# Supplementary material for: A microRNA CRISPR screen reveals microRNA-483-3p as an apoptotic regulator in prostate cancer cells
Source: Cell Death Dis. 2025 Oct 24;16(1):752. doi: 10.1038/s41419-025-08098-7 (PMC12552650; doi:10.1038/s41419-025-08098-7)
Supplement: Supplementary file 3 — Supplemental File S3 [file 41419_2025_8098_MOESM3_ESM.xlsx]

## Sheet: FileS3
sgrna_seq	target	T0	T3A	T3B	T3C	T6A	T6B	T6C	T9A	T9B	T9C	T12A	T12B	T12C	T15A	T15B	T15C	T18A	T18B	T18C	T21A	T21B	T21C	T24A	T24B	T24C	T27A	T27B	T27C
AAAAAAAAAAAGTCGTACTT	MIR3129	166	56	166	115	271	90	264	299	185	77	200	57	65	101	77	214	174	107	172	152	48	213	172	127	97	154	105	73
AAAAAAAAATTGTAGAGTTG	MIR1303	625	604	338	546	819	793	1066	1019	886	543	983	302	320	398	366	872	723	557	1428	513	387	932	1334	744	665	814	559	582
AAAAAATGTCTGCCCCACCA	OR4D11	1130	644	756	563	1442	1250	1094	1707	1231	758	1278	601	454	476	745	662	761	837	1570	760	558	1035	1347	1199	555	922	1197	805
AAAAACGCAAACATCGTGCA	PIWIL3	403	693	561	854	823	809	786	1225	758	515	861	300	378	342	543	793	673	699	1113	786	513	750	803	979	338	500	679	485
AAAAACTATCATTATTAGGT	MIR548P	1190	1086	617	935	1200	747	1294	1520	1490	631	1392	589	432	530	1101	1243	1065	921	1536	904	568	1030	2108	1281	610	1221	688	917
AAAAACTGATGTATGCTTGT	MIR3148	273	797	618	926	777	869	1246	1292	1010	501	887	306	444	451	671	1136	554	570	1448	605	323	842	960	1107	525	594	719	754
AAAAAGCAGATTCTGATTCA	MIR544A	2532	2750	1809	2682	3550	4054	4096	4779	3891	1361	3318	1318	1091	1467	2167	2424	2403	1752	3523	2225	1293	2397	4789	3394	1570	2637	1918	1634
AAAAAGGGTCAGCATCTGCC	MIR6832	723	538	672	692	1213	940	1168	1374	989	295	1137	472	543	321	673	1357	995	609	1693	573	430	1225	1566	989	565	967	748	771
AAAAATACCTTTTTATATGT	MIR1245B	1355	2234	1370	1678	2559	2678	2736	3239	2940	1341	2579	997	689	1141	1570	1880	1928	1809	3994	2253	930	2431	3130	2796	1155	1910	2020	1928
AAAAATACCTTTTTATATGT	MIR1245A	1355	2234	1370	1678	2559	2678	2736	3239	2940	1341	2579	997	689	1141	1570	1880	1928	1809	3994	2253	930	2431	3130	2796	1155	1910	2020	1928
AAAAATCAGGAACCTTAGTA	MIR4464	985	1455	1019	821	2218	2398	2460	2057	2408	869	1924	756	827	1039	1433	1522	1761	1148	3134	1516	734	1571	1995	1997	1041	1398	1144	1115
AAAAATGGGTTCCTAGGAAG	MIRLET7D	734	882	441	762	1241	1407	1831	1286	1848	461	900	462	416	583	793	771	997	826	1623	666	589	890	1456	1386	496	791	774	706
AAAAATTGAGGAATGAATGT	MIR6739	167	635	268	520	655	742	724	964	938	341	803	256	241	362	496	634	609	471	1380	544	159	639	523	598	226	536	314	319
AAAAATTTTCTTCTTAGACA	MIR4659A	2166	2443	1280	2226	2787	2509	3305	3923	2772	1232	2431	1044	916	981	1491	2182	1870	1840	4267	1909	1058	2235	3223	3073	1360	1608	1830	1655
AAAAATTTTCTTCTTAGACA	MIR4659B	2166	2443	1280	2226	2787	2509	3305	3923	2772	1232	2431	1044	916	981	1491	2182	1870	1840	4267	1909	1058	2235	3223	3073	1360	1608	1830	1655
AAAACAAATGGAGTCCTCCG	MIR136	1295	820	786	846	1542	1412	1708	2023	1795	522	1967	462	472	547	759	635	926	859	2227	1143	645	1196	2167	1418	593	1071	571	711
AAAACCACGTCAGTAACCAA	KIF23	3833	4078	2353	3836	5723	3851	5291	4640	3943	1647	3397	1197	1430	1471	2603	2675	2602	1581	3613	2001	1372	1836	3537	3589	1485	1856	1989	1598
AAAACCGACTGATGTAACTC	MIR196A2	746	490	567	952	1000	670	1042	1219	1168	283	861	510	374	361	598	1272	576	873	2123	371	468	939	1331	1105	610	618	732	721
AAAACCTACAATATAAAAGC	MIR767	687	437	377	597	627	952	1120	885	685	470	405	230	276	255	540	799	467	553	1072	379	364	798	568	993	353	630	591	423
AAAACGGTGTGGAAGATGGG	MIR6833	185	371	212	284	391	561	495	280	490	104	367	153	133	148	316	176	296	173	515	345	148	360	250	255	131	293	75	253
AAAACTACCTATTTATGTAT	MIR1245A	2148	2316	1134	1942	2651	2344	3128	3654	2717	1335	2862	886	927	943	2029	2168	2084	1649	3574	1719	1167	1846	2455	2913	1028	1438	1852	1350
AAAACTACCTATTTATGTAT	MIR1245B	2148	2316	1134	1942	2651	2344	3128	3654	2717	1335	2862	886	927	943	2029	2168	2084	1649	3574	1719	1167	1846	2455	2913	1028	1438	1852	1350
AAAACTAGAAGGTTTATGAC	MIR4431	1628	1686	1106	1832	2212	1754	2188	2425	2512	982	1747	678	933	881	1333	1821	1440	1385	2426	1184	1061	1519	2163	1956	1312	1318	1068	1306
AAAAGAACAATGGTCCCCCC	MIR6503	1153	610	302	1218	821	1257	1374	1515	1071	548	1330	380	424	522	444	713	821	636	2032	834	368	1048	1327	801	695	942	461	601
AAAAGAATTATGTGTTAGGT	MIR548I4	1200	747	792	824	2362	1538	1432	1563	2069	866	1927	766	698	771	1198	1812	1236	1240	3181	911	941	1868	2267	1852	1011	1268	953	819
AAAAGAGGTCGACCGTGTAT	MIR323B	524	561	382	412	602	559	986	1307	642	394	735	217	300	421	502	649	469	552	996	439	220	499	820	678	463	759	276	429
AAAAGCCATAGAGAACAGCG	MIR135A1	660	680	721	905	1337	868	1041	1211	1229	400	660	377	377	402	654	804	672	528	1442	746	403	636	1388	935	551	573	692	534
AAAAGCCATGGGCTACAGTG	MIR135B	999	529	372	830	1317	937	1059	1288	1702	380	1136	361	365	677	959	1150	862	893	1860	887	363	957	1410	1325	539	888	1096	843
AAAAGCCTTCTGAGGTACCC	MIR5090	685	382	373	482	933	756	1052	940	652	477	751	265	265	282	329	501	382	378	577	445	160	301	1194	372	284	590	341	275
AAAAGGAAATTAAGCTCATT	MIR1252	2306	2330	2200	2350	3848	3510	4367	4469	4238	1744	3738	1091	1354	1593	2512	2982	2188	2477	5718	2154	1654	3010	4604	3691	1763	2694	2793	2194
AAAAGTAACAGCATCTCCAC	MIR194-1	1018	1331	566	1039	1734	1667	2034	1644	1362	481	1349	516	595	662	669	1283	862	880	1677	898	407	1207	2212	1145	736	738	979	793
AAAAGTATGGCATGGGCACC	MIR4641	1281	1363	480	1420	2096	1302	1904	2302	1614	553	1665	873	620	930	971	1715	1577	1075	2702	1221	537	1686	1725	1569	1210	1147	912	956
AAAAGTCAGCATTTCCTGAG	MIR6759	551	522	483	829	936	981	1079	985	1054	455	831	312	336	258	689	842	750	456	1198	615	472	791	1600	933	499	825	712	690
AAAAGTCATCGCGGTTTTAA	MIR548AW	884	640	658	988	1386	923	1007	1598	1029	342	1261	394	373	611	782	870	393	708	2199	617	471	480	1234	1194	449	630	619	637
AAAAGTCTGAAGTTACATCA	MIR4670	1876	1597	1767	1964	3221	2742	3284	3633	3577	1521	2101	757	1074	1197	1554	2807	1552	1906	4755	1531	1069	1985	2747	2283	1663	1614	1420	1776
AAAAGTGCATGAGTTCGTCT	MIR601	1689	1889	1825	1514	2860	3370	3456	2923	3271	1275	2324	966	1006	1074	1621	1418	1419	1408	3104	1464	1029	1971	3336	1853	1609	1698	951	1410
AAAATAGGAAGGACTTTGCA	MIR6507	513	546	378	1153	1018	894	1317	1140	1286	447	1123	345	313	475	793	948	1106	686	1221	814	507	595	1575	1038	482	957	808	507
AAAATCACCTGGAAACACTG	MIR875	1397	2061	850	2022	2587	2295	2730	2470	2916	1229	2227	1037	812	847	1643	1710	1733	1893	4057	1482	807	2101	2835	2561	1435	1746	1064	1781
AAAATGAGTTCTAACGTATT	MIR548F4	952	889	345	708	923	1333	1136	1601	1293	412	1183	145	407	471	723	1110	1003	821	2073	1011	330	1096	1605	1101	655	883	542	923
AAAATGGGGGTAGTAAGACA	MIR3163	1111	846	707	785	1070	1345	2171	1601	1730	675	1147	607	438	612	789	1529	815	522	1936	876	531	926	1619	1218	579	1022	608	614
AAAATTTCTTTCACTACTTA	MIR3606	583	644	707	843	1137	740	1037	1107	1093	506	787	356	244	426	512	796	858	470	1866	765	265	952	1319	939	719	675	522	828
AAACAAATGGAGTCCTCCGA	MIR136	1781	1344	802	1081	2187	1750	2522	1989	2255	863	1872	624	587	592	925	1459	1065	1095	2124	1076	642	1118	2065	1614	799	911	993	468
AAACACAAATGCGTGAAAAG	MIR2681	1902	1188	1322	1611	2949	3723	2747	2473	2991	1395	2312	765	1059	1323	1425	2057	1879	1500	4008	1857	958	2184	2631	1986	1370	2103	1536	1375
AAACACCCATCAGCAATCCT	MIR5705	5397	4316	3421	3929	5902	5119	5967	6223	6572	2577	4280	1727	1697	1920	3320	4235	3556	3127	6218	3369	2315	4059	6242	5714	2596	3865	3137	3327
AAACAGAAAGTGCTCCCTTT	MIR519E	963	915	749	1014	1400	1505	1424	1757	1803	650	1724	490	498	792	1082	1255	1406	1023	2220	1204	645	1058	2669	1498	881	1132	952	984
AAACAGGCTTTCCACTTGGC	MIR4428	1119	1166	658	860	1285	1307	1208	1797	1319	528	1171	399	425	418	700	1028	1020	671	1171	776	440	639	1283	1272	473	988	411	483
AAACAGTGATCTTAAATATT	MIR548AJ2	2028	1819	1771	1897	3397	2867	2927	4134	3486	1225	2864	1048	1154	1185	1927	2233	2872	1778	4414	2272	953	2834	4178	2859	1929	2750	1977	2026
AAACATATTCTTACAGCAGC	MIR190B	462	911	681	685	1123	704	1360	1082	803	355	722	311	202	313	714	977	609	554	1497	541	305	606	1168	882	303	450	563	590
AAACATCTGAGAAATTTACG	ANKRD30A	2702	2386	2023	2839	3754	3675	4050	4111	4275	1636	3337	1354	1169	1443	2343	2634	2489	2158	5008	2535	1354	3334	4287	3152	1687	3076	2208	2087
AAACATCTGAGAAATTTACG	ANKRD30A	2702	2386	2023	2839	3754	3675	4050	4111	4275	1636	3337	1354	1169	1443	2343	2634	2489	2158	5008	2535	1354	3334	4287	3152	1687	3076	2208	2087
AAACATTTAATTTGTTAGAA	MIR759	1178	767	1015	1328	1727	2600	1910	1837	1648	685	1339	533	559	685	1032	1227	1136	880	1955	979	509	1583	1425	1604	750	1211	955	927
AAACCAAGTCCGAGCGTGGC	MIR4479	1282	1168	888	1301	1596	1472	1672	2033	1753	569	1611	462	587	707	851	1442	765	559	2302	1172	462	1449	1696	1091	808	966	863	984
AAACCAATCCACGCTGAGCT	MIR5092	2911	2916	2586	2477	4335	4097	5320	5054	3988	1835	3818	1135	1517	1614	2570	3078	3067	2427	5270	2522	1744	3072	4833	3544	1972	2915	2161	2674
AAACCAGCATCATGTCCATG	OR2T33	632	739	736	827	1195	1464	1645	1253	1588	452	1040	448	551	434	596	588	789	543	1520	824	461	839	1542	1308	638	947	554	670
AAACCAGCTTCCAGAAGAAG	MIR29B2	2886	2166	1993	1879	2339	2931	2355	2568	2729	816	2480	922	640	698	1891	2674	1349	1173	3490	1430	692	1363	1487	2018	1164	1617	1224	1550
AAACCCATTTAGGCTAACTG	ANKRD30A	603	760	424	665	901	832	963	1104	1072	292	899	324	342	253	710	437	493	585	990	199	259	901	1076	960	381	419	397	376
AAACCGAAGGGAACTGAATG	NOP56	315	523	193	681	870	550	683	392	664	299	384	125	141	135	303	392	318	275	543	208	162	255	605	426	251	238	195	248
AAACCGAGACTCAGAGACGT	MIR7973-2	3599	3773	2962	3331	5915	5636	6707	6531	5472	2629	4691	1621	1934	2204	3572	4804	3819	3692	7860	3260	2065	4407	6165	5645	2746	4098	3226	2713
AAACCGAGACTCAGAGACGT	MIR7973-1	3599	3773	2962	3331	5915	5636	6707	6531	5472	2629	4691	1621	1934	2204	3572	4804	3819	3692	7860	3260	2065	4407	6165	5645	2746	4098	3226	2713
AAACCTCTACCTCCCGGCAG	MIR1913	348	195	351	416	503	364	813	800	831	267	620	213	215	341	312	560	499	332	994	468	116	524	1001	600	299	593	301	376
AAACCTCTACTAAGTTCCCA	MIR4471	1474	1477	1195	1291	1576	1507	2153	2335	1783	649	1472	417	484	601	1190	1320	1156	1176	1946	918	503	1039	1864	1449	611	596	535	723
AAACCTCTCAGACAGTGCTA	MIR128-1	1783	1786	1268	1745	2865	1993	3226	3256	3338	1292	2034	883	935	1026	1752	2557	1788	1530	4493	1203	963	3088	3120	2845	1524	1802	1562	2267
AAACCTGTTATTTCCCATTG	MIR4484	712	698	703	730	1032	910	996	1023	889	466	752	211	310	242	704	746	500	371	1026	448	234	705	670	764	440	173	407	564
AAACCTTATTACCAAAGACG	MIR576	830	397	500	651	1179	863	802	898	867	478	1022	238	205	419	576	325	671	396	1177	524	189	713	1165	601	327	701	214	413
AAACGACACCTCCTTGAGAA	MIR513C	1049	925	1137	942	1875	1774	1981	2210	1879	686	1549	642	643	595	1082	1243	1102	1165	2727	1059	842	1232	2109	2353	919	1189	1023	755
AAACGGGTCACAGACTTCCA	SSX3	3138	2188	1757	2573	3161	3265	3645	3593	3627	1282	3079	1181	1119	1102	1924	2819	2301	1996	4580	1763	1072	2406	3308	3158	1655	1797	1821	2355
AAACTAATGGTAGAAACAGC	MIR1305	925	1256	518	1106	1356	1439	1756	1721	1665	611	1391	406	449	472	935	1085	1113	824	1781	719	716	1091	1859	1283	836	923	1047	845
AAACTAGAAGGTTTATGACT	MIR4431	926	673	486	647	1531	1280	1117	1257	1084	466	911	506	337	379	502	953	973	602	1107	656	330	613	895	994	596	654	532	539
AAACTAGTAATGTTGGATTA	MIR3923	738	869	512	860	919	874	1412	1632	1214	520	871	264	454	495	673	1027	919	665	1572	964	454	824	1624	1642	443	739	817	540
AAACTCAAGTAACCTGGGAA	MIR4646	483	579	604	1088	1153	973	1386	1283	1292	557	1189	349	438	618	746	869	836	801	1707	708	326	798	918	1034	498	714	717	535
AAACTCAGCAGGCTCCAGCT	MIR4267	2746	1824	1465	2094	3294	3077	3316	3678	2965	1155	2760	955	884	1379	1513	2770	1910	1187	3457	1750	978	2480	3867	2779	1326	1862	1496	1705
AAACTTTGGAACATTGAAAC	MIR664A	488	765	487	739	1104	582	1257	873	1046	461	1087	206	248	420	625	468	813	415	1132	692	375	443	1329	769	577	686	375	533
AAACTTTTTAGCTGGTGCAG	MIR6747	748	761	497	972	1189	754	1118	1725	1234	486	1167	442	261	374	812	1093	670	679	1262	800	670	988	1350	1317	724	784	542	895
AAAGAACAATGGTCCCCCCA	MIR6503	2061	1929	1115	1436	2279	2837	3028	2886	2674	1365	2058	731	853	946	1045	1326	1831	1440	3935	1939	1008	1996	2967	1576	1073	1649	1011	1393
AAAGAACGATAACAAAATGC	MIR3655	473	462	263	637	627	283	655	490	587	254	582	154	197	234	193	351	319	124	583	329	216	289	555	222	210	280	212	228
AAAGAGAAATTATTGTACAT	MIR944	710	709	410	643	1035	1064	1257	1375	899	401	751	375	374	544	647	687	780	539	1029	870	294	702	1081	764	356	903	572	402
AAAGAGAATTCGAGAATCCG	GCM2	1460	1574	908	1923	1983	2032	1736	2049	2165	682	1622	611	550	521	1089	887	1125	1027	1978	882	537	868	1651	1385	761	923	869	994
AAAGAGTCCAGAGTCTGGGA	MIR6083	588	538	446	452	727	602	682	693	670	211	718	196	215	380	337	691	593	386	861	568	253	427	570	476	274	364	202	239
AAAGATGCCCATTTTACCTG	DEFB106A	2069	1883	1885	2327	3208	3048	3389	3768	3158	1423	2384	840	914	1227	1423	2029	2143	1700	3009	1715	1042	2260	3454	2013	999	1440	1010	1873
AAAGCACACGGCCTGCAGAG	MIR330	1123	1071	664	1219	1654	1084	1884	1824	2185	553	1336	514	528	635	922	1003	870	818	1932	1081	703	1029	1626	1420	656	983	963	794
AAAGCAGGAGCCCTTCAGCA	MIR6891	1556	2213	1021	1527	1750	1964	2538	2845	2783	1026	1917	729	661	894	1573	1704	1405	1522	2698	1606	959	1781	2820	2926	1163	1601	1250	1395
AAAGCATACGCATATCAACT	LRR1	1095	695	745	895	879	1580	1113	1145	909	449	642	262	363	373	189	612	407	468	896	487	70	498	549	296	375	379	119	429
AAAGCCAACAAGTTAGACCA	PRMT1	582	237	201	269	517	621	338	373	539	281	434	106	188	121	349	530	239	191	668	193	116	356	406	263	146	137	208	490
AAAGCCATCGGGACAAAGGC	MIR4656	607	439	393	136	888	793	905	1149	642	316	753	295	405	300	422	667	470	263	1205	358	218	866	820	643	544	426	176	529
AAAGCCCTCAGCACAATGCC	MIR1271	1991	2314	1870	2660	4065	2213	4229	4014	3548	1496	3145	1094	1104	1208	1725	2742	1952	1738	4249	1778	1178	2614	3173	2308	1527	1539	1538	1686
AAAGCCCTGCGAGTCTCCGG	MIR6068	690	534	257	465	990	610	739	1176	944	320	741	208	188	333	312	327	590	596	875	921	344	676	1118	907	359	768	392	369
AAAGCCTTCTGAGGTACCCG	MIR5090	745	898	803	1156	1153	620	1486	1575	1276	405	820	303	426	243	450	519	512	381	1516	329	265	504	1066	751	283	512	384	347
AAAGCGCAAGAGGACCCGTA	H2BC1	446	479	466	360	669	296	557	1007	825	201	683	210	152	449	379	426	659	376	616	566	297	362	1047	815	297	516	280	182
AAAGCTGACAGACAGCTGCT	MIR5691	812	900	447	570	1425	1286	1383	1584	1390	568	1054	542	382	510	758	979	698	825	1864	1105	616	885	1092	1286	521	672	637	509
AAAGCTGCAGGTGCTGATGT	MIR4262	928	621	368	409	617	803	1123	1213	870	541	804	293	480	469	649	471	444	607	1157	575	324	845	1056	1008	443	304	531	344
AAAGCTGGGATGTGTCAGGT	MIR449C	451	231	460	642	454	494	661	496	357	224	443	140	171	237	333	273	286	356	490	267	197	459	449	244	242	130	170	278
AAAGGAAGCCACCAGGTTCA	MIR4456	1106	648	559	685	1442	589	1113	1442	1189	452	696	350	375	476	664	684	924	639	1137	1197	415	929	1385	1087	390	1116	590	444
AAAGGATACAGAAGGTTTCA	MIR4509-3	1886	2231	1045	2008	3197	3298	3038	3487	3069	1357	3084	990	1203	1358	1845	2423	1935	1837	3244	2048	1567	2507	3772	3534	2066	1776	2157	1916
AAAGGATACAGAAGGTTTCA	MIR4509-1	1886	2231	1045	2008	3197	3298	3038	3487	3069	1357	3084	990	1203	1358	1845	2423	1935	1837	3244	2048	1567	2507	3772	3534	2066	1776	2157	1916
AAAGGATACAGAAGGTTTCA	MIR4509-2	1886	2231	1045	2008	3197	3298	3038	3487	3069	1357	3084	990	1203	1358	1845	2423	1935	1837	3244	2048	1567	2507	3772	3534	2066	1776	2157	1916
AAAGGATTTGTCTTGTAGCC	MIR4668	860	1603	698	1399	1776	1769	1798	1746	2000	730	1325	553	605	423	1055	1103	1102	1085	2356	746	559	1463	1641	1576	966	630	905	874
AAAGGGAAGAACTAAAGGTC	MIR5584	1397	949	574	1385	1897	1451	1213	1721	1274	721	1538	384	448	610	818	1183	968	900	2018	848	576	1162	1305	1602	640	835	1107	993
AAAGGTAAGAAGAAACTCCA	MIR4308	2935	2542	1563	2532	3621	3006	4414	4344	4068	1499	2693	1098	1085	1151	1835	2471	2650	1786	4190	2405	1084	2306	3542	2219	1447	1887	1366	1482
AAAGGTAGATTTTCCTTCTA	MIR376A2	756	546	536	317	754	733	782	805	813	284	695	268	285	389	627	548	903	453	871	379	358	712	1138	700	277	551	452	640
AAAGTAAGAAAGCTGGGAGA	MIR30C2	1558	1918	2018	1641	2905	2858	3512	2853	3258	1264	2329	1046	1154	1077	1702	2113	2249	1625	3816	1664	1163	1982	3107	2778	1376	1519	1896	1558
AAAGTATGTCCTTTCAGCTG	MIR4464	447	705	390	607	892	964	823	1076	904	328	709	223	299	317	404	517	495	562	859	553	280	532	751	933	412	349	762	304
AAAGTCGAAACCCACGATGA	PSMA7	1356	984	511	967	781	737	1147	734	1261	449	724	401	413	359	764	1137	553	497	1165	645	350	809	1105	1050	260	553	571	795
AAAGTGATCATTGGCAGGTG	MIR153-1	1932	1279	1545	1548	2371	2677	2337	3111	2566	985	2183	871	753	913	1448	1786	1828	1282	2624	1734	774	1669	2370	2074	966	1466	1697	1222
AAAGTGCGGAAGTATTAGGT	MIR548F1	1676	1282	1333	1273	1530	2282	3400	2296	2457	845	1891	838	660	924	1515	2134	1685	983	2700	1248	765	1454	2121	2037	1351	1861	797	1521
AAAGTTAGGTGTTTATCTCT	MIR1297	889	607	693	846	1203	1102	1288	1365	1364	512	916	417	466	594	922	1020	940	757	1561	874	525	1047	1847	914	482	964	848	393
AAAGTTCAATATTGGGCATT	MIR4431	1009	1057	565	1060	1307	1463	1222	1379	1708	719	1125	377	504	566	784	947	728	660	1841	895	548	958	1421	1197	756	579	1052	631
AAAGTTGCCAAAGTTAGCCA	SAE1	708	659	286	915	1316	1499	1629	762	892	392	751	294	223	228	571	400	551	500	1008	299	333	483	755	650	384	494	571	453
AAAGTTGGCTGCAGTTAAGG	MIR4715	1159	692	613	898	1139	1349	1694	1924	1346	637	2080	472	439	567	623	1059	881	1048	2120	1311	652	1259	2509	1500	785	1470	992	1252
AAAGTTTAGAAGTATTACAT	MIR548P	1337	2003	1122	2005	2083	2133	2814	2570	2113	1059	1794	993	811	821	1012	2354	1622	1372	4188	1161	796	2019	2512	2094	1625	1235	1443	1366
AAATAAAGCGAAAAAAACAC	MIR543	1307	1079	774	1174	1279	1581	2028	1343	1793	579	1718	540	431	537	1083	1326	1077	1084	1793	1126	649	1241	1731	1569	1103	680	1026	1091
AAATAAAGCGAATTCACCAA	MIR377	699	1122	522	920	1069	804	1672	1537	1116	447	1161	290	355	404	577	1072	728	524	1253	563	213	810	942	1079	349	806	494	607
AAATAATTCTGCAGTGAGAC	MIR4524A	1796	1113	824	1312	1688	2373	1940	2061	1525	917	1911	653	666	746	1271	1462	1275	1467	3190	1371	784	1722	2545	2329	1122	1467	1333	1561
AAATACTTGAAGGACGAAAG	CDC16	973	713	412	1051	540	356	811	277	688	227	375	220	162	204	251	453	322	319	624	256	166	601	721	370	196	290	186	313
AAATAGCCTTTCAAACAATT	MIR488	2184	1704	898	1537	2438	1582	2883	2854	2432	947	1613	599	850	975	1240	1979	1438	1218	3405	1167	880	1981	2424	1751	1098	1214	1349	1917
AAATATTCAAACAGGAGTGG	MIR4433B	1862	2091	1158	2164	3270	3111	3921	2766	2888	1133	2370	832	1010	840	1585	2710	1542	1525	4417	1298	965	2113	2729	1894	1486	1537	1031	1512
AAATATTCAAACAGGAGTGG	MIR4433A	1862	2091	1158	2164	3270	3111	3921	2766	2888	1133	2370	832	1010	840	1585	2710	1542	1525	4417	1298	965	2113	2729	1894	1486	1537	1031	1512
AAATCACCAGGGATGGAGGA	MIR4534	1125	1043	854	766	1141	1061	1261	1456	1220	756	975	376	492	460	758	1341	777	562	1820	704	401	990	1182	864	450	499	601	672
AAATCCCCAGCAAAACACAG	MIR649	790	406	456	817	889	1029	1725	1171	1053	621	760	203	380	423	482	707	643	485	1368	455	188	831	1043	424	599	689	236	616
AAATCCCGTTAATAAGTAAG	MIR2113	1458	591	725	1070	1552	1191	2043	1716	1512	842	1493	496	590	600	808	1455	987	726	2352	1221	744	1326	1487	1642	766	1065	819	711
AAATCCTGATAGTGGCATCG	PRPF19	559	594	417	146	432	460	238	497	612	221	294	98	193	93	256	78	248	113	508	211	140	264	357	163	165	122	229	72
AAATCGCAGAGAAGACTGAG	MIR4499	1105	1337	965	1113	1908	1787	1947	2517	1981	959	2024	644	672	811	859	1021	1361	939	2834	1325	657	1481	2119	1539	935	1493	1268	801
AAATCTACGAAGCATTTGGT	MIR548L	514	396	493	340	838	655	734	983	934	178	411	214	139	189	432	615	310	301	780	342	173	395	520	337	206	426	286	419
AAATCTGAAATCACCAATAA	MIR3657	611	458	579	833	711	877	1236	1040	792	377	1007	297	323	292	546	767	818	373	1330	621	329	487	1272	834	633	808	496	584
AAATGACACCTCCCTGTGAA	MIR513A2	679	919	647	836	1734	1237	1851	1583	1424	423	1532	504	482	535	782	806	862	793	1668	724	393	1294	1675	861	630	669	357	841
AAATGACACCTCCTTGTGAA	MIR513B	3114	2455	1840	2508	4192	2554	5019	4704	4408	1520	3249	1082	1254	1745	2767	3717	2417	2584	6329	2558	1521	3261	3579	4296	2266	1642	2012	2431
AAATGACACTGGCAGCTGTG	MIR153-1	652	511	356	797	1111	1351	1184	1002	1493	540	1133	508	344	388	568	1241	832	749	1586	645	443	995	1987	1192	488	869	552	464
AAATGATTTGTTTTGAGCGG	MIR335	531	542	90	500	677	676	619	591	678	412	787	166	259	252	465	237	371	369	799	204	216	572	414	714	309	195	205	371
AAATGCACATCAGGTTCTAG	MIR4268	3110	3691	2991	3618	3793	5158	5728	4755	5119	1738	3792	1604	1674	1738	2564	3567	3253	2362	5271	2946	1528	3291	5211	4506	2294	3462	2686	2245
AAATGGAAAATTCCAGACTG	MIR4494	498	485	645	680	859	1072	1115	950	1123	299	742	414	296	589	509	491	1023	468	607	616	199	669	1124	686	298	671	295	370
AAATGGGTCCGATTATTGAA	MIR5188	1204	1543	1164	2038	3015	1825	2483	2879	2286	1160	2536	800	1117	1086	1274	2041	1691	1426	3911	2044	960	2254	3238	2730	1342	1449	1738	1841
AAATGTGAGGTGTAGAAAGA	MIR1252	3052	3564	2010	3486	4565	5220	5046	6002	5999	2266	4001	1592	1475	2092	2670	3046	3649	2373	7093	2984	1615	3932	6605	3928	2456	3320	2125	2737
AAATGTGCTAGTGCCAAAAT	MIR96	757	926	640	803	1366	1178	1018	1472	1205	439	1301	438	388	492	770	797	1164	841	1331	833	331	768	1679	1021	511	878	507	409
AAATTACATCAGTATATAGA	MIR6130	884	806	448	980	968	1363	1032	899	1231	515	1154	424	356	442	551	1230	805	642	1220	458	398	893	1134	685	503	638	557	777
AAATTCGGCTCTGGGTCTGT	MIR760	1180	780	923	884	1425	1183	1573	1379	1534	754	1283	421	490	664	756	1213	1403	628	2697	1033	335	1256	2152	1169	783	1235	683	853
AAATTGGTACACAGTCCACA	MIR194-1	1084	911	945	735	1308	1299	1243	1323	1371	333	857	354	389	428	635	807	831	616	1264	544	517	1077	1264	1203	457	613	673	536
AAATTTGGATACTAAAACAA	MIR889	1434	908	845	926	1927	1787	2573	2333	1649	900	1588	594	582	913	970	1785	1187	1106	3244	1054	645	1290	2417	1886	667	1447	882	791
AACACAAATGCGTGAAAAGG	MIR2681	1198	1293	896	1208	1757	1652	1690	1777	1484	686	1180	435	679	513	718	843	511	918	2199	839	498	1148	1054	1386	761	528	704	977
AACACACAGGACCTGGAGTC	MIR378A	3208	3578	3016	4233	5544	4992	5706	6818	6298	2624	5832	2099	1894	2682	4065	3621	4518	3953	8088	3989	2165	4457	7237	5675	2686	4804	2868	3172
AACACGATCAGGTCAATTCG	CENPM	556	842	473	274	533	832	794	582	557	342	356	255	230	239	392	488	314	318	727	313	199	477	545	336	186	384	219	274
AACACTAGGCCTACTCTGAT	MIR5701-1	5496	4795	4906	5063	7665	6651	8054	9986	8654	2755	6535	2775	2741	3373	4639	6304	5834	4951	10821	5025	3139	5940	9274	8605	3906	4637	5180	4500
AACACTAGGCCTACTCTGAT	MIR5701-3	5496	4795	4906	5063	7665	6651	8054	9986	8654	2755	6535	2775	2741	3373	4639	6304	5834	4951	10821	5025	3139	5940	9274	8605	3906	4637	5180	4500
AACACTAGGCCTACTCTGAT	MIR5701-2	5496	4795	4906	5063	7665	6651	8054	9986	8654	2755	6535	2775	2741	3373	4639	6304	5834	4951	10821	5025	3139	5940	9274	8605	3906	4637	5180	4500
AACACTGAGTGATAGAAATA	MIR934	1021	1173	890	947	1263	1495	1398	1142	1548	683	1348	571	472	711	781	1514	1373	882	1750	1025	637	1142	2078	1316	607	1354	764	1115
AACACTGCTGGGTAAGACGA	MIR200C	324	476	402	824	850	1036	1114	1182	1082	337	699	203	213	171	463	573	594	302	986	436	262	661	1214	589	157	739	292	440
AACAGACACATGATGATCCG	NARS	1143	1147	807	1078	890	1122	1206	857	916	437	884	313	172	405	451	625	608	426	1206	519	166	398	838	532	319	567	496	607
AACAGACTTGCACCGACCAG	BPIFA1	1659	1884	846	1994	1922	1719	2134	3694	2250	1065	2465	766	820	892	1442	1598	1155	1264	2704	1144	769	1449	1995	2331	962	1416	1022	693
AACAGCCACAGTACAACTGC	MIR1291	526	762	580	299	819	973	693	842	934	490	617	162	243	357	555	285	417	715	1305	315	323	577	989	1270	411	730	610	383
AACAGCCATCTTGGGACCAC	MIR2909	1886	2468	1642	2573	3219	3535	3921	4026	3039	1730	3043	999	1073	1503	2205	2568	2513	1589	5329	2325	1089	3107	4929	3279	1756	2821	1768	1783
AACAGGACCTGTGCTCACTG	MIR6797	1298	820	957	1273	1262	1512	1325	1373	1893	540	1363	342	302	513	1025	1246	1438	816	1774	1008	612	805	1608	1467	582	1055	857	735
AACAGGGAGTACTAGAGGAG	MIR6857	592	708	391	669	1306	1359	1204	1056	1062	361	918	313	234	532	524	498	739	576	1326	412	413	598	930	963	545	744	537	528
AACAGGTAGTCTGAACACTG	MIR199A2	735	1019	458	587	1069	1322	1195	1406	1046	549	1042	265	427	464	466	1071	596	363	1785	680	249	1206	1112	546	413	584	242	689
AACAGTAACACTCTAAAAGG	MIR519E	654	668	244	300	681	1169	905	1049	601	393	665	271	263	281	455	409	691	513	1622	495	386	630	712	1002	510	625	696	431
AACAGTAACGCTCCAAAAGA	MIR515-2	1479	1459	641	1876	2193	2115	3473	3005	2818	955	2583	1043	1056	1154	1957	2091	2071	1395	4032	1845	983	2364	3254	2105	1375	1944	1353	1366
AACAGTAACGCTCCAAAAGA	MIR515-1	1479	1459	641	1876	2193	2115	3473	3005	2818	955	2583	1043	1056	1154	1957	2091	2071	1395	4032	1845	983	2364	3254	2105	1375	1944	1353	1366
AACATCACAAGTCAGGCTCT	MIR125B2	588	754	430	923	1251	1199	1232	2005	1566	379	1445	447	403	548	672	665	859	649	1469	1046	374	843	1582	1084	405	970	552	496
AACATCTACAGATGTAGTGG	MAGEB3	233	534	232	237	311	268	489	637	696	123	415	189	217	180	282	481	283	141	425	214	209	322	672	365	188	330	167	324
AACATCTGAGAAATTTACGT	ANKRD30A	1148	1356	1258	2083	2067	2010	2405	2785	2276	980	2142	774	837	823	1271	2047	1502	1249	2733	1268	999	1928	2735	2642	1255	1520	1185	1389
AACATGATGTGGTTTATATT	MIR548H2	793	630	861	719	1716	1703	1580	1975	1190	722	1737	545	352	508	897	742	1428	805	1701	883	481	1150	1677	1362	679	1201	1097	453
AACATGGACAACATTTGTGG	MIR506	1772	1316	1267	2245	2910	1950	3124	2713	2598	1408	2469	958	929	975	1323	2041	1598	2046	4090	1929	829	2206	3234	3119	1220	1916	1683	2022
AACATTGACATCAACACTAG	MIR4278	3132	2303	1575	2822	2861	4882	4016	3507	4070	1706	3027	1343	1388	1357	2495	3412	2444	2188	4571	2163	1328	2712	3152	2958	2258	1988	2093	2487
AACATTGCACTGCTAGTGAC	MIR130A	748	933	509	960	1234	1638	1998	1720	1581	510	1255	413	406	606	674	646	1227	928	1742	923	443	674	1617	1252	505	1237	795	612
AACATTGCATTCGTGGAGGG	MIR4301	1325	1267	921	1749	2329	2486	3504	2990	2481	1014	2867	854	839	775	1351	2677	1804	1261	2765	1273	769	2177	1931	2043	1240	1573	1547	1272
AACATTGCTCTATCAGAGTG	MIRLET7F1	421	783	422	414	920	407	1288	825	834	332	895	258	254	357	403	435	429	381	984	274	230	566	794	638	339	607	238	477
AACCAAACTGTCAAAAGTGT	MIR4298	2704	2890	2343	2561	3705	4539	5413	5439	4786	2288	4284	1608	1703	1567	2303	3501	3379	2466	6764	2641	1483	2933	4577	3896	2295	2967	2387	2920
AACCAAAGTCGAATATGACG	PLK1	350	610	321	668	966	468	516	984	691	311	266	233	199	203	401	368	390	346	672	291	255	400	835	643	279	519	319	187
AACCAATTTAATGGGAGGCC	MIR1302-5	1507	1226	796	1474	1877	1851	1823	2356	2111	777	1580	572	640	817	1307	2182	1222	1058	2852	875	656	1873	2271	1808	1129	1271	931	1203
AACCACCCCGAACTCCCATG	MIR6871	417	685	579	335	754	740	1186	754	668	295	689	232	276	256	513	459	636	435	737	386	321	536	704	500	373	601	418	256
AACCACGTCTGCTCTGAGCT	MIR589	1366	1637	1272	2044	3115	2119	3628	3796	3397	992	2882	980	1008	934	1437	2227	1340	1520	4279	1156	831	2164	2032	2472	1418	1659	978	1804
AACCACTCTTCAAGTACCGA	MIR487A	950	1137	810	910	1842	1836	1703	1690	2235	722	1847	381	676	795	1189	1651	1002	942	1949	1010	440	1157	2570	1103	777	1481	946	920
AACCAGCATCATGTCCATGA	OR2T33	1186	1298	622	1630	1369	1394	1718	1676	1985	884	1574	614	389	811	897	883	988	852	2519	1158	557	1477	2110	1068	834	1003	902	1003
AACCCAGAAAACCTCTCTTC	MIR329-1	2987	3469	2026	4546	4530	4801	5296	5524	4962	2081	4314	1517	1646	1613	2696	4223	3088	2602	7537	2695	1689	3873	5388	4655	2405	3058	2796	2946
AACCCAGAAAACCTCTCTTC	MIR329-2	2987	3469	2026	4546	4530	4801	5296	5524	4962	2081	4314	1517	1646	1613	2696	4223	3088	2602	7537	2695	1689	3873	5388	4655	2405	3058	2796	2946
AACCCATGGGAACTTAGTAG	MIR4471	687	1119	496	460	990	1511	1539	1527	1261	467	1016	376	307	372	823	523	533	752	1363	602	395	592	713	890	302	423	451	250
AACCCCAGTGGACAACCCTA	MIR6756	432	482	505	710	606	1124	1074	1102	884	311	961	271	320	377	446	750	766	423	1037	815	279	621	1409	776	354	646	315	523
AACCCCCATCTCCCCCACCT	MIR6870	550	688	653	487	1161	1142	1371	1264	1305	344	887	413	352	395	859	771	680	848	1630	664	436	855	1669	1504	452	809	683	506
AACCCCGGGCCGGAGGTCAA	MIR6781	267	252	142	204	547	541	577	371	580	220	385	292	120	190	235	395	272	315	695	330	118	254	371	396	230	163	246	89
AACCCCTACCGGGTTCTCCT	MIR6763	290	193	116	204	436	164	510	378	498	168	518	176	149	127	277	254	241	207	527	186	146	254	381	599	146	188	242	238
AACCCGTAGATCCGAACTTG	MIR100	426	376	511	753	1428	786	1067	1144	1030	595	685	210	333	345	347	832	359	578	1221	559	450	798	773	1070	502	335	492	591
AACCCGTAGATCCGATCTTG	MIR99A	1434	1166	955	868	1719	1726	1910	1902	2300	611	1324	760	400	779	871	1234	1048	1082	1662	1054	588	1245	1614	1572	441	1159	967	837
AACCGAAGTGGTCTTGCCAC	MIR4295	751	617	637	930	1507	1172	1593	1656	1644	716	1281	528	395	609	827	1136	1097	812	2229	814	349	1107	1356	1097	710	1397	629	797
AACCGCACCCAAACACTGCT	MIR200C	1287	1026	613	1431	1429	1306	1573	1487	1794	559	1359	418	586	663	774	1539	1145	610	1775	704	362	861	1022	1108	636	1010	642	669
AACCGGAGATTTTAAAAGAC	MIR5188	1037	1289	684	1220	1440	1176	1780	2001	1603	593	1524	404	644	744	951	1420	918	807	2051	1133	662	1193	1976	1553	670	1385	916	936
AACCTAATATGATGCAAAAT	MIR548K	678	666	496	988	1126	931	1175	1190	1404	430	765	403	393	470	530	863	815	674	931	662	537	709	1161	1330	494	512	680	294
AACCTACTACCTCACCCCAA	MIRLET7A3	2848	2840	1843	2764	5032	4190	5789	4566	3486	1717	3886	1590	1552	1394	2407	3242	2632	1937	5614	2364	1321	3180	3583	4503	2337	2430	2398	2648
AACCTCAAATAGCGTGCCAG	MIR4465	862	1474	1176	1325	2147	2210	2029	2019	2137	1390	1501	619	654	677	1344	1873	1505	1328	3705	1164	1037	2005	1992	2209	1350	1684	1349	1566
AACCTCAAGTAGTCTGACCA	MIR4465	923	787	456	966	939	1240	1256	551	1195	483	629	314	455	379	610	1013	755	590	1358	570	293	798	971	958	594	469	511	549
AACCTCTACTAAGTTCCCAT	MIR4471	3174	2891	2281	3159	3466	3620	4717	4648	4533	1934	4380	1469	1321	1717	1961	3288	2957	2177	5374	2855	1639	3080	5099	3566	1357	2825	2396	2217
AACCTGGATGCCTTTTCTGC	MIR190A	810	1242	917	1131	1546	1609	1434	1823	2041	686	1718	624	584	834	1141	1026	1534	1093	2383	1223	687	1531	2281	1579	976	1358	971	1427
AACCTGGCTTGACCATGACC	MIR4721	2712	2304	1780	2201	3001	2530	4076	3575	3528	1302	2406	750	806	929	1192	2253	1303	1277	3539	1246	738	1305	1930	2520	912	1360	1161	853
AACCTGTAGGTGACAGTCAG	MIR6800	455	481	497	419	987	1076	1208	1460	957	425	832	441	339	504	557	637	733	681	908	542	350	518	1050	972	150	783	510	498
AACCTGTGGGAACAGAGCAG	MIR4648	1047	652	511	675	827	1046	721	975	643	580	562	188	415	296	594	583	470	285	880	290	231	507	812	512	349	303	240	316
AACCTGTTATTTCCCATTGA	MIR4484	591	592	246	455	1264	746	1314	1062	1212	317	1010	350	353	423	553	945	580	434	1120	796	287	592	1229	674	418	714	591	348
AACGAAAGTGCCTGCCCTCC	MIR28	2109	2102	1114	1904	2813	2984	3634	3640	4132	1251	2485	958	944	1211	1546	2713	2030	1423	4353	2182	1177	2639	3138	3015	1733	1563	1151	1776
AACGAATCACTGGATACCAT	MIR4709	875	714	494	658	909	688	905	1033	1057	553	1039	250	350	364	519	893	679	501	1338	485	206	725	963	818	438	611	233	479
AACGACTCCGACTCCGGGAT	SRSF2	1399	1730	1038	1392	2173	2760	2185	2944	2465	1146	2277	961	596	750	1541	1731	2011	1474	2359	1624	894	1902	2558	1781	1086	1583	1174	1128
AACGCCAGAGTGGGACATTA	MIR8055	516	1608	926	1280	1864	1674	2343	3082	2105	846	1858	913	593	810	1572	1678	1795	1431	2849	1361	1009	1594	2557	2899	615	1955	1888	1318
AACGCGAGGAGAGCCTGCGC	MIR1199	218	214	410	672	843	182	640	637	687	249	839	221	386	300	483	409	390	365	992	332	313	581	710	567	261	489	386	467
AACGGCCGCCTAAACCACCC	MIR7974	668	511	299	795	1064	900	601	1255	1027	365	962	238	213	287	502	386	726	599	1072	512	362	503	998	1192	261	692	743	557
AACGGCTACTTCACAACACC	MIR138-1	1143	748	562	653	1317	1182	1740	1006	1755	639	1026	409	432	348	746	944	727	644	1708	822	327	1194	1672	1185	540	778	692	876
AACGGCTGGACAGCGGGCAA	MIR191	496	229	281	646	372	567	696	288	483	164	185	204	209	141	311	566	391	246	252	381	197	281	376	315	171	274	162	460
AACGGGTCACAGACTTCCAG	SSX3	441	1003	527	725	838	1054	698	1187	732	394	871	325	192	390	383	600	824	326	917	658	261	497	771	490	308	633	266	426
AACGGTAACACTCTAAAGGG	MIR519D	402	695	333	474	649	839	774	847	907	340	740	219	206	304	389	480	520	466	940	501	237	624	927	940	324	594	470	401
AACGTATTCGGTTGGTGCAA	MIR548AG2	284	551	301	509	653	950	752	740	736	378	607	277	287	298	371	508	569	473	1243	380	314	780	656	965	443	296	394	466
AACTAACGGGCCGGCGCCGA	MIR3181	902	1025	722	1144	1317	1518	1425	1692	1262	488	1278	362	422	565	760	951	998	491	1309	782	319	1155	1527	1441	514	919	631	735
AACTACTTGTATTCTAGCTC	MIR643	64	101	76	171	209	202	342	273	444	76	298	76	65	95	77	196	161	248	184	202	139	53	247	358	103	130	148	82
AACTCAAGAGCCCATAGACA	MIR571	1575	1338	987	1298	2169	1910	2230	2370	1979	935	1429	642	616	573	1157	1389	1489	1344	2153	1296	704	1332	2011	1085	929	1116	915	995
AACTCACACATTAACCAAAG	MIR583	1915	2635	1349	2054	2790	2442	3538	3515	3104	1403	2236	1180	1217	1327	1714	2080	2168	1561	3990	1775	1390	1911	3512	2423	1382	1881	1908	1304
AACTCAGCGTTCTAGTAGGC	MIR548J	362	714	499	402	771	653	711	1092	450	240	543	178	200	231	260	407	231	289	884	435	264	238	599	398	239	263	161	236
AACTCAGCTTGTCAAATACA	MIR223	764	939	483	865	1074	1066	1322	1266	1060	512	719	468	481	269	693	1455	542	640	1630	458	402	1118	1110	1373	619	676	648	736
AACTCCATGTGGGTCTTGGG	MIR4254	702	617	305	630	828	1194	861	1080	614	287	792	234	229	294	474	975	539	539	1006	418	281	443	747	805	285	632	434	398
AACTCCTGTGGGGTGGGACA	MIR4489	765	1183	683	1038	1459	1304	1922	1858	1368	528	1069	270	419	515	471	1649	1158	629	2405	925	430	1354	1712	955	747	1291	628	802
AACTCTGCAAAGGAAGAAGA	MIR4778	677	315	252	387	448	707	683	542	656	255	537	215	221	234	186	193	374	297	699	302	140	254	518	453	188	132	352	212
AACTGAGGATCATAGCCTGA	MIR3941	1405	1320	864	638	1856	1434	1951	2351	2063	930	1777	525	734	619	978	1393	1387	1028	2363	1022	829	1244	2083	1655	815	736	804	919
AACTGCGACTTCAAGCAAAA	MIR3164	1893	1710	1297	1625	2642	2201	3350	2594	3182	1098	2924	937	976	1017	1276	2496	2086	1658	3442	1633	952	1929	3020	2343	1563	1869	1590	1556
AACTGGCTAGGGAAAATGAT	MIR664A	339	499	457	640	1010	865	1113	1281	1119	288	1153	405	286	509	623	729	638	519	889	648	499	746	954	1268	394	523	574	506
AACTGTAGCTTTTGGCATGA	MIR548V	2716	3061	2106	3247	3366	4175	4215	5003	3970	1670	3577	1147	1479	1818	2772	3181	3093	2704	5454	2497	1491	3105	5020	4514	2041	2655	2302	1987
AACTGTGACTTTAAGGGAAA	MIR3164	631	472	531	922	1037	1161	1039	1329	1064	434	964	233	370	363	601	504	819	553	1530	612	310	602	1048	1129	391	709	590	464
AACTGTTGATTGTATTAGAT	MIR548AD	703	818	500	350	1141	1097	1163	1535	1366	362	876	292	350	413	517	1105	726	626	1228	595	320	933	1516	1118	649	907	605	930
AACTTACAACTGTAACTAGA	MIR1537	975	1946	1160	1496	1821	2074	2067	2148	2467	675	1667	642	601	687	1125	1776	1566	1413	2756	1230	862	1800	2088	2287	1150	1624	1263	1518
AACTTACATGATACACCCAA	PLK1	2165	1734	1481	1557	1969	1968	1934	2669	2230	723	1517	458	575	759	884	1072	975	882	2748	1083	550	1296	1691	1233	1011	1304	921	980
AACTTGCTAAGTAAAGTGGG	MIR3943	537	265	181	394	312	472	666	325	568	400	551	302	236	311	455	428	349	386	688	426	306	685	643	824	294	359	359	405
AACTTGGCGATGCTCCAGAG	MIR505	1301	1083	1003	1346	2195	2050	2067	2873	1735	1001	1756	649	706	706	1283	1544	1486	1311	2351	1577	799	1386	2061	2045	702	1653	1300	711
AACTTTTACGGTGAACCAGG	MIR629	1023	1133	481	1101	1246	1520	1286	1067	1409	418	1378	268	476	605	443	624	1025	834	1324	806	704	1014	1647	1125	351	795	668	425
AAGAAAAATGGACTCTAGTT	MIR610	2045	2270	1675	2523	3555	3063	3626	4041	4145	1693	3188	1147	1044	1329	1819	2656	2494	1973	4244	2015	1420	2914	3839	3261	1564	2390	1700	1579
AAGAAACACTCACAGCTGGC	MIR34A	467	930	276	538	1170	770	1320	1183	1036	630	1153	315	505	368	546	1436	721	661	2140	498	238	849	979	1162	699	603	588	840
AAGAAACCATTAGGGGGCTG	MIR5006	838	1095	506	1160	1195	1830	1597	1496	1811	652	936	457	440	496	756	779	917	730	1976	959	527	868	1507	1786	569	774	991	863
AAGAAAGTGCATCCTTTTAG	MIR519B	374	691	668	799	1000	1137	1056	1215	946	684	1344	300	388	484	602	884	718	543	1553	585	417	795	1140	817	690	986	532	785
AAGAAAGTGCATCTTTTTAG	MIR519C	732	188	296	759	919	641	735	1012	700	273	516	221	294	316	361	230	520	366	1419	406	280	615	1414	731	488	514	408	335
AAGAAAGTGCTTCCTTTTTG	MIR520E	447	452	520	678	930	1480	1529	1435	1662	589	1048	491	452	488	836	1066	890	871	2574	622	443	1194	1069	1393	863	1087	861	985
AAGAAAGTGCTTCTCTTTGG	MIR520D	936	836	786	1146	1372	1323	1324	1707	1339	965	1478	480	612	745	639	1414	1115	665	2077	995	552	1092	2322	1223	540	1353	640	725
AAGAAATGAGTCTTCTCCTG	MIR4468	3034	2547	1595	2485	3452	3139	3782	3982	3138	1445	3067	1083	1100	1163	1916	2323	1979	1986	4454	1738	1039	2214	3175	2957	1412	1916	1361	1596
AAGAACACCTGATAAAACTG	MIR875	2045	1917	1296	1770	3012	2715	4108	3284	3616	1266	2787	864	737	1211	1352	2140	2162	1552	4642	1983	1022	2293	3745	2438	1502	2405	1548	1411
AAGAACAGGATCACACCTCC	MIR3689D1	1177	1213	703	1303	1940	1950	2498	2191	1898	794	1715	555	842	758	1042	1831	1321	1136	3279	1148	600	1470	2360	1420	1190	1060	928	1237
AAGAACAGGCGTTCAGTGCA	MIR614	573	709	503	849	1033	868	1605	1620	1119	409	926	288	666	543	636	1262	748	640	2267	842	472	1116	936	587	660	608	316	1035
AAGAACAGTGAGCAACCTGA	MIR1178	961	275	686	736	1035	910	1314	1273	1360	524	1074	545	186	417	752	1008	816	673	1368	761	658	894	1457	1578	365	794	1050	564
AAGAACATGCATCCTTTCAG	MIR526A2	512	571	642	737	804	1019	915	1123	888	273	803	252	239	321	317	525	629	392	1287	488	257	579	762	466	351	194	213	568
AAGAACCCACTACTGAGTAA	MIR4327	1528	2217	1262	1903	2847	3548	2279	3264	2419	1226	2770	1096	808	1378	1640	1648	2165	1793	2970	2047	1054	1687	3818	2418	1236	3043	1370	1197
AAGAACTCTTAAAACTCAAC	MIR3133	1611	1696	1182	1067	2449	2686	2927	3340	2999	1230	2593	832	757	1334	1618	2046	1909	1647	3135	1804	1363	1813	3549	2903	1490	1776	2198	942
AAGAAGAATTGAGTACCGAA	MIR496	241	833	310	922	843	701	697	1025	949	298	814	245	304	232	255	595	778	371	794	382	233	374	678	618	292	534	360	435
AAGAAGGACACTGGTGTCAA	MIR8080	626	816	431	1239	1265	1149	1225	1203	683	416	822	468	295	310	567	500	681	805	1289	539	367	595	1001	721	320	455	442	401
AAGAAGGGCCCACTGGTACA	MIR4422	2028	1887	1427	2002	2704	2811	3218	3546	3540	1391	2842	1027	999	1178	1485	2253	2388	1388	4204	1865	1029	2414	3680	2365	1807	2192	1560	1710
AAGAAGTAGGCAATGTGGCA	OR10S1	1547	1902	1110	1442	2114	1877	2366	2243	2608	960	1787	780	885	827	1314	1579	1548	1646	3377	1356	1106	1826	2593	1741	1201	1528	1457	1640
AAGAAGTATGTACTCTGAGT	MIR1-2	1283	333	453	929	1125	755	1056	1099	1124	513	855	270	456	406	609	848	673	536	1634	1007	375	795	1083	1180	560	628	615	630
AAGAAGTATGTATCTCAGGC	MIR1-1	318	635	211	832	686	544	1048	842	761	422	982	232	361	409	504	764	370	514	1139	697	305	850	1103	551	518	751	262	467
AAGAAGTATGTATTTTTGGT	MIR1-2	1035	827	425	761	1480	1203	1577	1270	1878	665	1275	408	423	497	848	1165	947	958	1980	953	484	854	1435	1631	672	960	569	279
AAGAATAGCTCAACCATGAG	SF3B3	465	190	222	126	234	59	55	146	202	83	24	36	102	18	65	58	143	77	78	95	76	105	248	87	131	163	102	51
AAGAATGGCTGTCCGTAGTA	MIR889	1652	1529	997	1413	2240	2412	2450	2729	3321	1051	2406	894	890	1205	1534	1871	1403	1581	3018	1467	1066	1753	2432	2623	949	1477	1876	1663
AAGAATGTGGAAGTGGTCTG	MIR4657	482	577	442	717	682	1237	882	1074	900	401	660	226	324	340	368	649	986	527	1321	856	369	739	1367	419	724	674	414	870
AAGACACGAGACCTTTCCAA	MIR4711	334	301	387	527	438	284	516	464	388	302	351	150	76	189	162	353	368	353	285	357	153	376	575	438	177	396	194	188
AAGACACGGAGCCAGAGCTC	MIR149	1444	1565	1089	1195	2848	2017	2561	2923	2489	1053	2269	739	796	951	1267	1791	1394	1367	2542	1114	991	1817	2289	1551	1078	1027	1095	1150
AAGACAGAACAATTAGGGGC	MIR6739	453	508	371	535	593	652	771	651	641	306	525	279	323	316	329	282	527	416	966	487	296	496	672	544	465	753	621	343
AAGACATCTACAGAGTACAT	MIR623	1040	1102	558	661	1017	997	1535	1610	1333	355	1218	447	407	458	723	751	519	923	1088	653	467	660	1307	1050	361	922	727	514
AAGACCCAAGGAAAGCTAGG	MIRLET7A2	720	1180	615	1114	1188	1117	1174	1025	1484	542	1434	518	370	421	651	786	653	597	1872	1016	482	1040	1714	1051	419	1079	885	419
AAGACGAGCAAAAAGCTTGT	MIR208A	778	292	286	518	564	724	732	686	611	313	378	222	271	374	439	715	556	558	1054	618	227	618	712	316	255	517	295	349
AAGACGGGAGGAGAGGAGTG	MIR483	1681	1203	672	866	1144	1201	1204	1339	1577	449	894	329	512	534	657	813	801	576	1071	844	429	734	1559	1073	541	915	916	593
AAGACTTACTCTACTCAGAA	MIR890	1161	1380	672	790	1202	1001	1169	1328	966	346	1274	373	309	422	600	787	740	593	848	357	370	555	945	933	247	723	511	371
AAGAGAAACTCGGTGACTCC	MIR3199-1	671	557	505	777	1439	942	1250	1457	981	498	1029	437	343	610	483	921	916	663	1172	729	482	1074	1566	1180	540	814	672	462
AAGAGAAACTCGGTGACTCC	MIR3199-2	671	557	505	777	1439	942	1250	1457	981	498	1029	437	343	610	483	921	916	663	1172	729	482	1074	1566	1180	540	814	672	462
AAGAGAAACTGAGCAGTGCT	WFDC9	881	632	443	773	799	1292	1295	971	1040	380	985	288	303	474	342	1179	833	642	1525	783	411	410	1120	685	594	636	629	520
AAGAGAAGCTGACTTTTTTG	MIR3162	920	1135	1017	688	1546	1743	1853	2345	1524	689	1217	487	513	510	1037	1522	1132	767	2325	1277	550	1456	2174	1439	688	961	836	1017
AAGAGACACTCACCTCCTCC	MIR1281	4499	4090	3275	3577	6501	5838	6797	7441	6196	2682	6122	2009	2105	2330	3503	5326	4551	3644	8171	3632	2317	4733	7225	6231	2852	4789	3360	3473
AAGAGACCGAACAGGTATAT	MIR3144	316	433	455	236	900	943	1082	944	835	342	586	240	232	339	349	279	728	547	779	1017	233	681	1325	1025	258	490	492	341
AAGAGAGACTGACACATCAG	MIR151B	1069	1341	1091	1667	2555	2498	3003	2526	2537	1155	2069	788	667	884	1418	1780	1786	1171	2369	1017	831	1725	2097	1403	890	987	1213	954
AAGAGATTCGCTCCTAGGAA	CNPY1	441	195	328	568	1064	1070	837	1034	1048	393	809	268	325	460	434	616	609	482	1010	837	364	616	923	1148	322	858	647	503
AAGAGCTTTAATCCCTGAGC	MIR7110	1243	1196	589	1025	1722	1574	1621	2079	1741	602	1271	426	474	724	685	1515	991	690	2433	898	621	907	1329	1190	754	773	818	527
AAGAGGAGGGTCTCCTCGAG	MIR665	847	380	361	689	1136	868	1318	844	1121	515	704	343	312	443	365	1034	528	493	1532	607	321	857	875	632	440	539	426	698
AAGAGTCAAGTCAAGGCCAG	MIR3922	2265	2324	1717	2824	3903	3836	5013	3696	4297	1518	4074	1271	1269	1615	2477	2904	3283	2273	4861	2752	1638	2942	4910	3976	2256	2508	2479	2196
AAGAGTTAGTGGGCTAGAGA	MIR6758	565	628	358	930	914	435	888	909	712	462	608	262	354	407	436	764	924	627	1330	737	360	731	1310	1303	583	1042	645	916
AAGAGTTGCAGGAAGGAGAC	MIR6876	1210	1360	772	1496	1902	1617	1813	2151	1624	878	1344	474	522	693	1124	1230	1244	696	1977	1117	317	1322	1274	1233	854	1410	940	847
AAGATACTTTTCAACTCTAA	MIR1305	468	805	233	586	574	531	1341	841	1045	375	716	240	332	424	512	1290	610	557	1304	446	333	716	944	599	465	805	556	454
AAGATAGGGCCTAGTTAGGT	MIR548W	1562	1329	1059	1679	1777	1789	2159	2317	1731	587	2038	549	526	603	1433	1154	1292	1400	2399	1096	901	1388	1897	2218	676	1403	873	1111
AAGATATTTCATCAGGCAAA	MIR4742	1423	1042	1003	1579	1323	1998	2130	2346	1805	719	2032	719	741	652	1300	1371	1683	1378	2794	1078	915	1603	2195	1720	1094	1283	1640	1545
AAGATCATGTCCAAACAACG	KIF23	713	571	59	232	464	379	839	440	201	111	272	100	85	113	96	249	241	78	331	368	60	218	495	112	211	225	51	95
AAGATCCACTGGGCCAAGGT	MIR608	955	852	431	792	1170	933	1168	1164	1292	731	842	440	334	432	564	1106	748	691	1595	784	498	731	927	1394	752	510	639	585
AAGATCCATAACAGGGAAAT	MIR5584	2244	1775	1314	2219	2710	2871	2756	3157	2793	1673	2094	862	1066	1133	1723	2583	1752	1810	4690	1782	1181	2448	3142	1837	1581	1574	1765	1689
AAGATCCTTGAAGTTCCTGG	MIR561	346	504	308	465	743	708	782	472	833	423	775	195	247	180	392	543	543	390	1221	519	200	473	790	570	303	402	379	473
AAGATCCTTGATGTTCCTGG	MIR561	822	827	239	410	1194	855	849	560	709	336	608	272	254	227	322	404	473	431	866	217	294	440	656	549	281	378	514	305
AAGATGCGAAACGGTTGTTG	KRT82	580	299	464	537	743	1018	645	925	657	343	931	233	165	400	442	510	363	475	593	561	327	586	1189	955	268	835	720	236
AAGATGCTATACAATGCAAG	INTS9	1221	983	721	835	1939	1175	2141	999	2187	667	972	507	576	319	1004	1253	996	710	1581	700	468	892	806	1326	474	615	599	570
AAGATGGTGACCACATAGGA	MIR9500	920	1045	634	561	1364	1086	933	848	1108	394	689	418	297	335	517	701	589	629	1291	603	358	791	923	1314	296	414	682	453
AAGCAAACAAACCCCCTCCA	MIR6737	1505	1456	1128	2258	2557	2353	3144	2303	3022	953	1661	866	892	826	1340	1631	1695	1352	3051	1494	939	1778	2287	2382	872	1087	1193	1253
AAGCAAAGTAATAAATAGGC	MIR1243	1606	1163	1219	838	2302	1825	2032	2186	2026	790	1348	573	681	934	706	1303	1559	1114	2182	1327	582	1503	2902	2103	1088	1684	1155	893
AAGCAAATCAGAATCACACC	MIR361	4119	3524	3276	3574	5888	6327	7182	6902	6773	2818	5471	1919	2132	2271	3620	5917	4008	3965	9630	3077	2594	5456	6420	5229	3437	3781	3225	3269
AAGCAAGCTGAGGAGATAGG	MIR7154	393	244	228	587	831	800	878	837	884	300	543	397	194	223	343	377	624	413	934	469	290	607	850	472	276	719	347	374
AAGCAATGTGTGACAGGTAC	MIR2113	1349	1317	1066	876	1986	1929	2067	2319	1897	776	2095	698	667	730	1099	1292	1653	1048	2105	1505	732	1644	2540	1733	851	1845	1179	935
AAGCACATCATGATTGACTT	TXNL4A	683	685	726	906	921	921	1435	1376	985	474	871	467	238	432	459	575	451	345	742	509	220	679	776	604	314	428	305	379
AAGCACGAGTTCTGAATCTA	MIR4636	1240	821	1016	833	2438	1787	2250	2513	2442	769	1931	720	625	786	1341	2348	1473	1142	3573	1548	921	1562	2477	1696	1058	1571	1211	1651
AAGCACTACACACAGCACAG	MIR507	580	412	453	1218	572	1079	759	922	793	421	789	350	244	364	458	443	574	490	992	424	386	698	816	864	346	545	524	249
AAGCACTTCTTACATTACCA	MIR106A	914	997	623	1517	1932	2139	2358	2322	1885	914	1781	581	543	843	1031	1334	1670	716	2547	1668	529	1367	2841	1446	930	1655	833	1293
AAGCACTTTCTCTTGTCCAA	MIR524	1990	1832	1724	2453	3323	4063	4276	3644	4065	1548	2960	1124	1245	1134	2198	2849	2624	2303	4920	2406	1217	2593	3537	3119	1432	2262	1127	2219
AAGCAGCATTATGCAGGGGT	MIR6809	363	296	337	403	664	243	698	513	521	256	269	199	197	137	357	508	349	235	727	451	127	472	626	265	218	388	189	208
AAGCAGGACTTCCGTGACCT	MIR6838	394	259	385	811	949	558	715	1049	1064	504	1050	308	219	426	449	566	703	301	1031	614	308	525	940	533	386	621	321	384
AAGCCACCACACTTAAGTCA	MIR4286	2561	2249	1176	2232	2896	2996	3439	3924	3872	1304	2322	1028	1165	1114	2220	2476	2095	1969	4122	1631	1204	2858	2972	3367	1821	1228	2136	2015
AAGCCATGAGACTATTAGGA	MIR548U	645	832	650	750	1067	784	1460	1072	1265	474	689	180	281	367	457	1061	627	514	1592	507	213	862	981	575	437	486	415	571
AAGCCCAACTACTTACTGCG	MCM7	638	132	212	411	288	217	355	448	321	260	248	65	97	133	185	138	136	292	436	204	135	304	170	525	155	238	95	245
AAGCCCATGCCCAGCACTGC	MIR3677	2009	1851	1120	2221	2677	2885	3260	4072	2950	1156	2563	923	836	1109	1577	2396	1988	1365	3056	1861	1179	2003	4172	1943	1173	2077	1711	1488
AAGCCCTACTCCACTCAGAA	MIR892C	1018	1281	766	1352	2593	1709	2383	2340	1924	878	1642	617	675	719	1072	1543	1264	1181	2792	1460	698	1699	1963	2287	855	1500	1477	1071
AAGCCCTGTTCTATGCCCTG	MIR1266	383	395	327	342	1008	897	585	1045	749	299	885	172	166	266	312	173	454	268	816	440	156	255	536	732	194	317	515	255
AAGCCTCTTGGTTACACAGC	MIR4672	1001	1073	520	1154	1464	1494	1885	2328	1592	722	1963	339	500	832	778	1692	1172	610	2210	881	461	915	1382	1091	712	980	1176	1026
AAGCCTGGGTGCGGGATGCA	MIR3620	554	902	492	512	657	882	760	803	806	261	653	489	303	284	525	827	408	500	992	580	273	641	749	683	503	368	413	383
AAGCGAGCTGAAACAGCGCC	MIR1224	688	530	343	815	1042	1218	1182	1051	1196	614	786	513	384	458	810	433	917	868	1033	573	498	666	1281	1225	458	675	921	490
AAGCGAGCTGAACTAGAGAT	MIR7158	1350	1257	969	1529	1570	2108	2430	2072	2105	775	1978	653	780	936	1176	2056	1983	1046	3558	1130	938	2004	2608	1912	1234	1625	1301	1468
AAGCGCAGGAAAGGAAGTGT	MIR3911	2549	2529	1553	1970	2564	2519	2547	3215	2772	914	2461	724	601	865	1426	2424	1438	1083	2641	1498	804	1859	2470	2215	987	1593	1711	1198
AAGCGCCCGACATGCGCACG	MIR3175	997	784	321	727	1640	1153	1557	1971	1684	593	1421	494	457	755	864	1314	1166	1076	1599	921	658	1094	1842	1502	710	980	847	783
AAGCGCCGCAGTTACGCCGG	MIR638	549	819	403	370	594	438	735	711	537	184	480	197	141	247	343	448	396	313	848	289	286	292	543	524	122	298	327	310
AAGCGCTGTTGCTAGCCACA	MIR621	1125	903	1036	860	1434	1411	2020	2045	2092	764	1478	746	534	688	1009	1329	1197	1034	2857	890	794	1289	2049	1786	527	1256	737	1132
AAGCGGAAGTGCATCGTGTG	UTP4	320	288	524	607	766	425	701	782	751	197	473	261	188	176	233	203	288	337	332	278	173	268	493	481	180	308	271	51
AAGCGGTAACACTCAAAAGA	MIR371B	1614	1684	1493	1734	3064	2103	2777	2843	2312	1042	2341	720	863	1092	1286	1468	2586	1500	3934	1716	988	1895	3385	1752	1374	2148	1314	1558
AAGCGGTAACACTCAAAAGA	MIR371A	1614	1684	1493	1734	3064	2103	2777	2843	2312	1042	2341	720	863	1092	1286	1468	2586	1500	3934	1716	988	1895	3385	1752	1374	2148	1314	1558
AAGCGTCTCTGCCTGCTTTT	MIR3926-2	2485	2114	1215	3641	4930	3943	4523	4738	4391	1734	3812	1204	1350	1588	2486	3340	2907	2387	5484	2704	1594	3473	5734	3167	2243	2682	1878	2516
AAGCGTCTCTGCCTGCTTTT	MIR3926-1	2485	2114	1215	3641	4930	3943	4523	4738	4391	1734	3812	1204	1350	1588	2486	3340	2907	2387	5484	2704	1594	3473	5734	3167	2243	2682	1878	2516
AAGCTCAGCGTGGATTGGTT	MIR5092	2252	2751	1288	2478	3407	3209	3492	3786	3050	1458	3334	1038	1349	1252	1797	2553	2708	1923	4931	2088	975	3475	3135	2616	1675	1623	1682	2147
AAGCTCTAAGGTTCCGCCTG	MIR3928	417	287	336	266	390	475	749	659	590	239	650	255	300	199	278	775	460	416	870	290	215	454	712	451	383	314	229	270
AAGCTGATGGACTGAGTCAG	MIR631	415	388	518	881	1142	850	827	954	1189	458	1042	396	283	377	537	695	601	844	1222	453	336	731	1214	555	361	431	582	313
AAGCTGCAGGTGCTGATGTT	MIR4262	858	845	756	1181	1806	1552	1619	1921	1678	723	1890	553	338	495	910	1029	1033	828	2195	751	653	1187	1860	1519	806	925	944	816
AAGCTGGGCTGAGAGGCGAC	MIR4429	385	230	187	360	682	888	744	977	1348	180	829	390	225	329	533	457	501	688	790	308	309	468	421	977	399	297	377	211
AAGGACAGCACAAAGGCGGC	MIR1910	347	581	123	374	646	560	871	549	854	303	401	178	177	181	256	829	288	376	1018	196	213	580	780	504	512	462	329	493
AAGGAGACAGGCAGTTCAGG	MIR6876	991	1090	594	980	1187	1334	1626	1389	1623	778	1128	519	467	398	895	993	713	634	2194	665	535	1261	1288	981	612	842	590	1077
AAGGAGCATAATTGGGCAAA	MIR5584	1583	2002	1161	1276	1358	2092	2026	1993	1929	1069	1377	754	728	569	1033	2035	1071	880	3267	1284	641	2266	1929	1821	924	1328	821	1383
AAGGAGCTTCAGTCTAGTAG	MIR151A	656	1039	841	613	1083	782	1370	1875	1167	417	1112	392	319	477	632	395	712	461	704	585	252	401	1317	1048	308	807	446	371
AAGGAGGCCCAGCCTCAGTC	MIR6499	534	665	235	726	727	969	938	1000	979	409	630	332	315	301	474	657	534	527	1797	430	321	833	843	679	491	590	642	558
AAGGAGGCTTGGTCTTAGCA	MIR4747	1778	2693	1582	2379	4359	3378	5005	4917	4142	1527	3747	1375	1398	1691	2266	3112	3500	2228	5376	2642	1405	3204	5014	3533	2163	3273	2253	2777
AAGGAGTGTTCTACTCCTCA	MIR491	566	552	532	662	1133	999	1268	1645	1351	599	1082	341	461	380	718	941	692	623	1738	852	473	947	1110	1770	378	788	506	418
AAGGATTAGGGACCAACTAA	MIR4788	442	500	256	169	542	1132	599	731	869	339	541	345	309	280	432	275	644	339	751	501	309	638	829	992	408	514	452	299
AAGGATTCCAGTGAGGGAGT	MIR6129	1018	879	443	812	1425	930	1234	1564	1063	611	857	298	339	507	706	832	515	903	1347	596	392	835	1115	973	538	637	831	468
AAGGCAGTGGTCTCCAGATC	MIR1288	1055	559	650	464	1636	819	951	1422	1115	406	1095	520	366	471	913	1011	847	591	1876	695	403	862	1498	1105	617	555	289	485
AAGGCCAGAGTGCAAGAGTC	MIR7703	793	454	623	833	1083	1114	1294	1477	1147	598	1174	316	427	451	730	754	1110	736	1829	717	482	948	1149	1886	401	1022	866	641
AAGGCCTCCTAGCCTTGAGT	MIR4266	611	804	591	565	1013	1246	966	1423	937	537	1110	375	336	368	636	421	636	564	1215	455	286	646	1215	837	395	639	497	434
AAGGCGATGTACTTTCCTGC	MIR1233-2	1243	2354	1155	1818	2239	2659	2592	3413	2711	984	2314	727	857	997	1785	1968	2250	1481	2883	1863	1012	2196	3621	3250	1475	1922	1581	1569
AAGGCGATGTACTTTCCTGC	MIR1233-1	1243	2354	1155	1818	2239	2659	2592	3413	2711	984	2314	727	857	997	1785	1968	2250	1481	2883	1863	1012	2196	3621	3250	1475	1922	1581	1569
AAGGCGTCAGTGTCGGGTGA	MIR4725	485	597	480	702	960	764	1029	701	761	411	319	291	195	279	344	390	351	389	938	298	215	478	546	495	305	227	334	372
AAGGCTACCCCAGAGAGCAA	MIR3614	1990	1715	1256	2243	2672	2970	2371	2637	3183	1284	2760	840	860	991	1481	1776	1530	1488	3026	1276	851	1857	2602	2049	999	1543	1325	1410
AAGGCTATGGACAGAGCCAA	MIR4450	380	322	278	566	733	818	1045	1121	770	279	544	337	291	259	365	288	407	372	683	398	145	472	840	537	216	824	237	261
AAGGCTCAGAAGGTAGAATG	MIR4650-2	2196	1785	1416	1610	2215	2652	3109	2977	3677	1478	2724	819	832	1166	1763	2449	1458	1523	3384	1923	1029	1886	2836	2667	974	1492	1301	1336
AAGGCTCAGAAGGTAGAATG	MIR4650-1	2196	1785	1416	1610	2215	2652	3109	2977	3677	1478	2724	819	832	1166	1763	2449	1458	1523	3384	1923	1029	1886	2836	2667	974	1492	1301	1336
AAGGCTGGCAAGCCTGACCA	MIR4283-2	1069	1401	1131	1499	1996	1775	1819	1403	1594	810	1322	501	545	564	958	1260	1454	932	2111	1007	499	1082	1682	1584	606	1023	617	634
AAGGCTGGCAAGCCTGACCA	MIR4283-1	1069	1401	1131	1499	1996	1775	1819	1403	1594	810	1322	501	545	564	958	1260	1454	932	2111	1007	499	1082	1682	1584	606	1023	617	634
AAGGCTTCTGATCAAGATTT	MIR4762	1089	1526	960	1561	2573	2532	2116	2405	2497	923	2671	731	740	951	1020	1715	1744	1195	2856	1233	627	1688	2093	2227	1353	1604	1527	1489
AAGGGAAGGATGCGAGTCAG	MIR6814	1161	1308	828	1779	1674	2194	2370	2549	2632	873	2355	760	626	820	1082	1852	1681	1395	2131	1292	755	1237	2175	2339	981	1327	1088	1123
AAGGGCCCACTGGTACATGG	MIR4422	1697	1886	859	1664	2287	2176	2588	2740	2157	1025	1917	782	804	1097	1627	2048	1497	1601	3117	1433	953	1994	2936	2403	1146	1342	1186	1422
AAGGGGAAGAGGCATTATGT	MIR1236	1544	1311	941	2102	2481	2555	2559	2769	2389	1155	1789	791	683	949	1255	1969	1534	1250	2612	1080	914	1326	2197	1814	1018	1224	1078	1494
AAGGGGCAGAGGAAAGGAGG	MIR3125	1483	896	732	1008	599	773	858	1460	450	229	663	170	172	222	334	534	220	277	593	410	122	396	468	252	317	261	211	286
AAGGGGCTGGGGGAGCACAA	MIR6085	637	544	303	560	651	636	689	983	359	237	257	89	166	191	350	431	298	195	755	192	152	341	393	134	217	223	339	226
AAGGGGGCATTAGATACTGA	MIR758	1371	958	994	1333	1446	1823	1748	1343	1913	1109	1336	613	608	512	904	1121	1191	1071	2228	753	557	1091	1816	1619	850	674	830	953
AAGGGGTAAAGGGGCAGGGA	MIR6743	1082	962	647	580	1154	736	862	1251	1296	566	835	361	330	536	583	1131	656	512	1796	496	388	1229	997	681	609	410	559	867
AAGGGTAATATGGTTTACCT	IL36B	1596	1552	1179	1369	2035	1454	1724	2407	1947	1106	2092	674	769	575	763	1541	1417	811	2518	1708	661	1313	2240	1378	1046	1638	1075	1297
AAGGTACAGTCAACGGTCAG	MIR181A2	611	935	664	1089	1477	1490	1424	1598	1952	899	1569	568	674	771	848	1085	1308	724	1379	1464	556	1019	2285	1252	674	1522	707	574
AAGGTAGAGGAGATGGCGCA	MIR877	1871	1520	995	1379	2268	2121	3193	2914	2724	1090	2566	936	946	1032	1253	2434	1364	1492	2936	1280	744	1652	2526	2495	1004	1556	1341	1674
AAGGTCCTGAACCAAATCGA	MIR659	634	626	506	248	918	690	628	569	715	240	935	216	232	254	290	304	436	486	719	255	307	601	565	768	465	401	271	358
AAGGTCCTGCGGTTTACAGA	MIR363	1396	2678	1590	2193	4041	2792	3716	3517	3348	1482	3250	957	1332	1283	1678	2148	2506	1772	5341	2176	1297	2717	4140	2723	1596	2503	1801	2031
AAGGTCCTGTGGCCAGTTAG	MIR5100	1771	2495	1417	2325	2665	2278	3358	3937	3058	1293	2872	701	1103	1346	1322	2487	2121	1458	4097	1686	1120	2559	3137	2021	1556	1785	1536	1633
AAGGTGATTGTGGCTTTGGG	MIR383	635	561	360	319	692	791	835	1187	932	353	498	297	302	277	517	555	574	479	819	697	274	463	610	607	274	261	517	403
AAGGTGCGGAACGCTGGCCG	MIR6850	238	408	256	237	364	376	553	494	512	156	512	236	217	181	276	405	337	364	582	207	294	256	628	149	265	175	147	314
AAGGTGTGAGGTGAACCGAA	CLP1	621	493	310	379	486	353	515	456	241	8	290	49	80	65	82	90	80	44	118	146	54	61	336	102		60	123	26
AAGTAATTGCGGTTTTGCCA	MIR548AX	1557	1678	1343	2156	2440	2427	2638	2680	3145	931	2587	912	970	1008	1799	1545	1661	1379	3745	1717	987	2079	3446	2913	1559	1767	1695	1670
AAGTCACAAATCAGCATGCC	MIR23B	2942	3180	2246	2726	4500	3959	5957	5775	5211	1912	4462	1710	1589	1750	2560	3487	2535	2766	7489	2792	1434	3729	5488	4448	2413	3355	2475	3432
AAGTCAGCTCCCCAGAGACA	MIR6505	1555	2415	1729	2241	3129	3193	3889	3688	3138	1451	2368	700	1124	1011	1345	2466	1737	1838	4690	1345	838	2100	2391	2269	1750	1527	1204	2026
AAGTCAGTGAATGGCTCTGA	MIR6070	647	385	349	1041	1039	474	1050	885	1056	507	679	323	430	417	571	628	480	490	1500	520	459	793	689	760	717	653	577	859
AAGTCCATAGATGCAGGACC	WDR61	715	1207	575	1145	1711	1530	1410	1389	1305	467	870	327	315	316	519	671	581	536	1451	575	289	576	1101	719	377	855	232	436
AAGTCTCCGCCTCTCAACAC	MIR25	1960	1883	1020	1771	2188	2146	2255	2661	2697	937	1697	674	835	886	1191	1762	1379	1366	2212	897	871	1584	2328	1929	605	1274	1035	1079
AAGTCTGCAGGCAAGAGGAG	MIR6882	1293	1626	1085	948	1850	1735	2465	3099	1953	1047	1277	541	695	620	1009	1395	983	1080	2539	680	748	1150	1689	2022	888	971	982	843
AAGTGATGAGTAATACTGGC	MIR3609	263	558	424	467	902	801	868	1084	709	366	745	235	271	354	392	836	472	520	1091	642	322	549	817	579	370	441	439	390
AAGTGATGATAGCAAGTATT	MIR548H4	1040	880	643	1003	1175	1350	1368	2018	1992	696	1368	448	426	493	919	635	1268	969	2279	805	636	1133	2136	1404	804	1116	869	931
AAGTGCTCCAAGTTTGGGTG	MIR4687	1055	612	741	628	1579	1204	1255	1295	1378	214	1204	403	312	274	690	816	681	686	1336	610	517	936	1155	1098	540	536	553	559
AAGTGCTGTCTTAAGAAATG	MIR1207	793	1630	1179	1067	1457	1471	1804	1716	1517	671	1574	776	601	497	1009	1219	1103	1142	1872	1019	511	1134	1920	1305	487	837	867	1031
AAGTGCTTCCATGTTTTAGT	MIR302B	739	869	506	709	1016	2152	1823	1536	1538	639	1333	456	349	713	896	992	875	872	1751	1119	687	1088	1577	1958	693	869	814	658
AAGTGCTTCTTACCTCCAGA	MIR516B2	918	588	459	770	1543	1012	1378	1522	1163	451	1189	326	582	408	713	712	677	621	1913	756	351	1057	1393	1205	699	675	553	867
AAGTGCTTCTTACCTCCAGA	MIR516B1	918	588	459	770	1543	1012	1378	1522	1163	451	1189	326	582	408	713	712	677	621	1913	756	351	1057	1393	1205	699	675	553	867
AAGTGGAGGGAAAAATAGGA	MIR6507	959	1184	664	1195	2085	1743	1990	1659	1701	800	1306	494	489	644	945	1366	902	924	2062	664	561	1226	1438	1376	553	607	578	853
AAGTGGCCTTGCTTTCAGAG	MIR8081	608	1421	538	515	926	801	1180	1510	959	708	817	292	441	973	829	912	1911	1004	2365	971	552	1180	2395	1814	697	1602	1738	713
AAGTGGGGCAAGAAGGAGGA	MIR6894	571	741	794	624	1425	1110	1036	998	1311	693	1034	367	417	420	744	516	925	782	1758	632	564	664	765	846	623	564	303	378
AAGTGGTCTTGCCACAGGCA	MIR4295	405	302	352	448	552	651	520	734	690	280	729	277	245	358	465	527	522	435	899	416	268	572	903	782	408	440	418	441
AAGTGTAGATGCCGACTCCG	MIR3666	1265	1274	1033	1706	1741	2497	2897	2390	2015	935	2094	593	734	863	1025	2124	1467	1326	3094	1240	712	1800	2607	2310	856	1762	987	930
AAGTGTTGTTGGGATTCAGC	MIR4425	1884	2590	1884	2579	3122	2338	3233	3654	4040	1742	3145	1104	1242	1423	2023	2912	2317	2411	4594	2058	1225	2851	4128	2689	1631	1695	2001	2016
AAGTGTTTCTAGCAAACACA	MIR3649	382	364	351	367	541	601	662	629	692	267	480	232	219	253	476	382	437	428	656	442	222	450	546	709	303	273	336	341
AAGTTAGGTGTTTATCTCTA	MIR1297	784	853	354	615	1014	936	897	1159	1078	489	1154	468	440	476	539	988	911	765	1266	721	356	786	1578	1072	434	823	629	615
AAGTTAGTGACCAGCTCTGT	MIR3122	840	743	751	510	883	829	1195	2038	1348	706	805	339	309	223	411	759	766	499	1131	384	322	738	1183	841	523	599	577	323
AAGTTCACAGAATGGGTGGT	MIR541	937	720	796	1168	1527	1135	1169	1498	1286	581	1462	481	448	585	851	1101	612	934	1846	666	558	943	1077	1678	835	805	832	565
AAGTTCTTAAAGGTGTACCA	MIR938	1893	1524	1006	1324	2352	1793	1950	2319	2499	901	1857	871	711	903	1341	1807	1717	1433	2844	1884	897	1537	2805	2446	1131	1783	1252	1146
AAGTTCTTCACTTTAAAGAG	MIR3688-2	1391	1680	1471	1730	3048	2244	3574	2681	2832	1351	2581	961	1004	1032	1585	2403	1916	1884	4500	1836	912	2540	3040	2819	1549	1917	1683	1940
AAGTTCTTCACTTTAAAGAG	MIR3688-1	1391	1680	1471	1730	3048	2244	3574	2681	2832	1351	2581	961	1004	1032	1585	2403	1916	1884	4500	1836	912	2540	3040	2819	1549	1917	1683	1940
AAGTTTCCAAATTGTTTGAA	MIR488	1415	1256	1355	1211	2414	2040	2581	2864	2572	1077	1951	855	862	884	1208	1905	1340	1617	2745	1578	742	1825	3081	2553	1200	1870	1544	1980
AAGTTTGCATCCTATTAGTT	MIR548I2	890	1028	1022	1053	1564	1515	1626	1936	1532	735	1762	490	643	623	758	1039	1529	937	2385	1076	679	1455	2437	1559	914	1327	1144	1068
AATAAAGCCAAGTATTAAGT	MIR603	637	769	616	621	1192	1244	1154	1680	1518	473	1075	473	444	536	676	686	845	760	1269	374	421	719	1283	1498	578	769	473	469
AATAAAGTCTCATGTAGGGA	MIR135A2	1374	1378	842	1085	1878	2052	2260	2021	1742	1001	1366	584	721	571	1144	1243	1097	1090	2442	1031	629	2134	1677	2006	825	1020	790	1331
AATAAATTAAATGCCTAAAC	MIR759	1594	1301	1089	1543	2358	2035	2736	2552	2682	825	2444	829	833	1147	1109	2420	1868	1467	3035	1924	839	2085	3904	2045	1230	1618	1183	1528
AATAACTCCATGTGGGTCTT	MIR4254	867	1509	808	1377	1826	1890	2219	2851	2294	959	1721	880	659	991	1467	2040	1645	1373	2166	1104	662	1745	2437	2044	1274	1033	1223	1234
AATACAAAAAACATCTCCCA	NARS	613	314	307	497	388	550	556	291	386	156	287	101	94	184	63	169	217	32	340	141	103	145	243	135	152	83	55	103
AATACACCCAACCTATGAAG	IFNK	2172	1488	1625	2480	3162	2663	3098	4149	3086	1415	2533	931	921	1161	1873	1862	2177	1851	4514	2264	981	2604	3417	2415	1103	1902	1465	1790
AATACTGCCGGAATGAGGAT	MIR6812	641	463	566	587	1073	830	1215	1117	1095	254	830	245	301	461	573	382	749	441	1593	676	283	608	1280	1032	430	854	443	615
AATAGACCCATCTATCAGCT	HAO1	704	962	403	877	874	932	1108	850	995	367	910	278	249	369	558	745	642	459	943	537	220	645	876	841	416	503	430	425
AATAGCAAGAGAACTAAAAC	MIR3925	1550	1315	790	1122	1845	1652	2161	1841	1666	452	1554	458	466	847	900	1185	1039	732	1613	849	622	813	1994	1408	778	977	582	946
AATAGCAAGAGAACTGAAAG	MIR3925	665	1587	772	1324	1333	2022	1597	1229	1131	681	1258	778	539	609	956	1349	974	745	2283	1152	633	1303	1947	2037	1029	770	797	790
AATAGCTAAAGATGGACAAT	MIR4662A	793	942	803	931	2208	1070	1294	2106	1270	542	1280	470	466	707	856	850	1266	639	2046	781	568	1667	1943	1287	935	1021	957	825
AATAGTGTTCTAACCCATTG	MIR588	848	1227	948	1005	1572	1856	1781	1891	1924	774	1885	678	540	677	913	1884	1227	961	3763	802	615	1509	1564	1694	749	1016	967	940
AATAGTTCTGATACATTCTG	TAS2R60	1179	1027	918	570	1469	1861	1557	2201	2447	793	1851	504	520	800	728	1327	983	759	2322	672	595	1044	1706	1509	875	860	740	727
AATATACCCATATTCTGGCT	MIR5583-1	1567	1943	1233	1921	2553	1528	3093	2808	2810	939	2514	878	808	958	1386	1960	2084	1490	3749	1625	906	2267	3149	2813	1348	1891	1660	1613
AATATACCCATATTCTGGCT	MIR5583-2	1567	1943	1233	1921	2553	1528	3093	2808	2810	939	2514	878	808	958	1386	1960	2084	1490	3749	1625	906	2267	3149	2813	1348	1891	1660	1613
AATATCAGTGTGATCCACCT	LRIT2	1594	2024	1773	1868	3089	2600	3270	2804	3013	1285	2810	1014	998	764	1396	2118	1527	1434	3413	1450	967	2013	2688	2270	1124	1502	1245	1532
AATATGAAACAAGTTATATT	MIR548AA1	2690	3265	2376	3853	4950	6213	5885	6730	6065	2422	5982	1745	1950	2431	3264	4545	3802	3277	7262	3367	1758	5036	6168	5766	2953	3709	3003	3579
AATATGAAACAAGTTATATT	MIR548D1	2690	3265	2376	3853	4950	6213	5885	6730	6065	2422	5982	1745	1950	2431	3264	4545	3802	3277	7262	3367	1758	5036	6168	5766	2953	3709	3003	3579
AATATGCACTATAAATATAT	MIR450A1	1109	1192	869	1616	1939	2061	2186	2310	2237	1092	2066	643	669	776	1221	1548	1482	1187	2466	1572	869	1488	2404	1953	827	1522	962	1238
AATATGGGTTTACTAGTTGG	MIR3115	945	1082	1133	1399	1668	1855	1846	2620	2661	883	2059	795	564	814	1213	1351	1632	1039	2684	1671	532	1393	2980	1402	890	1343	839	1115
AATATGTAATATAAGTGTAT	MIR450B	1036	915	725	1104	1620	1816	1974	2005	1695	747	1695	497	561	707	861	1258	1000	1128	2105	1187	752	1152	1719	1993	826	1150	1092	772
AATATGTAGGAGTCAGTTGG	MIR155	2265	2529	1681	2463	4369	3923	4006	4905	3939	1792	2627	1205	1488	1410	2031	3010	2492	2329	5180	2262	1250	2675	3575	3753	2108	2603	1957	2092
AATATTACTGATGACAGCAG	CDY2B	1133	1447	929	1120	2129	2569	2671	2745	2351	795	1845	621	755	715	970	1651	1141	1183	2896	904	672	1486	2490	2022	986	1203	834	975
AATATTTATGCACTGCAGGG	MIR548A1	850	377	324	680	715	641	808	772	531	143	718	133	322	367	182	516	598	371	692	550	140	378	1201	404	361	461	183	442
AATCAATGCATAGCTACAGC	MIR133A1	837	582	613	722	1265	1330	932	875	1224	498	1064	458	323	346	706	914	555	867	1324	515	479	588	970	1138	336	549	854	498
AATCACCAGGGATGGAGGAG	MIR4534	223	414	108	312	307	198	575	407	387	223	397	102	195	191	241	512	281	171	532	201	125	381	193	224	196	129	227	367
AATCACTAGTCTTCCAGATG	MIR3529	891	784	332	1318	1297	1569	1600	1227	922	514	925	339	480	257	559	812	783	569	1353	366	523	1136	1482	1261	706	806	655	788
AATCACTGAGCTGGCATTAG	MIR5588	972	1036	426	801	1303	1386	1810	1273	1486	794	1419	613	613	599	703	929	1103	671	1645	1157	565	958	1685	1103	711	1161	982	909
AATCAGAAGGGGCGTCACTT	MIR6786	1307	1329	1293	1000	1554	1495	1595	1624	1937	628	1169	477	525	681	966	1290	910	881	1917	873	582	926	1475	1383	390	857	679	851
AATCAGATCAGATCTGTCCT	MIR2117	548	984	634	903	1217	1038	1257	1384	1220	441	873	411	331	402	900	779	769	943	1379	461	395	760	1013	1390	498	453	710	903
AATCAGTGGTACCTGAAGAG	MIR329-1	1599	1908	1017	1804	3143	2640	2549	3269	2745	1112	2159	645	931	991	1131	2120	1855	1573	4086	1778	847	1885	3034	1870	878	1694	1046	1391
AATCCACTAGTCTGCTAGTC	MIR8086	1776	1933	1764	1937	2750	2407	3302	3840	2568	1119	2504	743	754	1245	1353	2526	2037	1606	3613	1990	937	2117	3608	1956	1202	2047	1232	1891
AATCCAGTCAGTGTATTTCG	MIR4804	246	486	186	496	710	732	693	1011	649	363	745	165	281	212	339	861	423	300	954	334	173	386	525	362	310	370	330	442
AATCCATGCAAAACTGACTG	MIR19B1	767	551	508	861	1272	838	1452	1330	936	548	765	348	395	425	474	757	483	435	1179	722	321	777	2016	1214	614	356	381	547
AATCCATTGGACAGTCGATT	MIR133A2	1031	1360	797	857	1944	1288	2175	2277	1769	727	1439	545	662	692	923	1130	980	811	2095	1191	539	1236	2803	1349	909	1142	425	1118
AATCCCATCCTCGTCGGCTA	MIR4521	556	844	581	1197	1085	444	723	1132	811	215	717	221	323	378	605	2294	406	372	1791	425	318	811	1013	1033	300	635	295	344
AATCCCCAAGGCAACCGTAG	MIR640	1319	1335	1008	1408	2011	1735	1568	2071	1600	952	1907	587	445	561	934	1266	1106	1076	1999	768	835	750	1967	2163	738	826	1148	680
AATCCCCATCTTAGCATCTA	MIR145	845	747	691	903	1149	1343	1156	1215	1269	669	725	345	545	300	800	1056	705	653	1553	334	497	1093	1145	1098	565	613	657	774
AATCCGGAATTTCGCACCAG	RPL23	846	661	758	901	893	845	1137	1409	779	419	829	399	249	393	455	672	579	616	1040	593	457	819	962	685	457	783	541	526
AATCCTCGTGCACTGGGGTG	MIR4700	1120	1485	957	763	1523	805	1261	1590	1975	546	1683	375	409	830	736	1435	1566	892	2092	1229	580	1056	2171	1841	550	1470	859	637
AATCCTGATAGTGGCATCGG	PRPF19	1148	565	382	495	468	567	729	582	405	192	391	268	192	361	418	343	480	268	618	586	186	375	730	391	282	639	211	204
AATCGCCTCTTCAATGGATT	MIR133A1	812	457	340	727	1189	948	1029	850	944	292	689	375	344	392	593	985	686	762	1584	558	447	809	944	1130	429	552	439	503
AATCGGCAGTGACCTGAATC	MIR449B	1023	1949	968	1500	2442	2133	2399	2645	2552	1135	1626	809	695	928	939	1636	1941	1186	2840	1334	937	1486	2638	2374	882	1083	1293	1055
AATCGGCATTGGCATCTATT	MIR548C	2183	2278	1540	2478	3289	2942	3599	3910	3532	1386	3317	860	1224	1315	2034	2608	2295	2051	4598	1871	1380	2905	4210	3018	1712	2051	1996	2392
AATCGGCATTGGCATCTATT	MIR548Z	2183	2278	1540	2478	3289	2942	3599	3910	3532	1386	3317	860	1224	1315	2034	2608	2295	2051	4598	1871	1380	2905	4210	3018	1712	2051	1996	2392
AATCTATGCAAAACTGATGG	MIR19A	1452	1263	904	1319	2553	2250	2060	2512	2316	998	2399	703	807	964	846	1627	2002	1298	3397	1651	1026	1941	2517	1822	1125	1632	1223	844
AATCTCAACCAGAGATGGGA	MIR4493	499	513	323	412	676	794	738	646	728	325	571	231	219	210	322	373	497	271	981	408	257	639	950	379	268	536	327	299
AATCTGAAATCACCAATAAT	MIR3657	1569	1311	1167	1889	2085	2024	2887	3528	2679	1090	2172	721	876	1055	1640	1754	1803	1474	3574	1530	691	1915	3573	2233	901	2120	1528	1267
AATCTGATTCTGCATGTATT	MIR548H3	1811	1973	1321	1925	2737	2464	2767	2839	2492	1237	2157	856	827	1097	1696	1724	1896	1402	3620	1449	979	2344	3185	2606	1496	1445	1483	1361
AATCTGTCACAAGTGCACAC	MIR542	1385	1597	1297	1014	2541	2132	2416	2829	2204	955	2443	680	735	925	1296	1603	1596	1557	2916	1533	1019	1582	3793	2621	1095	2242	1555	1742
AATGAACGACTACAAGCTTG	CNPY1	851	1140	465	913	1354	999	1597	1578	1590	668	1094	577	275	638	728	625	764	799	1365	940	485	974	807	1010	334	618	483	382
AATGAACTCCCTGCAGGCAA	MIR4742	2656	1796	1262	1633	2273	2788	3483	3246	2636	1375	2678	930	839	1330	1415	1563	1749	1615	4296	1340	1007	1874	2726	2447	1095	1442	1172	1451
AATGACAATGGAGCAACTAG	THOC2	460	614	396	598	956	692	597	1034	820	237	451	175	167	277	218	231	317	233	678	358	272	511	304	460	343	288	221	387
AATGACGAATATAACACAGA	MIR410	718	1152	814	769	2026	1697	1470	1422	1393	369	1194	418	434	464	1014	1228	1111	847	1127	1245	573	1110	1151	1933	271	614	1187	878
AATGACTCAGGTAAGTTGCA	MIR891B	3363	3051	2143	3306	4154	4546	5454	4697	5459	1811	4072	1757	1535	2201	3146	4072	4369	3123	6723	3584	1768	4128	6318	4636	2227	4535	2765	3157
AATGATATGGGTCTGTTGTC	MIR7977	453	953	731	924	1171	1276	1060	1323	1360	482	1028	382	389	501	730	793	754	640	1513	634	344	824	1408	1319	797	697	828	983
AATGATATTGTCAAAGCATC	MIR301B	991	1411	1036	999	1849	1011	2150	1887	2000	831	1656	448	595	587	1062	1248	995	1013	2251	1204	678	1414	1782	1927	953	994	1096	1121
AATGATGAATCATTAGGTTC	MIR580	1701	1530	1053	1384	1531	1625	2153	2201	2065	794	1631	603	569	709	1137	1633	1150	1147	2419	1083	684	1689	1805	1839	804	1092	999	1636
AATGATGCGCGAGCTTAGGT	MIR331	1228	800	785	851	1438	1153	1585	1321	1021	822	964	366	495	543	404	1476	1181	716	2621	681	439	1221	1196	1145	599	840	534	804
AATGCAACAAATCCCCACCC	MIR92A2	2220	2711	1792	2698	4026	3491	4471	4435	3801	1510	3742	1103	1116	1723	2479	3305	2923	2228	4818	2580	1846	3337	5190	3857	2071	2558	2516	2469
AATGCAACAGCAATGCACCG	MIR33B	1100	785	931	889	2645	1933	2843	1977	1900	706	1982	491	775	750	1431	1598	1473	1087	2933	1002	838	1998	2361	1489	1301	1193	1310	1133
AATGCAGATCCTGACTTCAC	MIR5683	1431	1359	1300	1870	3255	2099	3181	3930	2307	1203	2520	874	996	1211	1610	2562	1982	1828	4571	1442	1066	2065	2870	2594	1466	1653	1712	1680
AATGCCAAGAGCGGAGCCTA	MIR124-2	314	907	451	633	434	402	768	430	687	294	272	283	310	348	329	1165	548	343	986	430	203	824	459	404	526	361	441	628
AATGCCTAAAGATAGACAAT	MIR4662A	1856	1566	1667	1754	3362	2206	3016	3727	3022	1467	2866	1001	1006	1068	1498	2049	2663	1792	4285	2331	1213	2292	3897	3030	1292	2704	1863	1418
AATGCGACTATAAGTCCTAG	SI	665	660	380	733	1353	1260	1159	1229	776	800	826	444	404	352	586	1186	660	595	1597	923	491	1105	1347	937	780	702	476	1014
AATGGCACATGTTTGTTGTT	MIR891B	802	1009	1158	1179	1524	1264	1721	1627	1561	584	1663	513	557	546	800	1237	891	1047	1957	773	503	1091	1606	1517	1026	830	749	1060
AATGGCCAGAGCTCACACAG	MIR4435-2	1874	1556	1203	1670	2812	2250	3037	2700	2494	927	2941	710	723	783	1294	1130	1547	1113	3650	1528	734	1538	2911	1893	1030	1528	763	854
AATGGCCAGAGCTCACACAG	MIR4435-1	1874	1556	1203	1670	2812	2250	3037	2700	2494	927	2941	710	723	783	1294	1130	1547	1113	3650	1528	734	1538	2911	1893	1030	1528	763	854
AATGGGCTAAGGGAGATGAT	MIR664B	3227	5028	2610	3438	4461	4810	5493	5399	5758	2080	4713	1585	1706	1891	2283	3338	3131	3366	6975	3183	1723	4232	4119	4959	1922	3027	2664	2590
AATGGGGTAATCTTTCAGGA	THOC2	1055	628	286	305	615	395	480	577	331	167	477	138	139	257	157	110	414	243	484	499	152	177	915	315	99	521	196	212
AATGGGTGGTCTGAGGCAAG	MIR4506	1254	661	556	724	830	1258	1340	1264	1407	678	901	292	472	468	746	997	613	482	1461	741	465	990	1326	994	661	594	453	356
AATGGTGCTAGATACAAAGA	MIR29B2	1587	2290	940	1226	2363	1820	2692	2398	2381	841	2142	681	933	778	1106	2004	1474	1294	2383	1267	798	1920	4750	2014	1151	1169	1102	1252
AATGTACAGTGGTTCTCTTG	MIR597	542	393	489	1181	961	983	1092	1042	1475	370	990	441	329	380	809	455	536	738	1123	641	478	670	1265	1136	418	563	576	565
AATGTAGTCTTGTAAGGAAC	MIR595	1857	2578	1518	1892	3742	3275	3853	4596	3893	1443	3740	1141	1156	1536	1924	3334	2282	1703	4068	2209	1335	2348	4246	2739	1727	2228	1873	1559
AATGTCCTCTGAGGAGACCT	MIR5196	623	600	483	588	1242	886	1024	883	1198	502	1007	318	338	296	599	557	494	392	1049	352	321	315	823	844	251	327	190	359
AATGTTGCCTTGCATCTAAA	MIR4317	888	720	743	885	1054	1189	1447	1306	1429	641	1032	560	508	530	791	1439	977	743	1834	829	525	988	1400	1380	629	940	667	677
AATGTTTTCTATACAGACCC	MIR1284	1423	1795	1081	1733	2644	1945	2792	3430	2198	943	2686	752	783	1058	1393	1885	1948	1375	3603	1487	1106	1482	2578	2309	964	1682	1163	1302
AATTAAAATGCAGATCCAGT	MIR3174	625	591	277	417	1163	1019	1184	707	766	275	726	364	270	493	520	430	620	494	884	467	260	499	1217	927	439	657	345	340
AATTACATCAGTATATAGAA	MIR6130	1230	1456	905	1201	2165	1507	1955	2545	1813	770	1586	619	669	910	941	1335	1250	875	2525	1366	611	1142	2311	1286	767	1601	907	824
AATTACTAGCCAAGGTAACA	MIR4473	326	446	281	431	722	834	916	858	1260	372	942	345	288	438	638	523	605	640	1390	585	465	472	1066	838	334	633	544	796
AATTACTTGAACTGGGTCCC	MIR26B	328	550	258	405	923	400	1036	656	601	312	373	141	272	178	305	288	555	317	996	177	234	704	657	494	288	520	363	377
AATTAGGCACAACAGGATTG	MIR296	126	558	296	520	467	525	848	763	685	283	717	259	117	260	663	638	659	614	567	411	234	519	704	706	230	417	591	333
AATTAGTTAGGACCCTTACT	MIR4637	2201	1860	885	1245	3187	2547	3164	3025	2902	1350	2227	806	1177	1298	1688	2638	1914	1570	4445	1772	1061	2318	3381	2105	1343	2053	1354	1948
AATTCACTTTAGGAAGTCCT	MIR5571	609	409	476	551	875	1180	1291	1318	1173	589	1081	287	265	406	412	1003	673	561	1951	513	435	784	920	1053	593	682	403	585
AATTCATACTAGGAATATTG	TAS2R8	776	595	432	492	1113	923	832	490	1041	288	539	335	213	408	545	939	444	734	1035	397	420	677	921	821	376	599	759	490
AATTCCGAGGGGCTAATATT	MIR548M	269	520	464	412	803	931	892	698	1001	460	940	291	311	436	350	842	522	402	1737	678	301	868	1303	649	516	807	321	451
AATTCCTGAACCAATCTCTC	MIR1200	766	1406	738	1144	1831	1633	1536	1922	1485	598	1738	602	616	660	1108	1367	1288	979	2474	1124	672	1407	2486	999	747	1476	1023	666
AATTGAATATAGCAAATGAG	MIR335	1206	1180	823	927	1331	1540	1265	1270	1448	623	1196	488	484	432	710	820	959	961	2388	738	572	1170	1342	1878	695	1113	703	912
AATTGATCCAGTTTTAGTTA	MIR1243	655	539	843	926	1405	1545	1625	1513	1514	537	1275	408	502	508	846	988	1037	742	1810	1167	463	1151	1540	1055	699	984	702	856
AATTGCGTTTGGACAATCAG	MIR219A2	2712	1958	1905	2575	4488	2633	4117	4120	3688	1352	3260	839	1048	1199	1397	2103	2405	1959	4039	1734	1326	2135	3081	2176	1284	2192	2042	1940
AATTGCGTTTGGACAATCAG	MIR219B	2712	1958	1905	2575	4488	2633	4117	4120	3688	1352	3260	839	1048	1199	1397	2103	2405	1959	4039	1734	1326	2135	3081	2176	1284	2192	2042	1940
AATTGCTACGGGGAGCGGGG	MIR4706	380	407	475	261	619	369	825	664	486	218	613	233	142	274	234	381	370	235	849	485	216	350	770	808	210	334	152	227
AATTGGAATCCTCATTCGAT	MIR576	429	634	271	277	1073	945	669	1158	600	266	876	176	188	360	351	784	410	513	1083	528	327	402	769	431	200	427	456	266
AATTGGATAAGCTTTTCTGA	MIR5194	404	726	374	926	884	1070	1231	1567	1204	335	966	304	257	424	414	1151	816	302	1349	521	433	929	1268	1027	474	695	352	756
AATTGGCTAAATAGAAATTG	MIR4662B	798	499	547	784	1194	1025	1469	1586	1390	384	757	336	402	449	481	798	852	641	1210	859	416	978	1473	1077	388	787	641	711
AATTGGCTAAATAGACACTG	MIR4662B	1174	941	555	1175	1019	1466	1393	1102	1288	383	845	263	345	361	414	529	510	561	1077	392	481	446	990	883	326	526	365	420
AATTGGGAGGTGGAGTAGAG	MIR6832	466	689	620	787	971	1082	1219	1102	1165	477	732	311	381	393	637	647	699	578	1185	478	361	625	429	653	432	651	475	334
AATTGTAGGTCAAGTCTGCT	MIR4771-2	1902	2716	1986	2552	3912	3421	4575	3752	3699	1657	2552	1168	1198	1363	1899	2747	2178	1971	4894	2033	1437	3163	2909	2835	1881	1804	1727	1855
AATTGTAGGTCAAGTCTGCT	MIR4771-1	1902	2716	1986	2552	3912	3421	4575	3752	3699	1657	2552	1168	1198	1363	1899	2747	2178	1971	4894	2033	1437	3163	2909	2835	1881	1804	1727	1855
AATTGTATGACATTAAATCA	MIR124-2	1768	1322	1423	1668	2389	3456	3659	3167	2618	1243	2543	830	1117	1315	1595	2411	2055	1739	3808	1904	1012	2481	3060	2203	1274	2235	1239	1557
AATTTAGATCAAAAGCCTCA	MIR7976	621	1085	491	1348	1509	1894	1681	1761	2155	737	1350	719	474	518	1083	887	745	1156	1838	743	581	1211	1281	1527	567	886	993	898
AATTTGAGAAACTATATGCA	RRM1	1173	1361	735	1200	1131	1521	1740	1684	1465	905	1136	454	494	643	685	1222	1003	822	1653	677	533	965	1306	1109	612	597	664	1241
AATTTGATATTGAGAAGATG	MIR380	774	824	573	751	1101	991	1787	1151	1288	586	647	443	347	323	691	662	586	743	1121	775	451	784	922	1226	370	643	642	617
ACAAAATGTCTACATACCGG	AMELX	388	357	364	632	1115	887	1633	1301	1131	504	826	301	410	414	526	807	614	543	1318	698	356	1104	1053	1369	666	892	591	505
ACAAACAGGTGCTTGGTTTC	MIR4718	1317	1222	1265	1576	1648	2068	2358	1795	2270	773	1574	677	633	763	1331	1400	949	1420	2521	1560	932	1329	2648	2167	831	1476	1318	833
ACAAACTGGAAAGCCGAAAG	MIR4470	530	109	297	142	364	505	455	410	559	178	448	88	107	199	454	331	152	239	246	225	214	79	271	467	73	262	532	133
ACAAACTGTGGTATATACAC	MIR552	808	1179	855	1176	1610	1592	1918	1997	1811	568	1157	381	389	542	777	1674	943	887	2467	836	596	1229	1277	1253	785	833	595	1225
ACAAACTTGGGCTCTGACCG	MIR6872	832	835	805	648	1065	1235	1516	1682	1302	565	957	531	371	459	584	856	530	771	1363	797	407	1034	1242	1026	603	353	821	565
ACAAAGAAGGAGGTGGTCGA	MIR3200	818	1370	602	1119	1487	1523	1707	1937	1282	775	1354	408	567	481	620	1429	1583	564	2515	1005	474	1499	1679	1074	716	944	595	1258
ACAAATAAGGAAATAAACTC	MIR1321	843	627	484	484	905	1242	1125	1124	840	504	839	336	275	388	562	362	888	588	784	558	418	789	1117	1210	482	754	641	560
ACAAATCCCAGTCTACCTAA	MIR7-2	3407	3914	2417	3943	5791	5013	5998	6913	6124	2235	4312	1563	1911	1934	2975	3789	3188	2933	7825	3655	1780	4638	5496	5067	2516	3326	2977	3045
ACAAATCCCAGTCTACCTAA	MIR3529	3407	3914	2417	3943	5791	5013	5998	6913	6124	2235	4312	1563	1911	1934	2975	3789	3188	2933	7825	3655	1780	4638	5496	5067	2516	3326	2977	3045
ACAAATTCAGAAACTGGAGG	MIR4463	943	629	812	973	1307	1765	1625	1602	1778	644	1386	429	538	514	899	1071	868	992	2105	807	683	945	1304	1663	771	752	1114	801
ACAACCAGGAGCACTATTCC	MIR1180	922	1099	788	930	920	1007	1485	1818	1336	337	919	321	415	690	888	694	840	590	1384	769	459	663	1969	915	419	705	511	684
ACAACCTACTACCTCAACCT	MIRLET7A2	661	987	1038	591	1621	1244	1085	1029	1682	522	1011	307	452	388	600	1335	632	728	1576	584	479	1235	857	817	534	607	866	736
ACAACCTACTGCCTTCCCTG	MIRLET7B	2050	2969	1853	3051	3824	4216	4092	5151	4415	1255	4191	1149	1250	1714	2164	2726	3072	2421	4694	2461	1630	2882	4859	3934	1885	3135	2871	1536
ACAACCTCTTCAACACAACC	RPL18	1428	985	676	1074	1190	1049	1384	1918	1778	577	1027	378	511	614	780	1630	926	678	1846	855	479	840	1531	956	408	816	525	616
ACAACGGCATTGTCCTGAAC	MIR199A2	969	655	962	1049	1424	1476	1224	1330	1250	470	1029	405	392	340	855	769	684	606	1659	898	399	923	805	1460	534	581	548	654
ACAACTATTTTTATGACCGG	AURKB	1875	2607	1901	2277	2718	3172	3568	4225	3398	1351	3546	1050	1049	1602	1601	2886	3096	1757	4910	2519	1360	2465	4580	2947	1875	2947	2139	2059
ACAACTTCAAAGTGGCAGAC	MIR216B	1356	1303	886	670	2851	1644	3067	1965	1905	1070	1358	592	667	726	989	1839	1446	1114	3202	1581	844	1465	2603	1645	853	1179	1182	1231
ACAACTTGCTAAAGGCTTAG	MIR4502	682	934	432	943	1987	1355	1616	1239	1690	594	1129	525	576	584	572	851	1042	855	2119	1105	447	912	1809	1279	512	1163	735	1080
ACAACTTGCTAAGTAAAGTG	MIR3943	1199	730	458	744	1196	1117	1609	1253	1396	558	697	412	348	401	742	1198	682	551	1292	717	383	1097	1089	1073	686	525	737	681
ACAAGAAATACCGTGCCCTG	RPS8	952	441	432	627	728	1275	972	1191	751	216	787	189	189	236	620	410	463	525	843	675	367	521	1064	751	428	496	605	353
ACAAGACAATGTTATTGAGG	OR7D4	800	872	533	530	909	721	1612	1062	1180	557	910	343	399	530	573	923	792	834	1295	774	426	830	820	816	464	900	664	566
ACAAGACGGCCGTGGTTGTG	RPL18	274	226	190	182	258	208	359	190	296	51	330	108	75	14	70	103	111	124	227	140	82	119	212	261	155	122	96	189
ACAAGAGAGATATGTTGCCA	OR52E8	992	346	308	263	609	804	1029	707	923	387	532	325	176	409	481	650	731	499	626	554	236	480	1063	958	241	630	562	174
ACAAGGACTTGAGCTGAGCA	MIR4277	1392	1896	1661	1603	2291	2209	2798	2385	2383	923	2376	672	676	1151	1368	1777	1534	1383	3065	1738	812	1433	1996	2295	1257	1179	1119	1248
ACAAGGGCAGACTCTCTCTG	MIR300	2074	3299	2016	2903	3053	3246	5076	3613	4258	1654	2670	1453	1273	1502	1816	3009	2449	2269	5330	2232	1373	3051	3926	3975	1901	1991	2333	2339
ACAAGTGTCGGCCACGGGCT	MIR3159	1489	1598	1453	2053	2596	2008	2923	3708	2256	906	1714	788	837	1034	1599	1802	1922	1609	2809	1474	979	1970	3448	2338	964	1750	1022	1552
ACAATGGGACAGTGACTCGT	MAGEB3	1212	1348	841	1284	1339	1431	1893	2037	1591	668	1634	520	534	467	875	1267	991	770	2060	890	854	961	1783	1968	658	1308	984	682
ACAATTCAGATAGCAACACC	WDR43	2286	1803	1157	1489	2334	2563	2757	2453	2294	833	1400	638	502	600	850	1580	1114	1256	2448	779	570	1066	1816	1648	533	886	901	883
ACACAAACAAACTAGCGCGA	MIR6077	1213	974	676	391	1681	842	1455	1284	1243	796	964	405	404	532	650	896	889	577	1750	953	435	1201	1269	1134	675	414	581	768
ACACAAACAGGGAGTACTAG	MIR6857	1847	2153	1742	1648	2125	2557	3712	2981	2909	1544	2273	946	948	958	1437	1978	1904	1577	3789	1859	1233	2215	3133	2854	1371	1901	1323	1682
ACACAAACTGTGAAGTGCTG	MIR876	2323	2450	1899	2110	3511	4420	4475	4199	4053	1555	2775	1322	1299	1512	2251	3137	2426	2176	4797	2416	1241	3415	4398	4283	1992	2711	2543	1944
ACACAAAGAAACCCCGGCGT	MIR1469	1012	682	731	1242	1178	1482	1030	1425	2232	392	1244	539	611	459	727	998	987	714	1637	928	588	1111	1591	1271	683	937	756	654
ACACAAGTGGCCCCCAACAC	MIR4731	643	577	691	750	762	827	1490	1365	1212	471	765	326	385	462	769	576	450	458	1021	486	334	819	915	852	361	525	375	463
ACACACACATTTGCACACCG	MIR4442	1230	763	272	1832	1524	1257	1249	1058	1568	639	862	413	577	348	596	1538	719	673	1799	702	439	1047	1177	1140	798	572	458	1077
ACACACACGGTGTCCCCTGG	MIR7150	1172	1487	534	1339	1664	1830	2727	2501	1811	886	1646	521	453	829	874	1855	1299	735	2656	1066	527	1499	2729	1662	895	1214	930	1214
ACACACAGGAGGAGAAATGC	MIR5680	550	438	163	445	752	581	680	707	1232	255	477	215	238	162	433	665	355	305	523	338	267	450	448	535	202	286	362	154
ACACACTCTACTCTTCAGAG	MIR5000	820	294	549	883	914	1042	1290	1774	1160	511	1031	323	296	462	567	701	653	608	1124	814	397	894	1687	813	443	457	415	486
ACACACTGGCTTCCATAGTC	MIR147A	1899	1394	1401	1652	2797	2593	3076	3133	2655	1199	2790	836	999	957	1437	1934	1865	1233	3305	1830	917	2079	3029	2306	1237	1773	1638	1758
ACACAGTAGCTCTATTTACG	MIR4276	968	1057	612	851	1485	2056	1830	1804	1892	706	1598	559	569	576	1174	821	1291	1277	2330	925	703	1488	2079	1872	1101	1275	1051	1028
ACACATACTAACGCATAATA	MIR3912	2046	2635	1895	3331	4644	4097	5180	6131	4923	1856	4256	1802	1562	1909	3106	4052	2842	2882	6667	2983	1853	3407	6035	4288	2576	3739	3246	2118
ACACATACTGCTGTATTGTC	MIR4999	673	522	402	780	1235	1141	1504	1438	1336	561	875	404	425	329	753	690	898	684	1975	560	303	787	987	1274	738	863	904	572
ACACATTTCCATAGCCCACT	MIR4482	550	1780	511	1191	1402	1394	1823	2071	1371	620	1183	465	492	603	716	997	1105	813	1727	723	344	1088	1582	1096	639	940	768	436
ACACCAACTGCTCTTTCAGA	MIR4766	937	1064	768	949	777	454	1343	1476	1387	560	991	259	390	322	521	735	675	588	1291	626	473	877	1199	716	453	694	490	540
ACACCAAGTCGTGTTCACAG	MIR27A	133	264	266	286	381	243	328	589	363	186	262	117	152	216	174	310	221	146	330	302	99	290	449	415	78	237	200	209
ACACCAGTGAGAAACAGATG	MIR6830	939	1077	884	1129	1805	1897	2231	1969	1534	681	1656	516	563	779	978	1262	1266	804	2359	898	458	996	2002	1648	841	970	917	784
ACACCCAGCATTGGCCTAGG	MIR6805	742	517	327	949	904	602	845	1103	1122	392	731	294	275	275	608	560	772	382	895	718	409	477	960	874	380	683	589	447
ACACCCGTCCGAGTTGGACA	MIR3147	2155	2088	1367	2169	3063	2605	3148	3480	3490	1408	2733	896	1024	1405	1606	2506	2312	1634	3709	2002	1039	2291	3541	2994	1273	2066	1753	1298
ACACCGCGCTCATAGTTCCA	PGK2	570	1303	393	678	993	955	984	967	899	346	945	360	339	510	693	475	530	559	1195	622	328	663	950	987	334	595	679	640
ACACCTCTTTGGGTGAAGGA	MIR888	972	900	709	1114	1877	1704	1928	2113	1851	592	1515	615	471	576	886	1455	988	1010	2623	933	725	1239	1534	1554	887	947	1389	944
ACACGCTCCCTTAGGAGAGC	MIR5001	558	414	189	501	383	466	773	634	526	340	710	134	186	328	295	502	421	305	735	382	139	242	641	330	256	403	108	200
ACACGGACAAGTCCCGCCAG	MIR4492	539	963	440	927	1582	1289	1022	1206	1120	480	940	344	298	352	625	963	500	625	1094	528	397	603	1384	819	312	717	383	348
ACACGGTCAGAAATGTGGAG	FAM106A	974	331	663	1423	1474	758	1506	1238	1702	780	852	441	579	510	1122	1153	864	708	2180	809	482	1090	2347	1239	698	1220	753	735
ACACTACAGCCTTGCACTCT	MIR4452	6779	5599	5881	7078	11040	10854	12975	13414	11265	4922	9623	3813	4093	4475	7079	9845	7718	7068	17457	6826	4108	9844	12847	11016	6807	8372	6287	6791
ACACTATACGAGTCATATAA	MIR3117	1213	1202	927	1156	1600	1402	1502	1699	1981	651	1338	405	638	623	953	1278	1094	858	2133	1085	423	1008	1601	1327	793	804	861	1043
ACACTCATCGCGGGGTCAGA	MIR1260A	392	541	242	338	1095	553	977	724	711	424	765	245	152	400	252	627	561	336	1284	510	170	634	752	495	160	408	144	251
ACACTCCCCTATCCACTCCC	MIR6849	1094	904	1034	1143	1546	1621	1951	2177	1631	851	973	562	520	670	869	1704	1079	701	2896	816	521	1663	1453	1607	807	1109	1040	865
ACACTCTAGAGGTGTCGCAT	MIR4432	507	143	129	641	435	573	849	654	749	275	473	203	403	281	351	879	545	285	1205	458	293	515	1103	463	532	492	424	725
ACACTCTCTCTTCGCAAGTG	SSU72	1964	2155	877	1887	2528	2677	2775	2589	2000	840	1445	631	771	636	940	1554	1362	1003	2239	800	725	1388	1986	1622	581	1397	753	1012
ACACTCTTCACTTTCAAGAG	MIR3688-1	2000	2356	2062	2615	3524	3455	4011	3447	2874	1331	3299	1136	1050	1194	2199	2225	2444	1751	4342	1698	1212	2521	3736	3551	1510	2156	1563	1953
ACACTCTTCACTTTCAAGAG	MIR3688-2	2000	2356	2062	2615	3524	3455	4011	3447	2874	1331	3299	1136	1050	1194	2199	2225	2444	1751	4342	1698	1212	2521	3736	3551	1510	2156	1563	1953
ACACTGCTAATCAGGCTATT	MIR548F1	1697	2296	1610	2578	3079	2771	3036	2985	3145	1183	2693	1082	945	1180	1989	2547	2450	1550	4094	2136	1100	2331	2818	2712	1080	2155	1163	1831
ACACTGGGTAGACGGAGTGG	MIR199B	897	764	951	882	1387	1832	1583	2088	1536	572	1054	347	381	566	745	835	1291	595	2250	1058	387	994	1916	988	573	1062	371	653
ACACTGTGGTGTTAGAGCGA	MIR497	255	397	153	486	807	540	842	738	642	334	476	181	168	128	390	526	263	285	566	99	110	275	301	278	219	399	228	229
ACACTTACAGTCACAAAGCT	MIR184	1609	1190	1004	1436	1931	2100	2254	2294	2178	1158	1927	728	772	1005	1150	1638	1695	1061	2867	1320	827	1362	3374	2090	1027	1546	1054	1349
ACACTTACTGGACACCTACT	MIR325	866	1426	493	999	1773	1347	1848	1564	1382	641	1641	501	399	805	878	1103	1343	999	2038	1472	589	995	2302	1227	664	1397	784	759
ACACTTGCATGAGCGCACAG	MIR4458	1247	1269	687	1093	1420	1056	1663	1701	1247	640	1293	428	364	626	1022	617	747	1199	1508	909	453	1043	1180	1150	512	669	837	790
ACACTTTAAAGAGACCGAAC	MIR3144	784	709	464	808	892	833	1189	842	908	451	756	370	450	320	565	399	428	732	998	488	316	936	635	1095	370	556	800	585
ACAGAAAACACGCAGGAAGA	MIR4520-1	1100	966	1562	1082	1615	1471	2745	1984	1717	837	1677	473	771	698	1205	1610	1472	755	2214	1129	535	1729	2427	1292	1006	1404	1008	1161
ACAGAAAGGCATTGGAAAGA	MIR4743	451	671	591	530	1018	662	954	716	861	251	575	340	258	301	513	780	420	370	792	462	352	408	791	881	233	696	710	144
ACAGAAAGTGCTTCCTCTAG	MIR520G	3020	3259	2138	3039	3721	4312	3566	5107	4388	1420	3804	1424	1401	1452	2183	3028	3073	2182	5951	2711	1643	2524	5135	3234	1541	3515	2100	2162
ACAGAAAGTGCTTCCTCTAG	MIR520H	3020	3259	2138	3039	3721	4312	3566	5107	4388	1420	3804	1424	1401	1452	2183	3028	3073	2182	5951	2711	1643	2524	5135	3234	1541	3515	2100	2162
ACAGAAATGGGACTTAGAGC	MIR378D2	935	1073	852	1082	1164	1550	1691	1401	1650	597	981	454	301	657	654	1129	811	771	1523	1116	388	1146	1379	1236	620	803	886	774
ACAGAAGGCGGATGGCTCTG	MIR3185	496	435	368	873	735	600	929	748	877	343	506	161	200	176	280	418	472	174	1227	274	145	554	631	530	331	366	176	342
ACAGAATATTGAGGAAAGGA	MIR3915	1460	1380	1139	1113	1778	1410	1908	1810	2256	940	1345	537	499	611	1103	1210	1282	1136	1936	1098	912	994	2470	1974	918	1218	1335	1209
ACAGAATTAGCCAGTGATCC	MIR921	877	659	953	708	1073	1277	1552	1115	1338	684	1352	529	463	567	812	969	1057	666	2187	857	454	1139	1207	1209	821	872	643	846
ACAGACACCAAGGATCATTG	POLR2B	484	268	258	885	365	365	771	788	283	210	408	177	142	116	63	169	401	177	662	294	99	249	387	229	439	119	168	261
ACAGACACCTCCAAGTGTGC	MIR648	1264	681	590	720	1369	1758	1626	995	1967	645	860	415	403	503	606	1013	1025	699	1932	504	528	1321	1313	1090	874	905	637	684
ACAGACCAACCAGCACGTAA	NLRP9	3307	3663	3244	3403	6551	5332	7268	6597	6590	2444	5443	2043	2172	2497	3346	4545	4330	2918	7396	4011	1735	4111	6093	6141	2928	3627	3224	3863
ACAGACCAACTGTATACCTT	MIR7107	1161	663	651	745	1221	931	1029	795	916	373	584	365	284	448	699	911	500	590	1305	545	372	754	1264	741	380	929	436	512
ACAGACCAGAACGGTGGCGG	MIR6753	901	780	591	901	1701	1065	1705	1512	1712	781	1199	606	499	618	1324	1295	1010	1093	2399	868	609	1683	1760	1268	825	1031	783	1055
ACAGAGGCTCTGGAGAATTC	MIR6889	474	846	474	861	981	782	893	1106	959	472	760	240	305	286	363	748	568	357	1497	518	198	865	634	337	536	470	279	387
ACAGAGTGCCACTTACTGAA	MIR4797	1058	532	540	677	1135	890	1621	1370	1332	485	960	340	553	586	723	1035	1079	617	1684	598	427	946	1569	1013	493	874	670	654
ACAGAGTTATACTGGAGATA	MIR1270	1777	1322	705	1550	2419	2070	2873	2176	2418	877	1947	835	856	663	1215	1352	1563	1185	2607	1839	1161	1342	2785	1784	1110	1401	888	763
ACAGATGGATAATCAAATAG	CCT4	698	750	473	772	527	1086	771	462	582	460	434	138	172	77	139	199	119	127	906	118	157	357	312	427	238	108	108	239
ACAGCAACAGTTAAGCATTG	MIR6860	845	840	861	1265	1544	999	1328	1463	1826	636	798	590	379	350	866	785	566	489	1712	742	442	1067	880	976	576	534	595	618
ACAGCACACCGTACCGACAG	RPS8	255	387	245	331	142	192	403	398	339	110	322	105	108	60	126	166	143	42	511	75	72	315	76	297	137	72	135	158
ACAGCAGAATATCACACAGC	MIR19B1	2390	3003	1472	2887	3694	3620	4321	4467	3980	1536	3965	1239	1169	1725	2058	3142	3279	2132	4731	2314	1531	2812	4892	3304	1710	2933	1813	2108
ACAGCAGAGACAATATTGAT	MIR454	869	701	583	652	1051	1063	1411	1470	863	420	1409	305	571	505	540	956	847	456	886	469	284	827	1275	1311	679	508	654	563
ACAGCAGAGTTTGTACGGAC	MIR3678	762	536	291	270	871	521	851	751	695	293	460	190	164	205	466	616	219	361	619	334	146	241	471	773	229	138	477	159
ACAGCATCTCCACTGGAAAT	MIR194-1	1874	2107	1413	1740	2529	2590	2660	3215	3247	1038	2659	745	750	1016	1387	1469	1681	1792	3565	1932	1115	1696	3175	2352	1259	2034	1770	1616
ACAGCCAAGCTACCCATTCG	GPR151	1712	1659	1365	2688	3509	2745	4447	4553	2782	1359	2518	937	1158	994	1392	2844	2127	1296	4554	1676	728	2455	3248	1927	1482	1950	1164	1799
ACAGCCATCTTGGGACCACA	MIR2909	700	664	215	613	590	500	1290	665	1230	336	543	173	203	249	433	372	294	365	1258	370	203	658	752	423	343	290	358	415
ACAGCCGACGCCTCACTCAG	MIR2110	2537	2017	1165	1676	3203	2130	2705	3556	2550	917	2345	637	697	903	1124	2237	1528	987	3715	2304	586	1640	2913	1456	1151	1534	992	1054
ACAGCGAGGCCCCTAAAAGG	MIR5189	963	799	1031	1101	1075	1314	1631	1102	1281	441	956	320	390	395	687	774	692	761	1401	465	278	575	1056	774	491	404	335	769
ACAGCGGTAAGGAGCCCGAG	MIR6816	604	869	675	1307	1181	1322	1759	1507	1418	458	1140	286	373	441	612	999	837	587	1203	594	484	637	1124	1025	703	956	842	578
ACAGCTCACGAGTGCCTGCT	MIR370	1602	1288	384	1528	2082	1515	1930	2260	2201	659	1121	392	382	762	953	1846	1260	732	2765	990	641	1073	1992	1605	751	1352	872	998
ACAGCTGGCTCTAATTTGAG	MIR1471	605	861	345	658	967	702	1162	823	1031	222	965	238	278	260	496	1018	648	689	1265	712	337	904	1046	712	618	784	411	331
ACAGGAACCTATCTCCCCTC	MIR198	653	815	644	925	1424	1144	1334	1692	1206	452	1202	510	499	585	668	1054	1140	647	1773	1263	395	1011	2604	746	502	1730	718	930
ACAGGACCATCGAGGACCTG	MIR492	1094	1726	1495	1325	2923	1772	2411	2669	2540	745	2471	811	675	890	1465	1712	1806	1687	2973	1364	928	1805	2565	2330	1081	1328	1705	1243
ACAGGCAGGACTAAGGCCAA	MIR4540	663	1040	747	842	1023	938	1584	1023	833	386	1027	352	490	358	563	406	892	396	977	510	266	619	1053	715	345	745	197	391
ACAGGCAGGCAAGCAGCCAG	MIR4736	592	628	595	996	995	797	1431	1262	1185	395	854	647	351	416	639	908	752	838	1633	627	527	698	1344	1547	457	779	789	604
ACAGGCAGTGACAAGTCCCG	MIR1182	2126	1624	1626	1861	2910	2150	2663	2669	2563	905	2155	852	632	856	1511	1500	1477	1773	3424	1434	855	2075	2511	1740	1228	1568	1427	1325
ACAGGCCAGCTTTCTCACTG	MIR4314	1630	1432	979	1370	1922	1362	2722	2477	2059	910	1484	569	721	884	1111	1749	1246	1361	2228	1414	583	1540	1723	2287	790	1281	1168	820
ACAGGCGAGCTTTAGGACAG	OR10S1	1005	1701	933	1532	2351	2322	2708	1796	2140	1258	1910	760	938	932	1414	1246	1500	1054	2662	1412	727	2017	2195	2542	1199	1355	1337	1377
ACAGGCTGACCGATTTCTCC	MIR29C	2383	2231	1688	2015	3235	3206	3305	3268	3398	1322	2782	979	1137	1039	1881	3420	2235	1580	4157	2006	1017	2592	3091	2663	1911	1965	1527	2273
ACAGGGAAAGAGTGTCGGGC	MIR130B	344	70	274	226	162	233	269	640	320	153	173	175	91	112	138	439	111	136	402	234	83	310	190	345	140	51	271	157
ACAGGGAACTGTAGCAACTG	MIR3937	615	944	672	905	1461	820	1586	1390	1640	728	1416	349	432	453	648	832	1152	587	1943	720	486	783	1487	988	749	912	758	632
ACAGGGCAAATTCACGAGAT	MIR5004	482	393	375	521	803	841	1199	1082	981	312	1035	182	310	385	459	432	635	388	1030	660	343	707	1305	743	367	712	667	552
ACAGGGTACTTGGATACATC	MIR1298	1876	1597	1392	1104	2118	2368	2934	3864	2204	847	2351	833	722	1283	1402	1523	2055	1397	3307	2027	930	1261	3391	2557	671	2230	1310	1698
ACAGGGTCATGCAGTACTAG	MIR4478	1131	1117	307	848	1245	1056	965	996	985	464	1224	337	342	478	402	520	846	551	1195	603	252	749	705	1100	333	591	524	419
ACAGGGTCGGCAGCAGAGCG	MIR3180-4	1005	1220	612	760	1418	1066	1882	1411	1602	790	1203	518	451	641	1044	1092	902	782	1820	785	409	968	1384	777	563	979	687	609
ACAGGGTTAGCCCACACTGA	MIR6732	817	812	859	785	694	815	1185	1139	759	414	403	282	233	255	367	460	557	568	1202	312	369	473	479	695	473	511	472	472
ACAGGTGAGTGGGAGCCGGT	MIR4758	1011	1080	798	1279	1757	1056	1579	1416	1871	462	1368	517	523	649	719	1099	1070	791	1965	685	519	905	1061	846	622	960	656	518
ACAGGTTGTCTTTTTACTAT	MIR3133	896	827	271	973	1091	1149	1030	1436	1020	447	1050	317	340	490	437	570	950	505	1194	897	362	730	1469	861	467	603	510	598
ACAGTAAATTTGGAGGCCTG	MIR557	664	694	708	876	1483	1233	1079	1997	1325	646	1189	431	633	413	730	1001	757	815	1764	869	503	1285	1394	1042	793	923	706	587
ACAGTAACAATCGAAAGCCA	MIR132	779	690	405	838	1028	778	1223	1272	1019	451	743	234	312	376	417	804	511	498	1377	534	196	576	765	365	361	379	299	451
ACAGTCACCTCTATAGGTAG	MIR641	733	686	628	567	1415	640	1667	832	1439	526	1226	438	344	378	606	848	548	452	1486	580	366	932	770	1043	634	645	566	849
ACAGTCGGCGGAGACAAGGT	CENPA	264	201	449	331	448	517	360	232	531	151	216	25	123	134	65	418	170	140	677	131	60	323	256	274	195	109	123	171
ACAGTCTACTGTCTTTCCCA	MIRLET7F2	1344	1985	1279	1477	2401	2724	2860	2146	2568	988	2135	743	845	785	1187	1770	1851	1404	3306	1121	658	1631	2521	2389	951	1572	1163	1295
ACAGTTCTGCAGTGAGCGAT	MIR503	524	294	378	634	618	681	824	1223	821	270	547	294	246	103	533	235	452	443	796	365	290	385	1272	580	182	526	337	334
ACAGTTCTTAGCATTACGAC	ZCCHC13	354	629	243	556	584	931	953	837	1026	393	1248	276	277	396	477	746	494	579	1181	830	365	712	1339	859	560	533	395	569
ACAGTTTATCTGAGTTGGGA	MIR642A	1902	1840	1386	1784	2697	2554	2840	2471	1962	950	2278	606	713	774	1258	1912	1925	1276	2473	1035	639	1684	2607	1971	1152	1611	1032	1180
ACAGTTTATCTGAGTTGGGA	MIR642B	1902	1840	1386	1784	2697	2554	2840	2471	1962	950	2278	606	713	774	1258	1912	1925	1276	2473	1035	639	1684	2607	1971	1152	1611	1032	1180
ACATAACTTCTTATGCCAGA	MIR18A	470	467	500	801	1052	796	729	1722	1133	257	1075	358	272	350	684	733	930	390	1265	797	500	512	1274	987	342	889	517	451
ACATACGAGTGATATAATAG	MIR3622B	868	611	361	936	729	1121	1077	1318	1163	526	964	370	433	511	419	769	477	612	1004	549	425	568	777	1260	382	489	359	741
ACATACGAGTGATATAATAG	MIR3622A	868	611	361	936	729	1121	1077	1318	1163	526	964	370	433	511	419	769	477	612	1004	549	425	568	777	1260	382	489	359	741
ACATACTATGATGTTTACTA	MIR4744	2297	2761	1024	2166	2973	2976	3655	4279	2775	1233	2842	743	896	1205	1823	2351	2280	2123	4126	1955	1008	2540	3662	2506	1340	2138	1895	1854
ACATCACCTAGCCCAGTACA	MIR3921	2152	2175	1563	1981	3509	2106	3685	2889	2725	1297	2929	888	1000	1177	1418	2306	2469	1797	3272	2242	910	2023	3985	2871	1286	1978	1311	1618
ACATCAGCGAAACAGGCAAA	MIR1468	1648	1030	1722	1842	2351	2085	3752	3273	2443	1202	2224	751	989	869	1442	2023	1740	1568	4459	1463	1113	2713	2335	2585	1486	1434	2176	1951
ACATCAGTCGGTTTTCGTCG	MIR196A2	182	100	31	82	220	153	211	197	198	100	110	26	61	56	129	76	132	159	236	92	90	118	285	174	75	163	78	96
ACATCCACGTTTAAGTGGTG	MIR302A	2140	2464	1278	2913	3052	3239	4105	3651	3297	1278	3098	998	1109	1312	1923	2924	2303	1790	4203	1820	1316	2527	3264	3279	1443	1877	1711	1810
ACATCCGTCCCATTACTACG	RPA1	1801	2119	1686	2345	2891	2592	3399	2802	2602	1292	2283	746	898	929	1290	1882	1434	1210	2894	1402	770	1743	2893	2145	1391	1491	1226	1219
ACATCCTACACTCTCAGCTG	MIR30C2	1599	1754	672	1496	2076	1776	2731	2102	2484	816	2188	847	726	949	1406	1918	1575	1097	2702	1342	1013	1807	2779	2519	1077	1952	1062	1086
ACATCGGATGAGCTGTGTCT	MIR944	2001	1537	1535	2254	2388	2761	3909	3480	3678	1181	2517	1052	1073	862	1552	1453	1809	1622	3760	1849	1194	2072	3505	2434	1188	1606	1398	1703
ACATCTACGCCTACTCTGAT	MIR5701-1	5192	5776	3642	5583	8660	7369	9365	9520	8692	3749	6837	2502	2783	3593	4311	6289	5904	4677	11853	5586	2963	6708	10189	8042	4884	5367	4186	5016
ACATCTACGCCTACTCTGAT	MIR5701-3	5192	5776	3642	5583	8660	7369	9365	9520	8692	3749	6837	2502	2783	3593	4311	6289	5904	4677	11853	5586	2963	6708	10189	8042	4884	5367	4186	5016
ACATCTACGCCTACTCTGAT	MIR5701-2	5192	5776	3642	5583	8660	7369	9365	9520	8692	3749	6837	2502	2783	3593	4311	6289	5904	4677	11853	5586	2963	6708	10189	8042	4884	5367	4186	5016
ACATGACGAGCCTCAAGCAA	MIR2114	1540	2166	1304	1995	2487	2239	3403	3646	2719	1315	3261	938	1010	1344	1418	2237	1871	1487	4370	1703	1009	2274	3673	2744	1644	2162	1666	1878
ACATGAGATTTGGTAAACCT	MIR5007	654	1079	768	774	719	1446	1445	1170	989	471	535	392	402	308	599	900	964	515	1637	581	515	1000	1522	1172	653	754	462	663
ACATGATAGTGACAGGTACT	MIR4264	822	1329	902	1659	1745	1400	1301	2382	2333	699	1292	425	589	737	998	1680	1085	819	1803	1081	411	1367	1980	1219	905	964	910	1074
ACATGATTAAACAATTCTCT	MIR3123	1065	1348	724	801	1966	2030	2009	2019	1976	814	1704	547	622	564	1266	1588	1258	1077	3367	1700	807	1372	2216	1744	1181	1235	891	1342
ACATGCTGTGCCCTGGAACG	MIR3972	1517	1369	828	1285	2082	2170	2460	2415	2255	714	1586	659	863	681	1318	1597	1247	1248	2873	1068	690	1636	1908	1607	1174	892	1062	910
ACATGTACGTCACTTTCCTT	MIR23C	1318	934	678	1136	1387	1467	1035	1763	1293	579	996	444	461	451	542	1257	631	683	1383	758	350	1206	1230	1280	553	761	859	561
ACATTAAACCACCCGATTCA	MIR196A1	2104	2150	1480	1638	2803	2878	3583	4209	3296	1375	2847	926	1152	1227	1676	3346	1682	1696	4092	1600	895	2412	3382	2590	1510	1807	2026	1798
ACATTATCTACAATGGTGAT	MIR1262	1369	1836	968	1032	2656	1794	2350	2440	1852	882	1973	553	846	907	1154	2736	1612	1265	3242	1131	697	2314	2039	1686	1284	1462	878	1677
ACATTCCTTATGAACACTGA	MIR644A	829	519	414	929	750	876	1160	1140	1108	518	799	407	203	396	389	1051	607	520	1098	510	447	929	935	632	614	508	549	776
ACATTCTTCTTATCGGCACT	MIR8088	1833	1564	1150	2257	2280	2900	3154	2798	2598	1140	2523	1059	1069	1016	1505	2390	1918	1502	3894	1596	934	2067	3593	2511	1504	2174	1474	1571
ACATTGCCAGTGATTACCCA	MIR23C	1388	1996	1871	2136	2967	2654	3787	3980	2825	1481	3021	849	1174	1331	1742	2618	2097	1911	4790	1674	1355	2760	3259	3627	1710	2275	1819	2015
ACATTGTTTCAGTGCCCAAG	MIR635	2006	1952	1277	2011	2325	2837	3058	3290	2406	894	2226	800	907	883	1060	2012	1521	1058	3137	1383	837	1962	2458	2300	1280	1659	1194	1378
ACATTTTACTGTCTTCACAG	MIR597	1523	1928	729	2028	2002	1955	2278	2882	2582	1104	2254	664	1124	941	1079	1852	1284	755	3338	1526	567	2422	2987	1822	1430	1532	889	1589
ACCAAAATGATACACCAGAG	CLP1	319	56	118	203	177	132	317	112	141	53	134	76	36	63	23	267	209	60	107	84	11	37	325	56	125	125	4	125
ACCAAAGCTGATGCCATATA	MIR4657	579	1170	833	851	1712	1407	1627	1410	1778	650	1522	496	641	701	640	1445	1067	762	2177	1236	428	1557	1600	1345	1074	1135	624	1130
ACCAACTCAACAGCTAACCG	POLR3A	2692	1720	1252	1908	2129	2551	2525	2558	2395	1179	1763	819	700	1099	1192	1599	1704	1121	2737	1427	555	1691	2813	1802	1011	1331	1097	763
ACCAAGCCTCCTTCCCTCAA	MIR4747	522	1108	616	337	1189	1709	1320	1334	1520	540	839	380	308	373	650	615	671	562	1554	326	327	951	879	830	512	358	481	712
ACCAAGGCATGTGGTAACCC	MIR6781	1152	1186	977	1360	1683	1603	2070	2335	2055	740	2386	672	581	751	1218	1302	1105	1040	2524	1092	725	1040	2250	1665	643	942	879	941
ACCAATAGGCGGTTAAGCCA	MIR3918	364	1033	387	618	725	1146	947	1406	999	403	859	334	273	532	327	743	658	475	1685	362	287	658	1329	845	437	776	497	517
ACCAATCGCCGTCCCCGCCG	MIR1908	547	478	458	734	739	1004	1048	1045	800	326	972	343	439	360	578	756	419	432	1328	645	243	708	716	675	434	369	328	613
ACCACAATAAAATTGTTGTG	MIR633	283	427	378	495	916	380	1150	895	821	397	700	243	293	283	297	621	533	357	1034	706	297	620	770	874	278	733	279	476
ACCACAATATCACACCTCCC	MIR3689C	5210	5173	3240	5089	7725	5731	8114	8913	7366	2605	6402	2239	2098	2816	3852	5503	5339	3693	10269	5158	2497	5665	9074	6141	3577	5011	3835	4110
ACCACAATATCACACCTCCC	MIR3689B	5210	5173	3240	5089	7725	5731	8114	8913	7366	2605	6402	2239	2098	2816	3852	5503	5339	3693	10269	5158	2497	5665	9074	6141	3577	5011	3835	4110
ACCACAATATGGGAAGCTCA	OR2T33	601	994	719	1126	1327	1160	1912	2018	1453	404	1014	333	480	361	748	396	475	467	1366	586	410	1000	728	710	406	590	257	469
ACCACAGGTGCTGAATCTGA	MIR4311	630	552	307	645	864	717	792	715	869	321	817	250	304	312	415	697	570	371	900	367	300	380	871	776	221	461	554	333
ACCACAGTGTGGTTTGGACG	MIR497	1132	1412	749	852	1466	1292	2037	1731	1899	760	1626	459	441	661	720	1031	1279	1010	1651	1047	430	1196	1475	1853	532	885	1000	742
ACCACCACACTTCTCCCCAA	MIR4655	1338	1457	1214	1075	1999	2099	2302	2012	2292	1076	1784	682	688	824	1092	1445	1270	1224	3027	1318	774	1806	2535	1902	956	1271	1032	1213
ACCACCTTCTCCACCCAGCA	MIR197	623	798	778	599	1247	1153	1089	1779	1461	329	880	514	367	472	642	713	614	811	1000	481	371	1005	1678	1343	294	885	610	639
ACCACGATATCATACCTCCC	MIR3689E	2118	2342	1694	3147	3439	3881	4075	4123	3830	1527	3184	1116	1189	1506	1950	2763	2475	1941	6166	2222	1313	3218	4222	2642	2072	2548	1743	2141
ACCACTCCTTGCTCCCCCAG	MIR593	1747	1504	1202	1934	2509	3633	3024	2805	3007	1189	2263	1083	958	998	1589	2243	2075	1438	3326	1793	760	2396	2916	2324	1233	2275	1273	1448
ACCACTGGATTGCCTAGACC	MIR1269A	782	632	743	570	681	827	683	1212	1031	294	831	362	384	385	768	716	630	550	1212	584	374	1085	848	996	414	699	705	461
ACCAGAAGATGCTTACTACT	MIR548AY	850	1113	991	870	1621	1677	2034	2014	1585	560	1208	686	581	573	1054	991	1012	777	1697	1110	551	1113	1837	1019	663	965	956	681
ACCAGAGGCGACTGGAGCGG	MIR8072	459	608	223	453	845	673	824	953	865	330	631	378	141	255	379	808	414	589	796	521	423	464	746	847	229	629	592	216
ACCAGAGGGCTCCTTGGTCT	MIR4448	621	557	365	468	394	1101	639	419	883	337	500	209	275	201	393	412	393	331	1181	270	317	829	382	673	306	272	265	493
ACCAGCAAAACATGTGGAAG	MIR4451	810	838	489	968	665	541	886	1209	1047	427	911	365	472	303	648	712	597	665	1486	718	329	784	1177	731	376	730	479	534
ACCAGCACCGTGATACTACG	MCM7	2002	1501	1212	1730	1543	1741	2468	2008	1655	720	1813	515	586	336	757	1444	789	840	1357	704	343	1281	1187	909	700	521	935	639
ACCAGCCATCGCTCAGCATC	MIR4730	1591	2124	1151	2192	3779	2567	3831	3794	3021	1318	2972	1005	1036	1326	1870	2037	2128	1546	4392	1670	876	2263	4360	2542	1424	1892	1785	1548
ACCAGCTCTAGCAAAGCATT	MIR133A2	1704	1436	1663	1581	2288	2349	2876	3836	2993	1431	2332	983	1128	1053	1723	3120	1797	2016	4381	1679	1155	2349	2873	2742	1539	1627	1694	1447
ACCAGCTGTGACCAATTCCT	MIR548AP	1597	1380	927	966	1830	1766	1745	2465	1646	640	1305	567	598	558	930	947	1112	907	2083	1018	430	1004	1662	1627	603	1083	1108	805
ACCAGGGTGGATGGAGAAAG	MIR4644	1128	1056	724	576	1352	1402	1991	1874	1590	661	1034	471	509	545	656	1006	707	661	1495	644	476	917	1134	1154	482	731	378	547
ACCAGTGACTGATACCTTGG	MIR4439	1113	1430	996	1172	1806	1206	2117	2295	1667	595	1886	523	571	669	721	1821	1204	912	2124	1332	574	1634	2433	1367	884	1611	863	858
ACCATAACCACATTGTCCGA	KIF2B	1779	2142	1675	2050	3596	3035	4364	4403	3857	1490	3352	1150	1068	1328	1811	1983	2373	1839	4561	1713	1134	2354	3703	3277	1523	2419	1389	1973
ACCATAGCCACCAAAGCCCC	MIR4468	1488	1666	872	840	1985	1828	2180	1636	1569	842	1352	386	486	564	737	1802	926	962	2857	561	533	1412	1647	1071	1025	1009	635	783
ACCATCAGCCTTCACTGGGA	MIR3141	2382	1840	1802	2996	3072	3695	2898	3451	3314	1139	2369	943	1094	1163	1794	2842	2104	1460	4060	2189	1264	2375	3608	2651	1362	1920	1401	1503
ACCATGAACAGGTTAGTCCA	MIR4327	893	344	655	1318	1564	1061	1347	2034	1448	676	1491	584	376	695	818	932	1364	707	1756	979	599	1315	2055	1338	608	1179	732	820
ACCATGAAGTCACAACAACG	MIR6124	1547	1262	1844	1377	2717	2567	2987	2945	2047	799	2345	901	790	1020	1179	1552	1198	1427	2585	1223	988	1910	2048	1866	1313	1554	1410	1263
ACCATTACTAAACTCAGTAA	MIR451A	1600	2122	1163	1782	2381	1930	2316	2133	2007	1095	1567	686	700	752	896	1697	1287	1064	2249	1251	714	1209	1558	2113	661	990	1201	1080
ACCATTACTAAACTCAGTAA	MIR451B	1600	2122	1163	1782	2381	1930	2316	2133	2007	1095	1567	686	700	752	896	1697	1287	1064	2249	1251	714	1209	1558	2113	661	990	1201	1080
ACCCAACTGTGACCTCCCCT	MIR4259	1555	1864	1220	1921	2348	2472	2927	2576	2950	1309	2218	889	1067	1172	1501	2341	1663	1727	4305	1568	1015	2584	2462	3065	1766	1607	1755	1444
ACCCAAGTCAGGTACTCGAA	MIR496	1522	1876	1405	1788	2487	2618	2841	2785	2643	910	2101	697	906	1256	1778	2493	1978	1499	3576	1848	938	1911	3559	1903	1483	1705	1752	1531
ACCCACCTAATAACTTATCT	MIR570	1383	1249	880	799	1218	1552	1026	1144	1186	567	734	338	441	560	539	718	701	796	1624	784	399	861	1081	1377	702	784	374	421
ACCCACCTAATGGACAGATG	MIR548H1	1742	1514	812	1706	3055	2723	3029	2925	2861	1097	2237	673	756	858	1397	1754	1691	1135	2885	1152	867	1469	2254	1558	893	1243	1188	1037
ACCCAGAACTGGAGGTGTCT	MIR4305	591	1123	423	580	924	705	1105	1410	1027	367	842	222	283	375	744	464	881	521	1295	665	260	669	1379	671	554	736	338	432
ACCCAGCTTTTCTCAACTTT	MIR320D1	2218	1808	1559	2231	2410	3069	2696	2392	3132	1152	2484	886	893	1081	1187	2463	1966	1547	3695	2005	810	1700	3602	2954	1330	2005	1339	1658
ACCCAGGAGCCAACACGACA	OR2T33	2362	1884	2007	2541	3778	4035	4883	3292	3462	1536	2952	950	1424	1324	1502	2795	2110	1797	4895	1494	1010	2329	3648	2773	1538	1449	1822	2200
ACCCAGGCAGCCCGAAACCA	MIR661	1027	592	764	1291	1760	1735	1288	1991	1119	570	1011	418	319	581	752	1031	740	928	2013	780	549	1153	1311	917	721	1022	831	755
ACCCAGTGACCATCAACTGT	TRIM60	2627	2058	1389	2085	2277	2413	3345	3489	3289	1060	2858	933	1020	1228	1729	1938	1697	1518	3170	2059	967	2420	3610	3038	1419	1994	1527	1640
ACCCATAGCATCTAATACAT	MIR548AM	839	1262	860	1562	1963	1917	2268	2096	1980	942	1943	844	589	766	1093	1580	1393	1171	3692	1361	620	1593	2292	1218	1209	1546	973	891
ACCCCACTAGGGTGGCGCCT	MIR4488	562	947	455	766	823	852	1095	1077	1034	580	1007	214	374	367	617	1232	503	659	1113	624	283	896	1068	699	670	506	571	489
ACCCCCATGTTAAAGCAAAG	MIR302C	1429	1052	992	1123	1518	2152	1372	1575	1578	694	1315	665	644	738	883	1482	1142	971	2565	969	536	1402	1655	1108	944	1040	880	1026
ACCCCCCAACTACTGACTAC	MIR337	259	775	300	464	666	603	582	916	491	260	703	198	257	230	403	407	385	460	911	287	304	708	613	713	305	224	370	226
ACCCCCGCCCTACTCTCAGG	MIR6719	667	754	492	984	1256	964	1160	1157	1300	576	966	358	285	415	726	326	708	615	1031	960	414	861	1297	1244	453	793	749	367
ACCCCGAACTCCCATGAGGA	MIR6871	962	816	718	842	1643	1184	1116	1212	1166	469	1029	434	434	318	743	552	680	762	1109	704	218	887	1113	957	624	1091	607	687
ACCCCTACCGGGTTCTCCTG	MIR6763	126	377	313	433	388	160	390	572	577	113	512	114	95	200	156	208	422	161	560	269	112	239	560	188	131	263	76	162
ACCCCTCACATTATCTACAA	MIR1262	895	1417	528	1117	852	996	1083	1310	896	431	1093	363	381	392	591	748	903	542	1810	600	511	725	1292	1031	695	765	870	853
ACCCCTCCTAAGGGGTAGGC	MIR6813	109	115	477	228	465	423	402	448	738	288	526	230	142	211	315	447	358	366	615	332	196	369	563	603	109	468	227	207
ACCCGCGAGTCATACTCTGT	PSMC3	1028	1038	736	936	1198	1310	1061	1217	1227	555	796	214	288	424	503	653	661	576	1021	376	252	640	454	1204	310	480	469	462
ACCCGGGCAAGGATTCTGAG	MIR501	832	921	647	820	1451	1123	1643	1818	1514	612	1287	436	449	537	571	826	760	963	1450	583	493	860	1314	1470	353	853	859	470
ACCCGGGGCAGATTGGTGTA	MIR5090	938	506	609	684	1017	826	1172	913	627	312	834	338	375	480	648	535	1047	539	1316	630	220	753	1125	564	407	547	176	514
ACCCGTAGAACCGACCTTGC	MIR99B	1104	1365	1003	882	1669	2096	1865	2160	1678	708	1741	600	566	682	998	1087	1294	1086	2376	979	728	1358	2041	1925	743	1148	941	897
ACCCTGTGCAAACTGAGTGC	MIR4511	746	1235	1436	785	1591	1520	2237	1998	1988	799	1756	696	368	643	1196	740	970	912	1470	1088	598	1241	1667	1615	876	874	1232	781
ACCCTTTGGTACTTAAAGAG	MIR1185-2	141	128	191	308	331	248	365	561	768	293	290	210	106	100	411	482	389	242	822	422	142	394	377	317	186	253	337	174
ACCGCAAAAAGATTCGCGAA	MIR129-2	478	699	457	510	1054	713	604	726	912	460	1003	262	279	271	348	549	534	770	1441	685	400	680	1003	942	460	650	615	465
ACCGGAGAGTAGGAAAAGCA	MIR6892	681	1279	702	933	1499	1480	1508	1562	1100	380	1448	477	444	428	715	978	972	849	1618	910	492	1187	1429	1130	530	1353	899	754
ACCGTCACCTGCCAGGCCAG	MIR1250	1345	1177	601	827	1142	1011	1046	1676	1314	846	1445	387	283	397	582	844	653	795	1252	1044	429	971	1609	723	411	1073	685	527
ACCGTTTAAATCCACGGGTT	MIR125B1	367	346	322	977	762	276	856	984	854	425	784	236	374	323	595	668	597	506	1494	429	279	840	969	764	406	586	685	401
ACCTAAATCTTCCCTCTCTC	MIR548AA2	4524	4523	3355	4834	6726	6399	7584	7566	7987	3311	6165	2346	2380	2601	3768	5612	5078	4313	9676	4199	2211	5341	7953	5969	3926	4802	3878	4047
ACCTAAATCTTCCCTCTCTC	MIR548D2	4524	4523	3355	4834	6726	6399	7584	7566	7987	3311	6165	2346	2380	2601	3768	5612	5078	4313	9676	4199	2211	5341	7953	5969	3926	4802	3878	4047
ACCTAATAGGATGTAAACTT	MIR548I3	347	394	212	471	1092	954	1047	991	1348	472	1118	363	289	344	764	753	646	711	1113	569	485	851	1109	1263	580	868	743	624
ACCTAGTAACACCTTCACTG	MIR548Y	971	793	724	904	1210	1014	1325	1374	1230	396	670	419	332	308	546	787	788	806	1572	508	341	878	897	1034	648	700	658	642
ACCTATTCAAGGATTCAAAG	MIR362	1589	2067	731	1247	2668	1923	2897	2759	2402	1176	2932	842	820	1004	1383	2030	1637	1523	3127	1874	713	2013	3147	2250	1187	1491	1052	1587
ACCTCAAGTAGTCTGACCAG	MIR4465	1440	1668	1326	1602	2843	2307	2701	2873	2526	1036	2326	794	782	944	1178	1548	1394	1568	2586	1556	886	1418	2802	2300	1482	1657	1402	1404
ACCTCACACAAATATTAGGT	MIR548X2	592	338	273	417	590	461	830	501	699	256	238	160	142	249	344	357	383	256	736	333	135	443	781	747	348	359	265	289
ACCTCAGCGATCTCAACGAT	TMEM207	1063	1279	1183	2007	1881	2299	2530	2758	2479	1329	1944	803	951	780	1449	1662	1224	1327	4350	1383	816	2225	2293	2330	1489	1289	1427	1069
ACCTCAGCTACACAAGCTGA	MIR631	698	1037	579	879	1402	648	1457	1765	1325	528	1543	487	474	517	506	930	1045	618	1166	798	429	1028	1040	733	683	790	491	541
ACCTCCAGACATCCGAACCA	SRSF1	579	344	297	282	727	621	751	505	496	214	518	105	175	277	242	460	604	177	1131	341	198	416	482	200	328	267	368	350
ACCTCCCACTGCAGAGCCTG	MIR3155B	2979	3017	1968	3013	4631	5219	5092	4607	4049	2263	4429	1422	1542	1771	2414	3007	2938	2542	5742	2477	1779	3457	4402	3739	1966	2335	2553	2404
ACCTCCCACTGCAGAGCCTG	MIR3155A	2979	3017	1968	3013	4631	5219	5092	4607	4049	2263	4429	1422	1542	1771	2414	3007	2938	2542	5742	2477	1779	3457	4402	3739	1966	2335	2553	2404
ACCTCCTACCTCAGCCCGGG	MIRLET7E	1174	1124	841	1207	1600	1634	1839	2346	1603	694	1543	661	487	737	984	893	1221	793	2362	1201	516	1195	1575	1109	677	936	614	808
ACCTCCTCCCTGGAAAAGAG	MIR6856	1149	1672	1030	808	2337	1487	2418	2412	1936	865	1793	501	485	895	912	1440	1521	1098	2540	1150	553	1403	2557	1421	680	1085	654	1099
ACCTCTCAGGAAGACGGACT	MIR133B	318	239	244	419	485	430	516	576	305	277	442	176	121	225	163	749	260	191	872	340	151	334	522	821	124	173	606	123
ACCTCTGCCGCCGCGCGCAT	MIR6869	3764	3514	3176	5370	5597	5599	7681	6664	6422	2826	5776	2160	2064	2356	3578	5174	4502	3449	8365	3900	2419	4559	7879	5894	3076	3367	3118	3355
ACCTGAAGGAACCAAGGGCC	MIR214	207	426	371	399	274	588	412	776	771	248	499	288	255	307	304	502	474	438	1087	408	256	542	729	589	349	358	231	167
ACCTGAGGAGAGAGGAGGTG	MIR1224	396	775	448	780	778	971	844	669	692	207	553	304	230	257	418	530	268	291	1289	304	173	546	816	551	431	268	420	584
ACCTGAGGCTCTGTTAGCCT	MIR2467	2262	2839	1625	2241	3829	4016	3956	3693	3571	1922	3564	1350	1633	1449	2329	3192	2679	2305	4919	2594	1507	3476	3869	3586	2321	2370	2223	2406
ACCTGCAAGGCTCTGATCTG	MIR4330	1568	1141	739	1242	2009	2450	2421	1889	2485	873	2079	706	653	947	1372	1511	1473	1272	2588	941	844	2132	1737	1872	988	1404	1336	1619
ACCTGCTGGCTAAGCAGAGT	MIR1202	461	670	526	1120	908	992	1306	1218	975	506	796	252	419	568	568	947	660	471	1326	789	275	993	1222	510	617	775	533	326
ACCTGGAACCTTCCTGAAAG	MIR2682	248	317	139	165	277	292	554	429	278	94	175	167	139	106	133	330	201	203	335	137	95	226	319	462	160	216	234	103
ACCTGGGCAAGGATTCAGAG	MIR502	551	479	357	548	903	992	843	1015	919	351	548	229	254	339	572	462	542	363	1347	562	246	727	654	816	418	239	314	326
ACCTGGGCTTGGGTGGTAGG	MIR766	1472	1741	874	1361	1736	2077	2354	1702	2284	1121	1694	806	748	796	1177	1640	1090	1459	2135	1284	834	1348	1895	1907	1065	1215	1441	736
ACCTGGGGAAGGGTTAAAGC	MIR6721	256	559	495	316	910	804	677	639	602	316	605	256	206	377	439	441	651	556	632	637	288	354	1037	722	480	760	376	341
ACCTGTGGGCCAGGAAACAG	MIR4640	968	515	550	731	1527	1354	1077	840	1159	316	776	474	352	474	523	783	549	432	1170	691	349	624	1006	569	294	402	402	517
ACCTGTGGGGCATAGGCAGT	MIR6890	418	724	155	481	973	458	1019	1400	677	331	1095	227	293	364	499	586	527	298	1410	474	286	687	977	874	322	485	408	408
ACCTGTTATTTCCCATTGAG	MIR4484	933	707	673	748	866	531	1164	1378	1222	545	786	407	394	339	649	954	651	632	2519	724	365	1113	1323	845	751	497	743	830
ACCTTAAATAGAGTAGGCAA	MIR3121	1473	2077	1577	2085	2893	2928	2882	3087	2893	838	2094	916	926	1008	1520	1698	2015	1655	2815	1666	1015	1714	2481	2178	1130	1406	1098	1577
ACCTTAGTCCGTACCTCGAG	RACK1	370	515	69	385	302	435	380	569	653	186	408	98	156	129	117	353	134	149	278	139	130	289	233	262	217	141	274	236
ACCTTCAACAAGGTGACTTG	MIR4260	1470	1063	809	1225	1750	1382	2008	1650	1789	752	1310	546	657	657	980	2235	940	823	3113	836	683	1368	1966	1461	1148	941	871	1386
ACCTTTACTGCAGCATGACA	MIR3976	1395	1280	1310	708	1884	1866	2164	2504	1488	723	1717	654	645	933	1120	1520	1343	978	3172	1394	758	1616	2709	1622	1154	1504	880	1340
ACCTTTCAGATATACAGCAT	MIR101-2	472	364	355	647	472	646	821	922	731	233	753	358	192	394	478	734	590	528	740	475	188	490	1052	607	270	760	425	323
ACGAAAGACAGGATCTACAC	MIR222	849	810	484	874	1322	1004	1032	973	1289	355	784	274	251	510	644	737	505	369	1483	784	195	559	942	801	460	609	305	798
ACGAACAAAAGGTTTGTCTG	MIR208B	884	1138	675	871	1661	1076	1911	1876	2024	582	1617	683	521	554	1311	1351	1257	980	2208	1197	514	1266	1418	1305	717	859	879	959
ACGAACAGGAATAGGCCAGG	MIR8056	950	1007	945	1289	2492	1806	2566	2092	2168	845	1415	617	618	728	1179	1401	1058	1058	1976	938	686	952	1610	1555	810	1200	898	1149
ACGAAGACGCGGTCATTGGG	MIR185	1040	523	444	875	1204	447	1241	1103	1188	519	894	263	364	268	495	938	644	562	1809	549	389	744	927	598	401	498	420	366
ACGAAGTACAAGGACTGAGT	MIR7844	530	962	330	438	652	308	607	590	424	270	372	178	164	229	337	126	559	481	833	236	157	338	647	477	195	278	426	300
ACGAATGGCAGCTAATGGGT	MIR6741	851	861	646	967	587	768	898	1265	906	262	733	195	240	326	418	1255	548	457	1336	371	301	756	625	643	463	600	618	526
ACGACATGCTTCATACAACT	CDC16	3871	3652	3494	4251	4141	5758	6986	6928	5515	2385	4341	1519	1695	2094	2293	3023	3263	2429	5324	2676	1425	3136	5347	3354	1847	2558	1927	2157
ACGACCTAATCCTAACTCCA	MIR1258	1413	1733	1601	1348	2671	2116	2724	3334	2625	977	2651	729	769	835	1040	2176	1579	1322	2400	1480	486	1453	2555	1950	885	1406	1147	949
ACGAGAGAAGCACTGGACTT	MIR422A	722	852	546	556	850	1241	1171	1369	1123	558	918	261	490	423	504	560	967	719	1295	597	339	1000	1752	1055	390	902	540	514
ACGAGGGCATTTCATGATGC	MIR3616	967	870	519	789	1363	733	1580	1822	1361	604	1426	335	591	881	700	1770	1228	687	2366	1198	505	1105	1875	1502	901	1218	751	1287
ACGATAGAGAAAAGTGCAGT	MIR4265	222	81	141	335	494	764	514	550	449	206	267	122	110	104	80	245	176	190	414	209	252	311	255	231	146	198	182	243
ACGCAAAGTGGCCAGGGTGT	MIR7161	2449	2293	1814	3474	4243	4295	3888	4571	4651	1826	3668	1467	1431	1582	2002	3292	2645	2046	5464	2607	1315	2723	4173	3061	1756	2876	1628	1836
ACGCATGACTCTTCAACCTC	MIR676	891	951	439	781	1113	1435	1695	1834	1751	751	1525	500	427	616	716	1146	854	859	1983	817	600	1668	1686	1094	586	1013	677	965
ACGCCCTGAGGGTGACGCCG	MIR4291	1491	1769	954	1417	2502	2470	2936	2752	2282	888	2363	985	710	1002	1362	1725	1648	1409	3641	1379	730	2106	2909	1967	1526	1822	1200	1104
ACGCGGTGAATGCCAAGAAT	MIR124-1	1840	2235	1282	2222	2168	2739	3150	2898	2692	1296	2425	801	984	880	1153	1959	1786	1291	3211	1415	705	1788	3075	1628	1217	1360	1085	1364
ACGCTCCCCGGCGATCTTGA	MIR9-2	817	435	322	989	845	928	1210	831	815	546	1042	308	251	392	448	723	872	556	1259	673	334	759	1230	1215	359	501	477	549
ACGCTCCGAGCGACCCTAGA	MIR4469	1271	1374	682	1054	2165	1354	2351	1913	2391	1047	1886	800	645	879	1736	1746	1563	1150	2629	1552	814	1443	2747	2377	1097	1293	1584	1063
ACGGAGCTGATGACATGGCG	ACTRT1	2186	2367	1188	2260	3229	3161	3669	3886	2959	1143	2677	921	1231	1308	1693	2143	2576	1737	4639	1348	1122	2782	3743	2508	1307	2354	1481	1217
ACGGCAGCTAAACTGCTACA	MIR489	1283	1074	844	1474	1959	1624	1602	2196	1954	1022	1664	671	762	929	1195	1006	1443	1151	2727	1143	775	1574	2490	1707	888	1378	954	1369
ACGGCATCTTTGCACTCAGC	MIR3619	1867	2089	1207	2018	2820	2242	2787	2890	2926	1106	2619	807	1031	1054	1281	2493	2003	1241	4539	1653	966	2290	3245	2605	1613	2110	1386	2213
ACGGCCCAGTGGGGGGGAGA	MIR1225	246	134	149	289	356	303	532	292	168	153	305	210	129	134	130	378	303	228	311	280	113	323	562	408	260	384	113	244
ACGGCCCGGGCAGCAAGGCA	MIR1915	1165	874	690	1002	1363	697	1607	2169	1896	551	1194	500	538	702	940	1341	1228	1022	2166	1230	620	1148	1650	1291	851	1166	872	1013
ACGGCTACTTCACAACACCA	MIR138-1	3177	3164	2517	2920	3857	3192	5720	5521	4210	2177	4215	1854	1471	1662	2460	3902	3254	3099	6506	2980	1855	4277	5520	6151	2843	4007	2850	3300
ACGGCTTGGGCCTGCCTAGT	MIR1234	317	440	368	793	842	786	628	879	469	333	550	297	256	341	487	565	463	518	1073	465	364	738	1242	859	356	704	628	316
ACGGGAAGGCGACCCATACT	MIR551B	1121	1147	688	890	1079	1768	1849	2076	1236	761	1318	423	530	556	809	1380	1135	958	2670	776	714	1267	1694	1480	703	1428	795	813
ACGGGTTCCGGCAGACGCTG	MIR1292	378	414	399	455	325	743	490	591	666	334	396	182	203	140	396	195	176	531	501	256	216	335	735	736	188	396	510	400
ACGGTCCGCTCTGTGGAGTG	MIR7114	1358	919	657	744	1705	1766	1920	1921	1255	522	1476	526	405	541	899	1262	942	865	2143	1057	665	1286	1237	1543	731	644	893	937
ACGGTTGGCAGGTCATCCAG	MIR5189	2832	2476	1728	2115	3614	3536	4549	4885	3907	1593	3480	946	1460	1697	1903	2339	2888	1946	4434	2201	1324	1953	4322	3121	1571	2182	1363	1635
ACGTAAGTGAGGGGAGATGC	MIR711	744	516	330	371	1004	653	403	1235	755	220	566	290	181	357	459	401	771	750	942	532	254	344	1189	772	218	724	558	243
ACGTGCCTGGATACATGAGA	MIR758	1509	1567	1118	1672	3206	2772	2719	2530	3121	1102	2229	795	1018	973	1696	1799	1664	1278	3416	1353	778	1859	2586	2331	1027	1737	937	1009
ACGTGCTCCATCACCGGGCA	MIR3714	570	557	321	655	722	618	967	883	913	418	709	279	320	294	477	1023	580	396	1403	399	246	831	1020	901	421	374	310	588
ACGTTGCAGGTCGTCTTGCA	MIR431	855	540	381	527	881	448	1188	698	714	270	776	299	227	231	242	728	668	492	843	387	325	886	963	768	432	522	551	358
ACGTTGTCACCTAGGGCCAA	MIR7112	244	256	247	578	742	360	595	881	590	388	610	231	178	209	246	405	313	298	1090	201	174	488	309	283	348	213	66	268
ACTAAACTCAGTAATGGTAA	MIR451A	2959	3893	2520	2987	4541	3995	5133	4148	4648	1772	3908	1275	1479	1627	2314	3553	2673	2553	6022	2299	1250	3258	4918	4187	2052	2671	2083	2690
ACTAAACTCAGTAATGGTAA	MIR451B	2959	3893	2520	2987	4541	3995	5133	4148	4648	1772	3908	1275	1479	1627	2314	3553	2673	2553	6022	2299	1250	3258	4918	4187	2052	2671	2083	2690
ACTAACATATGTGAAAACAT	MIR3169	483	632	288	619	766	507	678	994	955	348	953	291	300	245	446	743	390	452	1201	442	327	649	950	424	239	619	258	635
ACTAACTGCAGATTCAAGTG	MIR4637	654	798	939	503	1219	1428	998	1187	915	481	1033	389	242	420	657	988	794	759	1666	873	394	989	1673	1079	424	920	691	895
ACTAAGGGCCGAAGATAACG	PCNA	452	349	350	197	500	403	383	305	345	313	266	43	90	99	140	361	167	146	696	127	84	330	276	231	157	59	60	245
ACTACACATAGTATGGCTGA	MIR506	1251	1015	776	1447	1639	1924	2203	1651	2189	710	1355	472	569	898	1180	1410	1047	1017	2322	1284	830	1454	2410	1722	1114	1458	1209	1048
ACTACAGCGGAAGGAATCTC	MIR4315-1	1321	742	878	1343	1474	1299	1637	2321	1140	545	825	435	376	437	773	885	728	715	2041	479	447	1168	699	1172	714	511	470	840
ACTACAGCGGAAGGAATCTC	MIR4315-2	1321	742	878	1343	1474	1299	1637	2321	1140	545	825	435	376	437	773	885	728	715	2041	479	447	1168	699	1172	714	511	470	840
ACTACATATTGGGTACAATT	MIR3134	1241	1324	1348	1529	2457	2663	2142	3060	2694	1046	2396	1062	870	1133	1637	1824	1819	1814	4160	1602	949	2530	3425	2292	1731	2067	1538	1770
ACTACATCCAGATGTAAACC	PPP1R8	1454	1829	958	1054	1633	1383	1850	1328	1309	505	627	308	323	293	472	575	444	518	1574	660	270	545	1171	535	295	456	255	416
ACTACCAACTTAATGAGTTC	MIR1278	905	765	249	657	1115	834	1139	1352	706	399	862	236	312	283	419	711	425	347	1656	568	276	850	914	472	414	513	434	479
ACTACCTGCAGCAGAGCCCA	MIR4262	734	831	456	635	999	1035	805	1033	1360	264	833	385	275	296	618	555	464	661	935	631	389	486	936	896	428	697	631	431
ACTACTAGCTAATTGTCAGC	MIR4330	511	436	173	387	1151	829	643	863	691	266	463	219	171	181	411	167	227	407	445	287	262	330	434	874	189	387	284	235
ACTACTTCCAATGTCGCAGG	MIR3683	744	285	628	491	559	623	667	662	565	225	764	211	266	238	474	295	424	442	887	394	393	605	938	502	480	407	369	352
ACTAGACTGTGAGCTTCTAG	MIR708	662	401	612	738	735	434	555	1198	1119	214	402	230	141	254	270	395	370	269	705	343	274	283	323	381	213	226	185	329
ACTAGAGATTGGGCCCAGCT	MIR7158	986	625	420	822	1799	1265	1549	1268	1169	708	1323	450	425	470	733	1118	930	778	1745	727	312	1219	1522	1074	567	630	490	938
ACTAGCAGACTAGTGGATTA	MIR8086	537	892	445	1307	1226	1189	948	1110	948	397	1214	418	408	421	540	817	916	777	2118	736	658	1007	1021	1408	588	663	820	925
ACTAGCGGCGGCCCCGATCG	MIR3960	294	352	115	345	142	193	528	385	411	107	181	95	169	114	159	200	199	127	447	350	74	182	287	411	206	138	158	305
ACTAGCTTCTTTATAAGAAG	MIR3923	169	181	388	309	400	810	570	592	395	79	447	112	113	296	250	347	429	191	714	407	193	323	774	401	285	250	359	206
ACTAGTGACTTGAAAGCCCC	MIR224	1861	2151	1279	1511	2684	2801	2724	2700	2903	1311	2051	972	975	1006	1853	2278	1627	1491	4369	1152	1069	2124	2600	2855	1081	1798	1863	1551
ACTATATTGCCCGGGCTGAG	MIR4512	438	520	295	791	677	821	830	893	643	239	1006	228	339	233	397	459	509	382	913	476	275	531	862	625	359	613	456	360
ACTATCAGAATTCTCTGGCC	MIR6740	1995	1529	1074	1841	2521	2942	3345	3481	2573	1049	2538	778	1111	892	1727	2562	1456	1374	3491	1579	1090	2313	3022	2058	1407	1590	1497	1374
ACTATGATGTCAGTGAGGTC	MIR4700	1566	2240	881	2111	2339	2424	3142	2192	2487	921	2946	727	755	1098	1678	2335	1789	1267	3325	1647	1057	1846	3333	3260	1064	1856	1753	1556
ACTCAAGTCCAACAACTCGA	CHMP2A	387	290	101	585	502	419	488	805	450	83	435	110	67	104	207	264	176	244	451	203	71	187	160	159	127	143	165	73
ACTCACGGTTTCCAGTGACA	GBP7	1274	1156	542	1225	1467	1121	1305	1479	1147	693	1002	310	441	621	598	974	955	530	1693	966	463	928	940	867	492	735	574	615
ACTCACGTGGATGACAGTGG	MIR6744	1165	962	959	1235	1847	1506	2329	2004	2042	931	1553	593	766	706	1036	1238	1315	853	2489	1197	552	1389	2346	1587	794	1509	1039	1309
ACTCAGCCACAAGCCACCGC	MIR6068	998	373	437	1060	843	825	1184	580	987	285	778	240	195	384	532	579	797	475	1035	889	202	464	1623	454	417	567	461	271
ACTCAGGAGGGTGAGTATCT	MIR5689	932	1127	2419	1175	1491	1246	1817	2371	1971	750	2133	739	590	687	1005	1714	1408	1027	2621	1225	814	1358	2400	1989	1163	1194	898	1185
ACTCAGTTTTCAGACTGTGA	MIR4305	227	604	261	331	731	369	383	880	707	167	471	217	188	203	372	453	619	340	799	375	231	628	864	580	287	357	395	192
ACTCATAAGAACTACTGCCT	PGK2	1055	1553	567	1524	1650	1605	1952	1624	1841	627	1319	485	596	650	836	1243	993	1019	2167	1013	546	1373	1454	885	962	961	822	985
ACTCCAAGTCCAGTGGTCTT	MIR378E	1142	838	769	789	1535	1483	1831	1091	1567	658	1434	489	521	490	1017	1192	895	832	1843	691	554	979	1392	1525	751	569	628	698
ACTCCAATTTCCCTGGACTG	MIR8089	601	599	695	613	1106	1069	1374	1095	1329	310	1002	281	350	398	534	1261	813	807	2044	402	257	826	906	1056	653	719	562	452
ACTCCACTGCCATCAAAACA	MIR34B	715	802	419	776	1018	1276	1785	1382	1264	596	1215	344	408	412	1032	1321	721	684	2288	665	449	850	1472	1311	511	799	650	852
ACTCCATCTCTGAACACTGA	MIR4255	1030	839	714	536	1183	1233	1939	2166	1516	773	1424	393	619	623	1012	1362	1173	786	2387	1268	657	1436	1997	1304	765	1119	837	1086
ACTCCCGTGCTTGTCCGAGG	MIR149	773	1197	768	924	1933	1966	1581	2588	1961	600	1432	620	501	363	852	1243	1170	844	1898	1054	702	1330	1645	1723	951	890	807	1020
ACTCCTCACCCCAGTGCACG	MIR4700	287	567	634	623	1078	800	997	1189	1182	291	936	276	216	452	619	432	713	515	1488	688	410	496	1485	788	657	673	442	546
ACTCGCTGGAGATGTGCCTG	MIR550B2	2458	1959	1632	2246	2401	2329	3332	3275	3102	1147	2347	660	893	990	1278	2212	2371	1551	3254	1450	1101	1843	2901	3233	1063	2404	1934	1344
ACTCGCTGGAGATGTGCCTG	MIR550A2	2458	1959	1632	2246	2401	2329	3332	3275	3102	1147	2347	660	893	990	1278	2212	2371	1551	3254	1450	1101	1843	2901	3233	1063	2404	1934	1344
ACTCGGATCGAGACAATGCT	VARS	1379	1599	1488	997	2103	1911	1830	1341	1808	740	1635	664	561	519	955	1328	1174	859	1921	889	584	1384	1623	1029	901	870	761	801
ACTCGGTGCTTTTGTCAGAG	MIR4525	329	532	374	700	765	511	875	830	909	355	697	270	256	313	576	567	699	629	1173	394	318	671	882	768	406	437	505	462
ACTCGTCATGAGAATGTGGA	MIR4533	628	474	268	309	300	485	631	803	831	278	490	167	153	157	294	530	398	380	516	234	229	571	455	304	270	170	290	556
ACTCGTGTGTAAGAAAAACT	MIR7844	810	1028	221	451	1228	1515	1129	1413	1243	463	921	441	422	374	713	847	901	830	1434	768	384	942	1551	1265	812	572	1037	690
ACTCGTTGAGCGAGAGATTG	MIR6720	466	238	171	338	534	527	471	671	412	240	338	174	251	269	524	425	297	309	420	446	162	244	605	409	113	293	209	216
ACTCTCGGAATTGGTCAAAG	GCM2	509	590	473	811	701	716	1035	565	651	389	430	324	179	423	326	1021	429	471	1221	469	246	698	1062	504	288	440	238	343
ACTCTGAGCACCAACAGACC	MIR3917	944	773	394	864	1513	1106	954	1177	1625	647	954	378	408	398	845	940	512	539	1412	626	470	639	1181	662	336	980	735	409
ACTCTGCAAACTGACAGTAC	MIR619	1513	1184	1001	1710	2044	1279	3041	2943	2442	744	2076	770	676	824	1270	1569	1318	1178	3509	1168	652	1708	2168	1944	926	1054	1025	1125
ACTCTGCAGAGAGGCGGGCA	MIR7113	707	634	400	562	1036	889	1647	1200	1314	573	1043	317	293	458	637	764	725	596	1540	615	505	820	1230	850	694	790	445	506
ACTCTGCTGTGTTGAATGAT	MIR3678	720	861	792	805	1282	1106	1295	1538	1461	536	986	270	566	501	652	1598	746	683	2022	1018	654	937	1038	1319	836	642	820	692
ACTCTGGCATGTGGACCTGG	MIR5093	1518	1026	840	1161	2144	2211	2302	2355	1886	761	1511	485	671	658	1074	1359	1466	1044	2748	1317	767	1570	1875	1225	890	1007	1123	710
ACTCTTCAGTATCATGGAGT	MIR2681	3218	3293	2336	3590	4781	5911	6017	6032	6560	2387	4523	1717	1826	2051	2966	3918	3841	2981	7402	2781	1867	3782	5973	5022	2405	3672	3088	2578
ACTCTTTGGTACTTGAAGAG	MIR1185-1	1312	1452	1116	1466	2184	2435	2366	2675	2038	999	1747	679	621	856	940	1856	1480	1209	2964	1118	661	1442	2706	1746	952	1453	1120	1267
ACTGAACGCCTGTTCTTGCC	MIR614	1812	1465	918	1452	1786	2162	2071	2599	2707	1279	2083	690	737	873	1217	1608	1513	1295	2854	1527	879	1821	3019	2062	1683	1780	1042	1306
ACTGAACTCAGCGTTCTAGT	MIR548J	701	463	794	547	931	886	1199	1059	898	599	945	374	418	436	652	984	849	555	1711	397	443	657	1417	1005	522	655	742	549
ACTGAAGCCAAGTCACAAAC	MIR4718	695	868	758	961	1232	953	1561	1578	909	781	1216	299	468	601	988	1024	1041	778	1026	808	463	902	1729	1034	884	1003	534	749
ACTGAAGGTGTTCCAGCCTG	PRAMEF1	773	463	335	428	681	732	858	802	912	478	721	307	334	382	777	795	518	455	1122	446	328	824	579	603	286	478	420	691
ACTGACACATCAGAGGTGTC	MIR151B	447	474	263	384	553	1026	506	725	696	296	635	148	83	172	445	594	490	265	461	424	183	275	746	457	388	405	160	537
ACTGACACCTCTTTGGGTGA	MIR888	1578	1118	1158	1337	1630	1918	2179	1764	2804	755	1966	559	548	744	1220	1231	935	1166	2344	1203	777	1484	2231	2387	978	1035	1396	1456
ACTGACATCAAGGCCCAGTG	MIR6134	634	987	474	701	1094	677	1225	1216	851	731	1183	313	494	422	594	532	632	676	1264	1095	385	716	1702	876	494	749	603	531
ACTGACCGCTTGCTTCAGTC	MIR4293	901	865	920	996	1102	1842	1791	1676	1745	732	1773	362	534	618	729	1344	1052	785	2723	1072	586	1024	1930	1240	711	1253	911	756
ACTGACCTAAAGATTAATTT	MIR548AP	2425	3302	2108	2973	3996	3280	4521	5024	4526	1616	3288	1414	1284	1803	2367	3530	3224	2799	5301	2721	1407	3009	5249	3424	1669	3426	1896	2205
ACTGAGAGTGAGCACGAGCT	MIR6794	617	633	403	561	738	978	1054	654	1068	411	593	340	313	329	441	950	642	573	1069	474	200	755	1260	710	476	644	356	601
ACTGAGCCCTACTGACATCA	MIR6134	714	1085	752	766	1394	1206	1696	1442	1543	627	1015	438	387	530	1011	856	852	860	2099	632	580	1071	1399	1240	572	743	796	631
ACTGAGCTGTCTCTCGCCCT	MIR6895	574	577	426	637	1477	961	851	1188	1165	360	1020	379	321	451	614	558	762	712	1644	542	495	715	1662	946	359	728	471	724
ACTGAGGTGAGCCAGTGGAA	MIR6807	382	334	469	309	400	490	893	1033	634	419	533	195	240	373	343	493	470	332	527	501	244	374	833	723	168	606	315	295
ACTGATATAGGCACTCCAGG	INTS9	558	720	438	640	1139	992	1394	970	791	440	728	270	349	362	313	366	585	283	1211	465	211	728	800	313	279	457	481	479
ACTGATCTTGATGTCTGCCA	MIR3913-2	4022	4180	3088	3388	6282	5639	7117	6688	6411	2924	6596	1938	2297	2621	3737	4755	5328	3889	9963	3892	2781	5275	7235	6316	3693	4687	4211	3887
ACTGATCTTGATGTCTGCCA	MIR3913-1	4022	4180	3088	3388	6282	5639	7117	6688	6411	2924	6596	1938	2297	2621	3737	4755	5328	3889	9963	3892	2781	5275	7235	6316	3693	4687	4211	3887
ACTGATGTCTGTAGCTGAGA	MIR4420	1668	2458	1093	2095	2906	3106	3521	4077	4711	1684	2648	1017	1336	1435	1793	2534	2998	2217	4948	2109	1219	3101	4231	3119	1731	2184	1909	2127
ACTGCAAATAACAGAACGAG	MIR802	728	840	782	943	1489	1055	1334	1526	1562	501	730	476	545	472	842	711	973	844	2147	795	454	818	1671	1278	540	618	738	634
ACTGCAACACCTTACAGATG	MIR3064	412	1296	686	379	675	707	1192	716	959	168	499	401	178	295	386	639	540	369	929	444	409	602	839	633	511	451	346	332
ACTGCACCTTAGCTGCTGCC	MIR6072	3218	4318	2234	3357	5731	5230	7163	6951	6099	3026	5282	1794	2070	2081	3295	4709	4172	3682	8343	3291	2253	4924	6774	5831	3732	3489	3653	3179
ACTGCAGAGTTTGTACGGAC	MIR3678	551	295	340	502	733	667	737	858	364	362	806	151	335	324	379	638	583	328	742	347	188	522	1015	578	227	510	111	252
ACTGCAGGGAGGTATTAAGT	MIR548A1	1981	1972	1500	1651	3952	2435	3336	3259	2858	1335	2105	772	1330	1198	1198	2187	1971	1571	4257	1901	620	1763	2353	2741	1214	1952	1300	1522
ACTGCATGAGCAAAGTCTCA	MIR8056	1982	1703	1475	1909	3159	2931	3283	3652	3185	1551	3765	1019	1073	1562	2065	2342	2111	1430	4343	2271	1122	2392	3381	2505	1520	1902	1546	1301
ACTGCCAGCTCATCACACAC	MIR449A	2166	1931	1671	1885	3382	3495	3676	3586	2727	1074	2919	666	1190	1291	2133	2194	2428	1916	4624	1716	1358	2293	3579	3548	1857	1892	1309	2025
ACTGCCAGGGCACTTGGGAA	MIR451B	3329	3181	2590	3014	3770	3344	4942	4109	3948	1930	3407	1174	1209	1487	2176	3221	2752	2034	4800	1846	1332	3108	3880	3179	2099	2021	1706	2014
ACTGCCAGGGCACTTGGGAA	MIR451A	3329	3181	2590	3014	3770	3344	4942	4109	3948	1930	3407	1174	1209	1487	2176	3221	2752	2034	4800	1846	1332	3108	3880	3179	2099	2021	1706	2014
ACTGCCCTAAATGCCCCTTC	MIR18B	1884	2055	1888	2265	3028	2343	3364	4179	3161	1066	3090	1035	924	1259	1858	2114	2333	1526	4589	1927	897	2464	3934	3327	1452	1733	1764	1583
ACTGCCCTAAGTGCTCCTTC	MIR18A	1720	864	726	1188	2061	2207	2316	2402	2090	980	1794	537	692	498	804	1629	1183	1085	3232	1111	585	1642	1722	1649	1145	1372	1101	1255
ACTGCCCTGCTCTTATAGGT	MIR548I4	990	319	281	695	1017	863	849	848	784	428	978	256	209	469	604	593	753	388	503	500	367	246	1176	806	237	701	402	428
ACTGCCGAGAGAACCCACCC	MIR141	963	745	994	1093	1492	1254	2059	1868	1661	714	1609	495	531	655	970	1024	1222	661	2109	913	611	1388	2086	1296	804	1163	871	684
ACTGCCTACAAACCGAGCAC	MIR34B	864	777	393	830	1071	1292	1194	1295	1570	420	774	338	352	276	664	1121	547	507	1386	514	306	1140	1097	888	554	281	504	816
ACTGCCTGAGTGCTGTACAC	MIR6811	434	413	636	282	861	1244	843	1509	1057	284	961	242	296	433	529	723	788	450	1369	524	185	575	835	735	415	627	760	365
ACTGCCTGAGTGTCCCACCC	MIR4692	1097	877	655	996	1851	1666	1997	1506	1376	643	1011	691	563	608	863	1400	1106	898	2394	1119	528	1229	1574	1508	1091	647	909	1509
ACTGCCTGAGTTACATCAGT	MIR196A2	821	509	745	885	752	702	1127	1317	710	324	952	321	213	404	580	531	920	607	1592	878	381	680	1067	1334	441	655	649	593
ACTGCTAAGGTCCACAACGT	LUC7L3	1559	906	936	1198	1507	1565	2239	1942	1485	632	1161	504	433	626	899	1072	903	607	2123	712	584	1175	1573	953	552	1053	662	891
ACTGCTGATGGCCCGTCACT	MIR4529	927	1345	1041	1335	2131	1935	2485	2929	2180	1161	1728	658	670	924	1147	1313	1851	1462	2644	1196	1065	1396	2585	2540	1130	1828	1475	1126
ACTGCTGTGGACCTGGACCA	MIR4644	2018	2007	1216	1984	3065	3580	2751	3329	3199	1236	2560	930	997	953	1951	2289	2113	1832	4361	1785	1145	2096	3530	2205	967	1848	1572	1263
ACTGCTTGCTATGTAAATAG	MIR2053	278	340	317	201	780	376	498	1048	575	402	676	150	186	332	249	407	346	345	677	392	289	475	963	703	246	533	380	545
ACTGGACAGACAGCAAGCCT	MIR1231	1117	1355	540	1709	1658	1472	1779	1719	1320	828	1898	312	486	674	696	1672	1212	783	2152	831	317	1059	1081	816	774	904	674	792
ACTGGAGGTGTCTAGGTCTA	MIR4305	482	417	462	962	727	500	798	883	836	316	636	263	319	408	454	1034	612	281	1192	816	152	600	985	634	441	659	395	669
ACTGGCTTATGTCATGACCT	MIR575	648	673	557	826	1535	1123	1607	1764	1043	522	950	493	561	356	682	779	905	783	1951	726	337	1153	1377	863	587	781	645	693
ACTGGGCTATATTTGTCATA	MIR6082	382	514	530	863	963	1061	929	1395	1319	450	755	364	326	339	603	476	374	362	1011	800	305	740	1016	1030	405	464	492	491
ACTGGGGAACAAGGGAGCAG	MIR6810	786	786	437	860	1426	1283	1508	1137	1088	415	1207	498	377	395	549	797	652	480	1048	665	438	850	1268	1026	372	729	400	517
ACTGGGTAGGTGGGGCTCCA	MIR6861	836	581	583	466	1012	918	648	764	1004	347	653	365	334	404	647	1116	431	527	1556	523	380	1112	1145	445	639	494	490	602
ACTGGGTGGATACCACCGAA	TICRR	197	447	133	182	306	215	406	202	569	148	220	70	64	66	74	280	150	94	436	89	90	216	319	134	52	111	224	93
ACTGGTCGAGGAAGAGTTGC	MIR6876	631	777	218	699	824	676	605	1352	801	174	552	200	235	202	306	743	431	475	1531	653	133	714	877	561	450	486	285	309
ACTGGTCTCTTCATGTGTGA	MIR6133	1934	2427	2080	2480	4131	4480	4687	4315	4453	1702	3940	1407	1505	1727	2351	3549	2822	2680	6256	2372	1363	3426	4114	3911	2382	1912	2309	2492
ACTGGTCTTAGACTGGTGAT	MIR554	412	329	164	290	210	338	368	603	384	318	454	183	251	140	396	569	377	262	1014	220	252	542	432	388	311	281	258	452
ACTGGTGACAGTTATCTGAC	MIR4764	1496	1324	1119	1942	2657	1923	3292	3174	2998	978	2041	893	841	1107	1285	1857	2168	1346	3643	1498	1004	1871	3704	2841	1226	2373	1435	1455
ACTGTAGGTGATGGTGAGAG	MIR1183	631	757	479	1083	809	648	1211	660	877	424	686	441	396	361	593	1187	825	705	1309	490	390	836	1025	1159	299	828	638	932
ACTGTCAAAAGACCTAAAGC	NLRP9	1058	1018	684	644	1528	1483	1593	1745	1818	850	727	369	535	667	1133	1014	1192	1046	1471	762	805	1235	1167	1738	653	795	649	998
ACTGTGAACACGACTTGGTG	MIR27A	730	483	360	1091	875	713	1349	1356	1072	337	647	231	409	403	606	520	611	522	1357	559	430	984	698	822	529	345	693	645
ACTGTGAGTTGGCTGGCTGG	MIR4793	490	839	466	546	867	1009	930	1054	1078	450	568	283	288	269	500	676	615	519	1309	500	285	765	1053	641	343	505	585	571
ACTGTGCTGAGAAGCCCCCT	MIR4518	752	1198	541	743	1470	1333	1244	1397	1505	772	1131	384	474	671	618	724	1042	719	1761	887	451	913	1571	1384	779	822	607	638
ACTGTTAGCGCAATCAGCCC	MIR4783	957	1162	515	805	1477	1400	1872	2505	1730	819	1696	487	503	573	1220	1113	1336	992	1705	1104	545	1183	2086	2308	825	1192	1199	804
ACTTAAAACTGAAGAGCAGA	MIR8064	515	354	467	635	831	809	650	1276	917	245	746	336	421	230	358	847	844	352	775	463	287	386	971	989	438	794	442	350
ACTTATGCTAAAAAATTAGG	MIR1302-8	685	681	526	346	706	661	845	564	745	315	1029	221	237	344	359	464	495	486	849	556	361	540	923	608	326	362	316	221
ACTTCAATAGGCATTGTCTG	MIR7853	1033	1808	904	948	2083	1645	2229	2447	1822	697	1906	553	408	805	930	1468	1047	1068	2290	965	824	1363	1934	2551	859	1021	1336	785
ACTTCCATGTTAAAGTTGAA	MIR302B	501	209	243	363	521	437	462	797	533	384	652	145	261	304	409	578	386	233	784	485	249	427	604	524	315	525	363	430
ACTTCCCAGTACAGACAAAA	MIR373	394	531	404	530	927	1006	1054	772	937	299	864	219	291	439	386	519	526	531	1748	605	240	628	1283	786	495	539	282	532
ACTTCTCACTGTTTCACCAC	MIR4676	2678	2511	1765	2408	3147	4046	4211	4418	4599	1491	3358	1181	1208	1314	2006	2822	2731	2008	4286	1935	1118	2506	4157	3582	1681	1989	1805	1835
ACTTCTCCCCAAGGGCACAC	MIR4655	874	695	551	366	951	573	1042	1586	1202	326	1182	324	336	518	415	476	875	679	1673	846	341	835	1177	765	462	793	821	769
ACTTCTCCTCCCCACCCACC	MIR6769B	3286	3888	2544	2698	5032	6529	6252	6109	5383	2293	4843	1748	1533	1984	3344	3361	3549	2960	6643	2942	1870	4087	5660	4165	2417	3173	2757	2340
ACTTCTCGGGAGCTCTGGGA	MIR6779	809	981	604	589	1069	614	776	1355	955	369	846	240	348	312	466	913	573	412	675	544	231	600	1265	456	447	873	323	367
ACTTGAAATGGACTAACTAG	MIR4424	984	1070	783	1261	1598	1474	1347	1837	1783	841	1187	469	572	765	565	1185	978	721	2469	1161	423	1010	2063	1255	552	994	717	878
ACTTGAAGAGAAGTTGTTCG	MIR382	2606	1797	1304	2098	2633	2703	2508	3159	3124	1458	2729	918	1036	1294	1363	2270	1633	1511	3268	1479	1148	2088	3392	2498	1042	2064	1550	1393
ACTTGACGGCTGCAACTGTG	MIR8083	575	356	205	556	933	713	1273	887	861	278	608	230	260	321	507	611	430	363	888	277	292	651	538	641	387	229	588	474
ACTTGACTCGATAGGCTACA	QARS	748	1620	1344	1614	2198	2282	2948	2803	2194	943	1899	927	908	884	1158	2120	1036	1002	2883	1332	638	1101	2421	2053	1075	775	932	1110
ACTTGAGGAGAAATTATCCT	MIR539	2249	2812	2035	4032	3901	4716	5399	4869	4119	2123	3620	1482	1516	1608	2460	3267	2445	2953	5957	2961	1591	3664	4648	4783	2103	3169	2614	2615
ACTTGATACCCACACTGCCT	MIR4692	813	959	537	1379	1534	1861	1340	1362	1819	630	1481	464	510	743	833	1275	906	930	2169	933	618	895	1869	1547	567	1124	466	669
ACTTGATCCCATGTGATTGA	MIR8070	1352	2690	1798	2201	3833	2892	2976	4131	2829	1620	2658	1042	1234	1353	1483	3249	2607	1810	4832	1960	1211	2418	3287	2773	1442	1809	1479	2030
ACTTGGAGCTTTATGCCGAG	BPIFA1	698	465	551	438	954	612	1348	1178	911	567	850	302	328	304	245	1011	393	458	1374	393	299	657	681	866	458	396	435	336
ACTTGGGTGCTTTTATGGAG	MIR6514	559	413	202	376	980	1137	997	592	574	273	581	281	197	246	536	572	370	368	1262	449	281	718	394	964	545	207	392	420
ACTTGGTGCCAAACTCTGAG	FOXD4L3	287	194	160	156	308	548	372	251	519	133	251	94	111	122	122	256	133	183	426	30	121	253	285	101	106	151	113	188
ACTTGGTGGTACCTGAAGAG	MIR329-2	1377	1400	926	1275	1727	1896	2416	2170	1870	761	1731	840	704	980	1333	1560	1311	1238	3338	1057	685	1781	2001	1965	1054	900	1199	1415
ACTTTAAGGGCCCTTTCAGT	MIR8087	735	931	530	696	751	729	1188	814	1631	450	930	414	303	406	530	674	618	738	1186	604	350	890	1294	1209	533	717	613	666
ACTTTTAACTGTAAAAACCA	MIR548H5	243	375	73	181	138	76	121	350	441	70	537	84	70	108	118	151	259	76	507	95	83	204	325	236	144	355	48	40
ACTTTTCTGATACAATGTAG	MIR8076	1107	892	387	1105	1222	1482	1504	1333	1280	509	1176	438	367	439	981	900	1027	948	1491	714	550	826	1529	1487	613	713	851	580
ACTTTTGGTAAATACAGTTT	MIR559	2951	1572	1682	1646	2786	2296	3237	3520	2724	1144	2841	834	827	1260	1520	2375	1938	1443	3687	1611	771	2362	3157	2311	1071	1699	1496	2037
ACTTTTGTGACTATGCAACT	MIR153-2	2743	3348	3058	3407	4311	3514	5043	5794	5921	2517	4177	1780	1931	1967	2957	4177	3341	2688	6692	3163	2097	3979	5754	4886	2802	2811	3249	2410
AGAAAAAATACTCAGTATCG	MIR8084	786	901	749	983	1715	1531	1679	2042	1575	723	1480	656	586	705	871	1283	1351	1168	3175	1496	649	1236	2027	1931	1039	1179	1119	882
AGAAAATAGCTTCTGAGCTG	MIR4303	566	684	317	661	1029	754	924	894	1085	270	752	294	348	233	439	402	587	413	818	335	269	569	850	715	232	330	471	353
AGAAACAAGTAATCAAGAAT	MIR26A2	534	729	509	548	954	697	838	1800	953	488	722	320	392	410	626	777	695	514	1901	654	352	873	890	1451	423	602	733	545
AGAAACCAACTGTGAAGACT	MIR4535	1245	1046	1140	1197	1427	1524	1790	1505	1746	690	1333	459	513	663	1462	2013	1353	1005	2452	1040	711	1281	1937	2114	679	846	1313	854
AGAAACGAGGGGTGGTCAAG	MIR6795	1568	1642	1063	1479	2849	2515	3176	2602	2911	1360	2420	861	1122	1035	1621	2828	1751	1533	4344	1876	1026	2628	3108	2658	1173	1545	1196	1731
AGAAAGACATAGTTGCAAGA	MIR3617	358	295	165	174	546	457	775	832	556	202	473	256	215	158	322	229	394	307	799	486	261	620	898	541	316	337	331	488
AGAAAGCGCTTCCCTCTGGA	MIR518B	836	824	691	450	976	1020	1104	1153	766	470	904	319	261	440	548	655	735	478	1129	456	209	628	881	731	192	719	695	297
AGAAAGCGCTTCCCTGTAGA	MIR519A2	2316	1374	1532	1842	2991	2549	2922	3973	2874	1136	2691	814	1010	1430	1716	2150	1810	1330	4213	2056	885	1716	3317	1773	1272	1707	992	1844
AGAAAGCGCTTCCCTGTAGA	MIR520B	2316	1374	1532	1842	2991	2549	2922	3973	2874	1136	2691	814	1010	1430	1716	2150	1810	1330	4213	2056	885	1716	3317	1773	1272	1707	992	1844
AGAAAGCGCTTCCCTTTAGA	MIR520F	756	1575	821	1617	2153	1641	2194	2039	1607	737	1967	565	762	758	1065	1809	1414	1094	2334	955	620	1515	2731	1590	1056	1060	821	1070
AGAAAGCGCTTCCCTTTGGA	MIR519D	469	551	633	413	722	691	1042	1169	802	348	599	275	291	253	216	536	619	339	1056	320	174	581	692	441	372	355	179	721
AGAAAGTACTTCCCTCTGGA	MIR520A	1228	1368	907	1377	1896	2341	2363	2820	2556	950	2080	792	863	866	1408	1827	1592	1267	2995	1349	888	1997	2572	2179	1304	1437	1554	1544
AGAAAGTGCTTCCCTCAAGA	MIR526B	1575	1982	1338	2037	2942	2347	2993	3445	3516	1324	2691	1310	1056	1250	1662	2688	2013	1645	3749	1665	1013	2308	3276	2963	1698	1741	1897	1893
AGAAAGTGCTTCCCTTTGTA	MIR524	2058	2258	2354	2475	3337	3796	4023	4448	4223	1760	3196	1062	1460	1489	2224	2956	2479	2275	5653	2707	1401	3050	5231	3127	2032	2980	2036	2679
AGAAAGTGCTTCCTTTCAGA	MIR516A2	2543	2080	1791	2342	3312	3151	3818	3486	3102	1448	2395	833	1065	1022	1754	2214	1711	1231	3497	1255	1032	2223	2339	2224	1686	1375	1218	1338
AGAAAGTGCTTCCTTTCAGA	MIR516A1	2543	2080	1791	2342	3312	3151	3818	3486	3102	1448	2395	833	1065	1022	1754	2214	1711	1231	3497	1255	1032	2223	2339	2224	1686	1375	1218	1338
AGAAAGTGCTTCTCTTTGGT	MIR520D	170	419	182	282	478	523	962	521	581	298	870	158	169	263	382	408	352	269	892	338	157	559	640	326	186	313	209	301
AGAAAGTTCTTCCCTTTGGA	MIR521-1	396	833	561	226	567	696	762	858	877	284	795	202	204	217	554	622	404	414	1025	431	230	498	811	550	367	385	316	287
AGAAATACATTAATATGGAA	MIR3202-2	3097	2452	2221	2537	4870	4070	5977	5270	4557	1986	4193	1561	1316	2246	2418	3295	2933	2417	6354	2774	1712	4009	5572	3579	2232	2920	2141	2299
AGAAATACATTAATATGGAA	MIR3202-1	3097	2452	2221	2537	4870	4070	5977	5270	4557	1986	4193	1561	1316	2246	2418	3295	2933	2417	6354	2774	1712	4009	5572	3579	2232	2920	2141	2299
AGAAATCGCACCCGTCACCT	MIR342	1161	991	899	884	1178	1538	1648	1405	1673	556	1117	331	423	839	899	1272	865	606	1555	806	425	1007	1544	1419	723	953	574	677
AGAAATCTACATTGTATGCC	MIR221	522	1222	1299	779	1744	1541	1869	1642	2168	767	2167	642	443	828	1033	1782	1154	1012	3081	1358	670	1802	2411	1509	896	1151	950	897
AGAAATGGCTGGAATCACCT	OR10S1	233	507	164	740	788	810	734	862	1024	423	795	240	353	222	487	834	487	310	1082	313	249	400	443	1049	590	451	544	414
AGAACAATAAGGATTTTTAG	MIR365B	1040	1100	634	1386	1657	942	2093	1755	1703	733	1538	468	416	813	576	1132	1144	762	1317	991	515	1408	1669	1091	792	924	579	845
AGAACAGTGCCCAAGACCAC	MIR378E	1911	1426	1097	2121	2431	2882	3251	3082	2521	1020	2103	872	756	1197	1407	2214	1752	1569	3431	1284	1017	1935	3714	2613	1512	2020	1544	1288
AGAACATGCATCCTTTCAGA	MIR526A2	1180	958	909	1425	1326	1433	1872	1909	1582	687	1502	320	458	565	496	1239	947	1070	1881	873	389	937	1753	979	657	1051	755	585
AGAACATTGACATCAACACT	MIR4278	576	711	952	1510	1485	1582	2008	1472	1552	522	1525	660	630	519	1007	1608	855	1006	2231	1046	587	1244	1882	1773	750	1196	922	987
AGAACCGCAGAGCTAAGCAA	PROP1	1802	1657	1270	1171	2223	1809	2511	3030	2068	924	1842	695	562	631	934	1305	1502	1443	2010	1286	655	1458	2317	1427	1002	1270	929	890
AGAACCTGACTCTTGCACTC	MIR7703	1651	2726	1347	2527	2501	2903	3532	2780	3409	1273	2248	924	913	1235	1882	2217	2616	1551	3761	2095	1023	2219	3989	2754	1503	1928	1583	1742
AGAACCTGCCGGAACCCACC	MIR657	2308	1995	1179	1883	2491	2461	2801	3265	2249	1183	2451	894	936	1089	1958	1840	1794	1531	2955	1944	987	1642	3103	1994	919	1534	1607	1412
AGAACGCGCTTCCCTATAGA	MIR523	1348	1165	795	825	1525	855	1586	1640	1666	752	1297	492	559	660	925	1851	1309	892	2646	1146	495	1676	1726	1445	985	1101	989	1089
AGAACTACTGCGGCTCAGCC	MIR22	1494	2004	1143	2339	2682	2720	2519	3454	2522	1227	2544	650	726	931	1421	1745	2025	1704	3493	1659	993	1782	2858	2669	1310	1752	1620	1591
AGAACTCTAGACCAGACGTG	MIR8076	1338	591	743	601	994	1327	1121	1431	1219	477	879	304	404	434	646	604	890	516	1053	798	479	1090	1381	1158	557	640	562	573
AGAACTGATATCAGCTCAGT	MIR3074	1446	1091	682	1393	1725	1581	1746	2199	1574	639	1400	583	517	525	1193	1307	910	1081	2034	771	673	1079	1308	1646	678	884	733	736
AGAACTGATATCAGCTCAGT	MIR24-1	1446	1091	682	1393	1725	1581	1746	2199	1574	639	1400	583	517	525	1193	1307	910	1081	2034	771	673	1079	1308	1646	678	884	733	736
AGAAGAAAGGACACCTGGAG	MIR6500	1091	1421	1046	824	1620	1966	2146	2364	1617	727	1780	489	712	693	867	1408	1759	743	2083	1279	473	1340	2354	1117	709	1473	818	831
AGAAGAAGACCCAATGCCCG	MIR433	789	529	223	615	495	1028	998	954	655	307	936	158	292	319	522	780	478	344	973	353	184	533	693	473	307	449	323	347
AGAAGACAGGAGTTCACTGT	MIR1183	638	575	595	387	493	677	501	390	1071	234	374	82	126	138	382	94	344	242	618	125	175	425	450	289	180	193	77	180
AGAAGACGCCACCGGCCTAC	MIR4522	1347	759	1353	1405	1592	2155	1623	1845	1590	671	1671	442	570	676	754	1480	1297	923	2044	1113	612	1238	1921	1707	809	1032	890	928
AGAAGAGGACACACGTCTGA	MIR877	799	916	290	811	703	596	1037	780	625	294	982	203	165	178	439	473	461	321	725	284	193	588	582	504	284	408	305	333
AGAAGCACATGGATTGTCTG	MIR205	960	994	438	928	966	989	745	915	1336	491	1109	346	287	367	563	641	574	658	1114	441	492	694	874	1641	603	576	741	541
AGAAGCACGTGGGAACTGGT	MIR6767	1188	1484	968	1680	1962	2289	2184	1698	2215	954	1459	649	566	578	962	2088	1800	1080	2784	1009	775	1538	2244	1534	959	1025	1087	1377
AGAAGCAGAACGAGCAGCTG	MIR3665	1188	498	484	522	963	802	1204	920	1067	398	938	312	263	295	264	467	423	308	1073	376	315	876	862	712	353	845	368	322
AGAAGGAAGGAGAGTAACCA	MIR3940	1152	1414	820	791	1183	1161	1138	907	1115	455	750	345	393	368	578	840	757	575	1304	506	326	857	1117	680	638	432	438	561
AGAAGGAGCTCTCTGAATAT	MIR3115	881	1426	1200	1313	1679	2112	2243	2405	1859	779	1440	694	535	472	977	1451	1191	1122	2390	1107	623	1137	1517	1747	916	792	961	984
AGAAGGTGGAAGTGCAGAGT	MIR6760	1684	2107	1084	2192	2201	2338	3266	3048	2602	928	2168	845	842	826	1288	1898	1708	1261	2756	1504	1078	1294	2424	2019	976	2164	1330	1010
AGAAGTGGCCGGCATGTCCA	MIR4304	1826	1390	1627	1564	2295	2433	2759	3009	2600	1150	2968	1028	1002	1267	1399	1720	1745	1548	3520	2012	672	2268	3202	2013	1375	2191	1187	1608
AGAAGTTAAGTCACTGGCCC	MIR3168	1098	621	888	1214	1732	2083	2043	2355	1794	755	1437	753	519	789	854	1610	1473	1030	3253	1114	730	1714	1914	927	1059	1007	802	1395
AGAATAAGGACAGCATCTTG	OR2AT4	2182	1901	1384	2210	2201	1829	3391	3394	3388	1071	1988	913	714	1152	1552	1640	1736	1662	3678	1706	1011	2115	3189	2565	1156	1589	1349	1488
AGAATCATGTACCAGCGACC	MIR3651	570	345	638	608	1101	792	905	1081	962	348	800	212	335	288	552	637	668	499	1334	513	287	653	1053	734	537	687	586	675
AGAATGACAGACGCTGCACC	MIR8083	1308	1451	1319	1423	1726	1814	2955	2402	1909	1051	2033	758	717	858	794	1714	1531	1080	4403	1573	585	1950	2481	1371	1187	1112	1042	1325
AGAATGAGGTGTACCAACCT	MIR4714	219	452	429	690	738	513	867	1149	998	459	502	277	291	266	338	1099	483	599	1107	747	164	711	1178	712	259	791	348	546
AGAATTCAAATAGTCATGCT	MIR3146	247	823	573	950	1179	920	916	1605	1420	534	1087	282	390	590	637	846	724	712	1536	600	419	933	1404	590	550	479	561	497
AGAATTCTCTGGCCAGGTTA	MIR6740	1240	1545	982	1273	2544	2415	2057	2139	2114	924	1754	583	741	881	1073	1476	1766	1089	3124	1278	691	2020	2303	1656	1224	1302	864	1128
AGAATTGGCTGCAGTTAAGG	MIR4715	571	928	564	325	637	629	758	860	998	341	920	313	195	360	439	920	792	313	1190	668	297	500	1080	994	260	571	718	404
AGAATTTATCCAGAAGCAAG	MIR449B	393	719	545	558	706	554	1200	952	965	483	904	258	350	469	596	786	710	550	1224	695	250	679	1005	500	416	900	350	502
AGAATTTGACACTAAAAGAG	MIR485	293	234	179	381	374	381	282	320	392	68	300	152	72	65	289	55	379	174	445	98	116	249	245	407	90	215	226	135
AGACAAGCAGGTTTACCCTG	MIR618	750	953	428	864	1363	1488	1614	1715	1371	532	884	370	554	433	934	1023	694	745	1519	729	503	907	1176	1476	454	675	736	326
AGACACAGTGAAGGCATCCC	MIR6824	1948	1564	1320	1907	2659	2711	2932	2804	3625	1333	1584	811	779	889	1658	1970	1707	1409	3328	1203	888	2277	2662	2634	1132	1779	953	2113
AGACACGAGACCTTTCCAAA	MIR4711	240	318	72	383	453	452	386	596	547	244	312	134	169	183	186	388	398	162	556	264	97	442	385	346	331	303	244	465
AGACACTGAGCTCACAAGAA	MIR6733	1225	988	815	1034	1894	1430	1409	1303	1294	657	1528	336	523	629	438	1160	746	829	2011	772	230	1004	1367	889	859	1028	567	830
AGACACTTGTATGCTAGCTC	MIR643	326	210	314	297	365	573	183	206	332	247	296	107	75	114	245	459	301	213	260	215	133	188	500	629	171	271	362	171
AGACAGCAGAGGCCTCAGCT	MIR4690	348	283	397	478	532	1044	764	672	972	206	444	307	179	271	427	266	658	407	541	392	288	371	581	556	160	497	460	109
AGACAGTGCTTCCATCTAGA	MIR517C	5095	5551	3085	5626	9732	7983	9779	8732	8093	3519	6229	2422	2643	3146	3960	6155	5363	4789	10951	4189	2629	5877	7882	6654	3621	5164	3823	3853
AGACAGTGCTTCCATCTAGA	MIR517A	5095	5551	3085	5626	9732	7983	9779	8732	8093	3519	6229	2422	2643	3146	3960	6155	5363	4789	10951	4189	2629	5877	7882	6654	3621	5164	3823	3853
AGACAGTGCTTCCATCTAGA	MIR517B	5095	5551	3085	5626	9732	7983	9779	8732	8093	3519	6229	2422	2643	3146	3960	6155	5363	4789	10951	4189	2629	5877	7882	6654	3621	5164	3823	3853
AGACAGTGGGATCCAAACGA	MIR4788	309	762	542	717	1040	1391	1078	1069	1145	400	627	279	319	370	391	485	674	366	1337	589	361	424	1058	797	401	623	431	614
AGACAGTGTTAGAGTCAAGC	MIR200A	427	582	390	235	627	779	681	773	602	443	657	242	206	241	423	439	309	355	1037	395	265	779	890	518	314	424	369	467
AGACATACGGGCAGGGAGGG	MIR4467	881	1088	721	1539	1993	1998	1942	2163	1916	878	1671	622	729	675	872	1606	1210	1029	3309	1237	586	1705	2049	1202	1048	1387	749	1144
AGACATCCTAGAATGTTATT	MIR548A3	1235	2224	1269	1866	2821	2448	3387	3259	3095	1168	2591	1088	1000	900	1696	2157	1816	1243	3839	1627	976	2177	3181	2850	1425	1501	1304	1843
AGACATCTACAGAGTACATC	MIR623	572	844	306	858	864	688	1155	998	1043	332	1009	215	513	461	613	789	777	593	1388	604	373	774	1008	897	499	711	424	307
AGACATGAGTGTTGTCTACG	MIR3659	1202	830	767	1286	1927	1458	1559	2557	2058	885	1914	534	490	861	992	1485	1334	663	1830	1005	611	1546	1357	1809	702	1306	848	965
AGACCAATTTGTCTTTGTTG	TGIF2LY	984	451	388	629	1063	976	1010	895	897	438	1052	263	377	612	454	947	872	448	1485	741	329	973	1523	1154	504	753	667	545
AGACCACAGGATGTCCACAC	MIR3939	2377	2751	1993	3298	4129	3473	4839	5041	3919	1587	3688	1125	1319	1388	2230	3493	2284	2160	5657	2475	1269	2656	4666	3956	1439	2611	2040	1887
AGACCACCCCTAATATTATA	MIR4483	940	1049	823	800	1280	1959	1645	1792	1369	713	1461	483	542	615	980	1597	1103	762	2629	798	700	1471	1479	1384	790	1202	606	1167
AGACCACGTCTGCGATGCAG	VPS28	903	919	418	611	739	475	489	630	531	253	279	212	161	179	358	380	411	454	1122	288	136	530	384	506	536	253	223	394
AGACCACTGGACTTGGAGTC	MIR378E	1119	1196	849	1426	1857	1233	1861	2472	2180	891	2355	758	687	679	1118	1633	1501	1133	3273	1248	787	1120	2570	2212	1281	1469	1335	1431
AGACCAGAGAGACACAGTGA	MIR6824	727	956	519	499	451	732	873	716	596	337	475	212	157	134	339	361	239	284	786	225	276	580	547	609	341	312	281	297
AGACCATAGCAATGTGTATT	MIR548H2	1842	1706	1111	2181	2643	2756	2732	3282	2759	952	2505	862	834	1030	1572	1931	2074	1898	3851	1776	1280	1864	3306	2599	1163	1721	1568	1621
AGACCCAACCTCATGCTCCC	MIR6763	3500	3650	2961	3510	5046	6422	6549	6536	5334	2684	4083	1342	1902	1948	2695	4365	3344	2438	7651	2934	1685	4321	5413	5099	2790	3296	2967	3529
AGACCCTCATACATTGCCAC	MIR562	2208	1961	1075	2392	3184	3073	3502	3193	2954	1300	2785	859	860	1371	1985	2319	2081	1993	3507	2035	1117	2352	4078	3670	1474	2115	1409	1842
AGACCTCAAGGATGGAGAGA	MIR4325	691	549	509	740	665	993	851	531	1012	473	803	423	241	325	613	849	507	308	1200	330	182	627	897	405	381	294	282	580
AGACGCCAGAGGAGCTACTG	CHMP2A	647	660	449	804	687	775	782	471	929	472	535	133	193	126	356	301	322	370	1028	505	258	427	555	905	479	362	353	487
AGACGCTGCTAGACTACCAG	TICRR	679	598	324	282	425	208	667	526	487	182	414	40	102	100	127	338	266	50	565	176	44	377	139	150	144	176	18	138
AGACGGTGAGTAGTGGCGCG	MIR6869	762	737	849	751	1221	1297	1557	1264	2092	739	1266	360	577	467	769	787	1120	857	2645	957	682	1003	1713	1498	597	899	1098	652
AGACGGTTCTGTGGAGTCCT	MIR3198-1	1097	1461	1049	2015	2073	2326	2088	2577	1785	864	2323	568	1048	781	1145	1679	1335	1162	2494	1113	679	1962	2451	2041	993	1264	994	1070
AGACGGTTTTCTGTGTGGAC	MIR1537	494	185	249	277	432	396	461	460	354	241	441	41	125	113	159	58	226	220	644	233	118	306	356	279	156	173	211	348
AGACTATGGAAGCCAGTGTG	MIR147A	1323	1408	841	903	1701	1476	1739	1742	1858	678	2027	441	605	777	887	1115	1107	1001	2199	894	587	1163	2138	1589	650	1022	877	747
AGACTCTATAAGAATTTATG	MIR6863	1402	1044	953	1798	2531	2324	2753	3557	2410	1156	1907	644	963	1079	828	2084	1605	1132	3381	1672	747	1947	2714	1779	1360	1412	798	1486
AGACTCTGGGTGGATGGAGC	MIR4326	1866	2226	1064	1738	2764	2375	2788	3013	2555	933	2268	776	704	934	1229	1972	1584	1310	3455	1336	760	1852	2400	1786	1031	1434	904	1120
AGACTGACCTTCAACCCCAC	MIR6855	1678	1419	1302	1458	1765	1646	2292	1941	2112	816	1370	668	732	613	1053	1346	1254	1202	3274	1039	821	1529	2150	2121	1250	1661	1112	1293
AGACTGGAGGGGGAGTGGGA	MIR4728	2021	1289	890	1742	1840	2191	2277	1927	2181	739	1598	770	642	645	859	1067	1022	929	2506	662	654	1371	1237	1112	877	881	579	1087
AGACTGTGTGATGACCACTG	MIR622	765	586	535	866	752	435	851	801	907	348	740	270	245	202	231	737	435	421	884	288	290	767	1002	637	339	606	345	359
AGACTTACTCTACTCAGAAA	MIR890	286	400	224	334	362	511	529	547	329	165	294	181	100	127	280	232	287	330	565	197	232	454	471	473	263	372	404	438
AGACTTTATTACTATCACAT	MIR135A2	2192	1688	748	1828	2827	2412	3004	2616	2239	745	1887	808	742	986	1221	1879	1949	1362	3410	1680	912	1863	3194	2951	1221	1552	1320	1320
AGAGAAACTCGGTGACTCCA	MIR3199-1	1361	1410	829	871	1589	1531	1804	2006	2181	620	1623	577	751	748	950	1012	1131	1119	2510	1400	941	1210	2052	1740	779	1029	729	722
AGAGAAACTCGGTGACTCCA	MIR3199-2	1361	1410	829	871	1589	1531	1804	2006	2181	620	1623	577	751	748	950	1012	1131	1119	2510	1400	941	1210	2052	1740	779	1029	729	722
AGAGAAAGGGGAATTAGAAT	MIR4715	175	179	257	571	904	735	752	401	506	220	534	173	215	282	309	240	335	252	676	491	181	473	664	557	382	504	348	240
AGAGAACAGGAGACCATCAT	MIR6843	606	1200	559	652	947	1247	1378	1885	1075	556	1229	223	494	596	749	1098	835	688	1331	1085	400	969	1933	737	493	996	336	788
AGAGAACTAAAACTGGAGTC	MIR3925	847	1227	737	746	1420	863	1328	1020	1204	681	1021	378	416	448	569	957	880	623	1507	465	399	864	1298	1284	543	746	750	740
AGAGAAGAAGGAAAAATCAC	MIR198	1446	1310	938	1591	1770	1517	2682	2663	1777	813	1680	744	744	938	1204	2125	1390	1350	2194	1110	802	1542	1974	1906	1177	896	906	1099
AGAGAAGCAATCGATTCGTG	NOP56	307	240	280	483	192	193	607	585	341	71	214	93	86	76	126	294	186	23	453	177	69	136	21	318	51	104	80	53
AGAGAATAGGACTACGTCAT	MIR922	2059	2142	843	1912	3000	2105	3507	3508	3056	1776	2583	719	940	1055	1635	2002	1844	1303	3122	1577	873	2378	3058	2240	1170	1796	1443	1359
AGAGAATTTGGAATTACCTG	INTS9	403	384	393	363	374	154	312	297	280	120	349	106	77	54	237	100	146	131	191	89	70	90	224	108	10	42	101	9
AGAGACAGCACAGACCCTCA	MIR6827	799	1171	891	1194	1527	979	1938	1193	2014	585	1275	587	374	587	894	1027	755	879	2441	605	531	1202	1490	1719	628	912	792	734
AGAGACAGTGGTGGTTGCCG	MIR6776	951	1031	772	1043	1190	1187	1670	1772	1019	646	1021	319	475	538	746	1110	926	711	1920	755	451	945	1333	945	696	868	628	822
AGAGACTGGGCATAGAACTA	MIR6892	1288	1496	989	2442	2506	1822	3141	1973	1800	824	2019	678	652	897	885	1739	1343	869	3263	1662	655	2096	2523	1036	850	1695	708	1303
AGAGAGAGTGTATGACCAGG	SSU72	1521	854	464	869	569	457	1095	807	579	355	500	272	180	199	477	504	444	271	576	463	195	313	695	755	248	600	294	429
AGAGAGCTCTGTCCCTTGGG	MIR4289	190	354	383	466	967	728	845	1098	1238	432	792	360	384	294	368	546	740	428	1877	545	398	556	730	725	446	617	564	366
AGAGAGGAGCAGTGGTGCTG	MIR6856	2162	1942	1038	2019	2876	2416	2860	3155	2552	1177	2166	855	922	1143	1492	2703	1745	1657	3716	1781	1031	2497	3017	2113	1714	2003	1317	2107
AGAGATGAGGGCAACACCCT	MIR609	425	733	423	566	689	662	629	1648	850	223	798	172	220	365	447	638	669	525	689	425	232	545	598	714	208	481	356	278
AGAGATGATGGGGCACTGGG	MIR1282	518	523	254	698	1062	1227	921	1415	1085	551	665	274	439	391	592	904	731	437	1361	670	304	653	1194	826	327	963	365	647
AGAGATGGCTTTGGAACCAG	MIR3186	1934	2027	1380	2105	2376	2906	3123	2955	2377	1165	2149	792	764	925	1205	2404	1859	988	2718	1356	684	1895	2029	1449	861	1423	814	1165
AGAGATTGTTTCAACACTGA	MIR653	682	1127	722	1476	2336	1667	2648	2354	2518	1037	2164	701	783	726	1319	2154	1687	1089	3442	1245	875	1703	2134	2197	1598	1447	1149	1326
AGAGCAAATCAGTTGACTGA	MIR6074	158	299	242	537	530	537	1158	844	615	312	593	113	196	341	422	835	586	341	1677	414	244	605	923	689	494	540	419	510
AGAGCAAGCTGAGTCCCCAG	MIR1286	638	292	279	457	571	448	819	515	382	268	246	119	147	155	181	293	256	198	471	160	178	341	285	433	136	121	259	150
AGAGCAAGGGTCTGCCAGTG	MIR4472-1	1654	2363	1455	2439	2983	3113	4067	2782	2849	1408	3050	1009	1459	1250	2206	3817	2078	1933	5926	2083	1303	3085	3637	3290	1503	2000	2479	1607
AGAGCAATAAGGATTTTTAG	MIR365A	2213	2848	1590	2653	3495	2894	4404	3877	3549	1611	2804	1179	1255	1524	2041	2929	2616	2115	4300	2122	1164	2553	3637	3780	1785	2454	1937	1843
AGAGCACAGGCGCTTCACCG	MIR7706	418	481	296	426	669	798	904	945	688	406	907	199	236	279	460	356	714	438	1557	520	326	692	1395	1229	502	728	479	642
AGAGCAGAGACAGATCCACG	MIR183	898	909	389	687	488	990	1052	1360	1076	289	815	177	347	273	516	926	603	400	1088	715	220	649	1247	391	230	511	334	433
AGAGCAGCCCTTCCTGTTAG	MIR6783	1913	2207	1835	1812	3293	3229	3553	3803	4136	1441	3084	1103	1101	1332	1934	2433	2375	1892	4806	2258	1351	2885	4851	2580	1875	2294	2194	2074
AGAGCAGTGTGTGTTGCCTG	MIR2278	902	864	666	720	1511	1579	1785	1309	1247	626	1305	369	473	615	692	1110	1126	1026	1649	1096	450	751	1980	1018	910	985	746	871
AGAGCCCCTGGCACGCAGTC	MIR3650	916	750	528	1035	1652	644	1029	1707	1511	700	1612	416	354	607	555	883	990	942	1661	790	546	829	1673	958	860	926	553	702
AGAGCTGAGAGGGCGATCAG	MIR3192	515	463	341	425	854	680	1181	1013	1015	284	757	334	221	290	324	644	362	368	1220	598	296	395	1280	480	259	525	384	220
AGAGCTGTGGAGTGTGACAA	MIR3591	3311	3297	1945	3601	4427	3882	5873	5354	4515	1971	3951	1825	1507	1695	3053	3645	3437	3358	7112	2600	1993	3174	4262	4297	1899	2702	2625	2301
AGAGCTGTGGAGTGTGACAA	MIR122	3311	3297	1945	3601	4427	3882	5873	5354	4515	1971	3951	1825	1507	1695	3053	3645	3437	3358	7112	2600	1993	3174	4262	4297	1899	2702	2625	2301
AGAGCTTCGCCGGCCGAGCC	MIR2277	556	931	644	982	1432	1306	1639	2005	1796	543	1348	443	367	623	706	874	1153	808	1768	947	320	961	1540	1333	508	818	808	670
AGAGCTTTGCATACCCAAGG	MIR7848	804	684	545	637	1070	1218	1473	1093	1550	547	886	428	411	533	882	1265	969	873	1620	757	576	1347	1189	1443	730	774	706	545
AGAGGAAAAGTTAGGGTCAG	MIR6832	490	606	746	221	1183	1013	1603	1004	1209	637	1014	507	457	519	540	1034	959	761	1723	728	382	831	1573	1111	558	793	425	733
AGAGGAAGATGCTGAGCTAG	MIR3612	3114	3186	1960	3226	4499	4141	5294	5365	5254	2059	4512	1626	1714	1995	3072	3907	3800	2625	6017	2768	1684	3164	5338	4184	2262	3801	2722	2262
AGAGGAAGGAAATGTTTCGA	SSX3	497	1166	601	550	1252	831	1131	1610	1453	558	890	374	407	522	584	927	716	847	1153	581	541	831	1080	1023	503	869	626	436
AGAGGACAGACACATGAGCC	MIR6847	838	672	473	905	1113	1277	1110	1367	1248	547	970	297	416	492	663	649	976	744	1820	584	496	867	1221	1316	839	789	639	465
AGAGGAGAAGACGGGAGGAG	MIR483	492	73	131	187	321	455	530	379	196	94	308	43	30	98	93	52	179	77	297	119	39	162	344	205	49	217	197	187
AGAGGAGAAGCCCAGGAACG	MIR6783	2315	1158	1162	914	2204	2107	2382	2357	1965	897	1467	585	577	840	899	1439	1553	837	2485	902	494	1385	2218	1593	1000	1373	948	858
AGAGGAGCTGAGGGACATTG	MIR4646	1048	681	394	660	911	760	910	1279	1022	491	969	268	419	322	546	840	897	671	1364	663	291	616	1088	503	323	1017	657	643
AGAGGAGTCCCTGCGCCATG	CENPM	2488	1079	1015	1338	1520	1346	2055	1355	1335	558	1225	589	528	546	1084	1051	1048	969	1242	878	580	843	1239	1084	471	898	625	498
AGAGGATCAAGTCAGGTTGG	MIR7111	624	688	225	566	1313	757	993	964	853	363	703	363	194	374	381	518	685	387	952	416	208	709	1177	433	340	999	444	464
AGAGGATGACTGATTTCTTT	MIR29A	1273	1675	986	1697	2516	1918	2493	3185	2861	1170	2983	803	767	1047	1164	2446	1645	1459	4430	1892	989	2174	2878	2198	1725	1992	1128	1690
AGAGGCCGAAGCCGTACACG	RCC1	761	685	555	703	1617	1281	1942	1810	1259	428	1052	290	407	446	704	1058	675	542	2501	461	278	833	1249	544	333	520	397	661
AGAGGCTGAGAAGGTGATGT	MIR6884	2340	1833	1658	1878	2467	1971	2855	2236	2171	1412	1937	957	717	826	1140	1897	1935	994	3061	1530	682	1433	2091	1709	1188	1442	1279	1384
AGAGGCTGGATGCTCAGAGA	MIR8056	731	917	354	564	1389	1106	1084	889	1229	310	865	349	317	267	454	846	515	482	1391	476	277	642	767	564	374	466	244	522
AGAGGCTTTGTGCGGATACG	MIR3188	379	458	787	775	731	951	927	1252	1063	312	719	320	351	271	372	631	426	465	1720	636	309	978	670	647	564	534	527	733
AGAGGGATTTATTGAATACT	MIR548V	1362	1643	1288	1788	1981	2462	2763	2497	2356	1158	1639	1001	765	891	1538	1393	1572	1198	3250	1659	743	1626	2843	1807	1167	1268	804	1423
AGAGGTGGGATGAGCTGGAA	MIR1260A	713	869	637	1034	805	971	1597	1137	1619	603	1025	454	377	444	600	1354	813	641	1911	761	367	1190	1690	1031	787	708	538	840
AGAGGTTGAGGTTCTGACTG	MIR4667	382	467	433	283	889	1036	806	1037	1059	472	921	373	203	342	477	549	722	410	948	493	222	694	806	895	208	496	282	218
AGAGTAAGCATCAATAGCAT	MIR6895	1547	1621	1108	2008	2876	2581	3062	3127	2343	1178	1822	845	974	930	1488	1564	1607	1332	3325	1571	976	2000	2993	3106	1584	2018	2189	1250
AGAGTACCTGAACCAATGCT	IFNK	765	838	964	986	1033	1419	1912	1666	1341	469	886	323	315	394	788	766	550	831	2227	573	556	913	1036	1076	906	426	702	577
AGAGTACTCTATAAATCTAG	MIR147B	2081	1314	1240	1814	2505	2005	1811	2121	2387	903	2444	746	696	936	1048	1436	1182	1217	2884	1334	551	1831	2180	1681	1377	1387	852	1522
AGAGTATCTCACACTTCAAT	MIR7853	900	1304	749	1197	1981	1622	1447	2253	1563	785	1972	559	574	745	1192	899	1329	1027	1796	910	626	1296	2089	1885	1085	1085	1109	861
AGAGTCACAGTGAAGGTCAG	MIR6837	560	699	399	746	503	749	1260	1171	784	394	825	277	286	290	359	977	641	618	915	435	461	759	1051	682	484	371	368	519
AGAGTCAGCGGAACCAGCCT	MIR4522	289	321	461	530	747	534	1077	959	1158	322	957	245	228	411	489	679	518	526	1079	469	345	636	846	580	466	740	528	576
AGAGTCCACTGTGTTTTGCT	MIR649	480	620	443	881	1576	889	1147	1284	1171	570	1268	446	361	314	749	1025	861	643	1280	573	326	976	1179	1143	529	671	489	600
AGAGTCCTGACTGCGTGCCA	MIR3650	679	968	741	861	1372	1196	2014	2129	1608	714	1078	382	397	386	923	996	795	863	1728	910	498	1014	1503	1203	392	772	1119	493
AGAGTCGAGGACTGGTGGAA	MIR3131	353	551	391	370	489	719	578	757	693	313	365	227	176	198	243	411	510	450	519	289	185	296	859	610	193	388	133	314
AGAGTCTCAGAGTCGAGGAC	MIR3131	714	697	299	532	838	664	1106	965	561	304	506	217	239	209	535	430	347	364	763	327	333	495	406	855	215	456	399	264
AGAGTCTGAAGAGTCTTTGG	MIR4427	574	342	175	300	490	453	621	869	640	171	476	133	183	202	293	207	225	179	669	190	109	214	802	579	95	401	193	175
AGAGTCTGATATTCAAAAAG	MIR655	1652	1621	1006	1357	2019	2531	2338	1941	2193	912	2336	780	681	684	1208	1206	1359	1412	2173	1442	800	1603	2385	2264	1164	1048	1324	1190
AGAGTGCATCGACCCCTCGG	MYC	556	350	418	690	487	453	416	445	336	185	216	111	56	104	179	372	143	107	182	121	90	89	323	120	66	41	65	125
AGAGTGGCAGTCGAAGGGAA	MIR628	316	648	479	164	715	785	937	876	729	391	706	191	202	437	525	689	729	382	949	400	277	713	1167	324	368	706	552	396
AGAGTTAGTGGGCTAGAGAG	MIR6758	400	269	503	70	600	428	673	1166	866	254	541	222	168	317	433	372	455	473	1057	390	325	495	724	901	364	475	566	556
AGAGTTCACTCCGGGGACAA	MIR4634	438	921	731	544	915	1096	708	1408	1067	371	1037	282	327	295	304	1223	704	409	1272	356	288	595	1185	646	416	691	344	593
AGAGTTCCCTACCTTCAATG	MIR3664	1373	884	618	1384	1258	630	1103	1498	1149	716	1200	385	283	508	550	661	727	671	1352	962	350	736	1489	561	431	604	667	300
AGAGTTGCCAGAGCAGCCTG	MIR6501	556	252	347	321	736	153	548	483	459	295	598	131	138	214	252	290	434	181	714	290	131	184	499	539	148	375	117	170
AGATAACCAAAGAGAGAAAC	MIR9-3	192	314	291	330	471	383	848	831	629	154	470	163	109	197	136	278	288	384	493	308	286	381	766	615	164	416	475	407
AGATAAGAATCTCTTCCTCA	EFCAB3	1134	932	436	397	1176	1361	1441	1133	918	486	890	222	318	414	450	744	566	665	1248	601	314	727	779	1178	407	819	718	501
AGATACTTTTCAACTCTAAT	MIR1305	1249	1124	942	851	1728	1651	2285	1962	2449	897	1588	599	698	839	1090	1152	1380	810	2544	1234	718	1704	1930	1430	1218	1526	1013	1136
AGATATGGAAGAGCTGTGTT	MIR1270	1286	1439	1105	1716	2402	2389	2917	2356	1960	1137	1578	731	859	872	1219	1825	1601	1334	3521	1307	856	1736	3126	1651	1569	1493	1154	1589
AGATCAAAGTCCAGGTGCCC	MIR8058	728	710	427	410	1014	687	965	1035	983	349	802	250	348	386	520	942	497	492	1255	617	331	698	1114	698	228	665	476	424
AGATCAAGGTTCTCCCCGCA	PROP1	1118	1742	1411	1554	1774	2770	2504	2596	2775	874	1906	823	814	633	1432	2292	1281	1358	3485	1089	1055	1375	2140	2389	935	1282	1295	1118
AGATCATTATATGTATGATC	MIR4528	1275	1570	1536	1863	2913	2215	2982	2900	2866	1046	2361	1089	1093	907	1364	3277	2013	1639	5176	1609	1016	2562	2552	3242	1271	1644	1473	1471
AGATCCACCAGGATGGCACG	TUBB	1697	1299	818	1579	1174	1403	1951	1238	1227	640	1260	262	436	721	642	1237	1028	443	2690	963	462	988	1653	963	704	845	541	969
AGATCCCTCAAATCCGTGTT	MIR3936	690	747	337	1143	1020	661	1240	1023	1289	502	808	350	305	449	430	929	894	474	1394	614	410	603	1549	997	589	757	650	489
AGATCGGTGGGTAGGGTTTG	MIR1229	1106	1261	847	1288	2058	1740	2432	2152	2420	998	2023	775	639	815	1311	1483	1632	1293	3173	1414	1010	1783	2505	1848	1339	1386	1153	1210
AGATCTAGTCTCCCACACCC	MIR7161	890	750	481	523	670	854	1045	948	938	369	735	183	195	268	397	479	449	410	716	354	322	656	888	905	380	490	553	446
AGATCTGCAAGAGGAAGCCG	RBMY1D	776	637	537	716	1137	1618	1305	1665	1503	354	1166	480	401	520	752	1330	611	510	1969	776	422	560	1741	873	354	669	403	341
AGATCTGGGTGCGATGATGA	MIR1272	398	257	409	546	527	889	791	770	752	326	490	154	259	248	210	668	518	164	470	485	217	421	898	438	314	328	325	221
AGATGACACTTGACTCAGCT	MIR6513	2459	2728	2061	1909	4445	4104	4604	3430	3458	1512	3234	1150	1157	1324	1860	3433	2112	2223	4342	1568	1157	3054	3828	3159	1661	1913	1676	2385
AGATGGCTGCCGTTACGCCG	MIR3610	1887	1706	1041	1446	3121	2274	2700	2360	2405	765	2011	683	653	976	1316	2481	1555	1549	2630	1237	827	1710	2019	2028	1000	1361	1197	958
AGATGGTGGACTACAGCGTG	MIR1181	665	535	291	968	420	521	573	190	218	184	263	41	166	107	73	1	126	28	170	134	45	100	104	40	189	42	101	125
AGATGGTTCTGTGGAGTCCT	MIR3198-2	484	483	657	619	906	1326	972	1025	893	490	1085	306	285	483	703	432	679	582	1028	442	341	470	1400	917	478	732	511	503
AGATGTCCAGCCACAATTCT	MIR219A2	3508	3724	2279	4341	6057	4780	6037	6680	6707	2319	5118	1718	1995	2375	3220	4422	4087	3568	8160	3627	2222	4577	5880	6023	3118	3307	3760	4020
AGATGTCGCTTCTCCCACTG	MIR6077	751	620	450	570	958	977	860	1252	1212	387	830	341	312	356	534	1074	794	554	1660	679	240	1173	898	696	628	531	439	645
AGATGTGGACTGCTAAATGC	MIR1253	718	1191	506	608	881	999	1073	1083	870	472	1161	439	222	235	473	617	593	320	1249	306	361	488	835	469	390	368	339	258
AGATGTTGATGCACGTGACG	MIR3945	1018	1438	735	1561	2020	1547	1869	2573	2293	880	1736	611	693	722	1422	1823	1541	1016	2362	1374	636	1930	2141	1278	1011	1624	890	1081
AGATGTTTTAAGGACACTGA	MIR7856	575	835	777	1021	1193	538	1370	1200	953	522	801	272	296	437	717	736	803	691	1454	584	389	874	1147	710	486	484	791	407
AGATTAAAATCACATTGCCA	MIR23B	1438	2391	1753	1853	2822	2823	3467	4016	2873	1363	3104	1023	1012	1319	1588	2627	1800	1575	3673	2063	1259	2629	3271	2439	1499	1882	1969	2200
AGATTAGAGGTATTGTTCAG	MIR8061	1506	2009	1391	1932	2601	2173	2940	2665	2344	810	1594	884	742	926	1486	2066	1618	1095	3316	1674	814	1816	3364	1826	1092	1947	1178	1255
AGATTATTGTTGGCATGGGG	MIR1249	976	858	429	557	902	902	1068	1400	1347	453	1001	327	398	492	381	749	675	422	1191	541	330	998	1001	925	596	653	367	748
AGATTCTCCTTGTTGCATGA	MIR802	2003	1585	1628	1949	2783	2695	2932	3172	2855	1010	3087	878	687	1240	1661	2011	2518	1489	2719	1923	1192	1845	4439	2957	1133	2192	1578	1091
AGATTCTGAAAATCACTAAC	MIR6878	1004	424	670	661	848	918	1373	1301	1434	562	1017	420	274	480	794	929	962	999	1778	593	555	802	1361	1292	438	958	911	561
AGATTCTGGACACCAGTGTG	MIR147B	1507	735	1304	1081	1608	1586	2365	2513	2194	775	2392	679	701	881	1510	1904	1657	1209	2768	1160	996	1642	2722	2299	1412	2007	1182	969
AGATTGAAGTTGAATAGTGC	MIR3161	324	288	468	741	776	538	1102	964	1036	418	874	257	232	310	475	438	665	446	1247	341	301	549	967	1119	381	591	655	610
AGATTGAGGAAGGGGCTGAG	MIR621	562	141	542	1025	813	557	719	918	968	450	600	229	318	310	415	475	683	358	939	538	433	548	718	538	353	221	321	420
AGCAAAAACAGACTGAGACA	MIR4499	442	555	320	531	743	703	636	458	628	370	479	142	194	175	511	386	257	382	774	433	248	293	472	756	278	410	284	242
AGCAAAAATTGGGCTCATTT	MIR4759	710	650	416	825	1218	1078	1525	1224	1509	531	1658	484	360	481	595	799	1082	530	1352	748	343	993	1624	904	592	866	611	521
AGCAAAACGGCATGATTGCA	MIR3164	1257	1110	884	1362	1727	1822	2488	2181	2243	1039	1428	638	823	550	1323	1640	1394	1182	2508	1223	833	1464	1999	1838	772	1490	1366	1220
AGCAAAATGAGAATGAACTG	MIR8059	397	978	452	646	614	1016	841	779	696	270	433	205	208	243	434	583	454	449	499	302	228	433	322	228	333	248	385	331
AGCAAAGCGCTCTGTTCAGA	MIR1251	393	404	759	646	641	946	1006	1739	1200	491	1135	381	351	423	445	860	830	570	1120	459	348	931	1405	934	764	661	408	604
AGCAAAGTGATGAGTAATAC	MIR3609	662	814	469	686	1237	896	1160	1303	1278	536	1101	243	367	368	606	415	589	559	1239	695	517	820	1495	1387	781	739	549	861
AGCAAATCAGAATCACACCT	MIR361	1001	917	860	1271	2039	1792	1690	1595	1497	496	1413	452	638	388	623	1162	787	679	2325	702	420	1247	1487	942	936	742	550	758
AGCAACACACATTTCCTAGA	MIR563	1028	974	855	934	1068	1518	1199	2153	1108	587	1210	271	493	625	601	1305	958	621	1532	570	445	1014	1170	899	768	652	639	780
AGCAACTCTGACCAGACCCT	MIR6764	1953	2812	1782	2754	4057	4163	4777	5122	4395	1689	3940	1259	1337	1640	2214	3151	2195	2546	5960	2311	1386	3177	4351	3177	1986	2615	2489	1558
AGCAAGAATATGTCATGCTG	MIR518B	751	633	666	626	782	929	1120	1198	833	298	1056	177	254	369	580	669	618	608	775	665	337	725	947	904	252	1005	731	585
AGCAATACAGAGAGCTACCC	MIR3973	2048	1850	1725	1427	2612	2699	3098	3489	3100	1379	2217	801	937	1106	1268	2003	1652	1323	3010	1260	771	1915	3007	2118	799	1569	1517	1400
AGCAATGAGAAGCCTCTGAA	MIR1827	846	778	534	634	998	653	1115	925	1506	441	1035	559	504	580	476	1005	788	633	1177	927	500	971	1673	1306	519	1079	570	722
AGCAATGATGACTACTGATG	CCT4	2129	704	736	1144	1211	1655	1258	1355	1447	518	1065	412	305	350	882	752	618	774	1516	880	516	1227	899	1240	848	960	931	750
AGCAATGGGCACGGCAGTCT	MIR7706	583	581	344	773	990	847	822	1709	1166	400	1003	307	383	371	655	694	942	856	1407	693	444	1034	1139	1244	537	994	650	496
AGCAATGTGTGACAGGTACA	MIR2113	1135	1297	1072	1383	1893	1939	1594	2071	2828	622	1612	765	793	820	992	1590	1275	1027	2629	1214	701	1560	1943	1853	1015	1078	1010	877
AGCACACAACAGGCTCCACC	MIR4730	3955	3653	2965	2991	4931	5177	5169	6142	5280	1813	3776	1518	1735	1843	2332	3291	2880	2203	5647	2602	1476	3363	4228	4035	1759	2765	2277	1750
AGCACAGAAATATTGGCACA	MIR195	1663	1614	1804	1965	2655	2222	3006	3483	2782	1251	2202	764	895	1137	1425	2014	1580	1394	4219	1618	865	1977	2833	2106	1001	1379	1176	1434
AGCACAGCATCACACGTCCC	MIR3689F	1626	1581	1739	1766	2826	2585	3391	3196	2789	1349	2544	812	1038	1001	1404	1869	1492	1775	4030	2253	853	1968	3385	2367	1093	1579	1646	1275
AGCACAGCGGGGTTAATTCC	MIR636	386	548	317	383	540	427	517	764	700	294	318	133	103	139	181	172	255	197	550	115	151	135	212	187	114	106	231	295
AGCACAGGATCAGACCCCCC	MIR3689B	1797	1397	1633	1951	2696	3217	2690	3572	3571	1261	2345	1026	967	1389	1677	2119	2113	1907	4094	2065	1224	2368	3291	3098	1882	2146	1465	2040
AGCACAGGGCTGAGTCCCGG	MIR5587	495	885	721	577	835	915	1145	1083	726	415	956	282	264	306	611	652	791	466	1165	898	354	714	1581	544	364	601	353	606
AGCACAGTCATACAGAATAT	MIR215	2216	1464	1147	2027	2766	1671	2669	2400	2693	893	1643	745	933	873	1449	1652	1540	1166	3436	1284	998	1877	2792	2027	1263	1690	1290	1072
AGCACAGTGCTTATACAAGA	MIR1248	582	832	553	955	1050	860	1008	1184	651	346	894	402	270	522	253	508	634	453	965	793	348	414	1338	594	471	593	577	628
AGCACATGCTCAAACATCCG	MIR105-2	1150	930	886	551	1619	1035	1316	1178	1274	322	1355	400	268	597	841	588	835	687	1317	666	396	775	1326	754	400	839	450	554
AGCACCACATCAGGCCCACG	MIR770	462	537	244	522	547	983	948	612	1306	719	838	194	328	381	293	507	595	519	1863	348	318	632	1345	959	403	240	303	604
AGCACCACCCGCCTTCACAA	MIR326	2459	2131	1420	2724	3053	3922	3855	2823	3769	1732	2422	1166	1293	1072	2111	2491	2137	1654	4273	1770	891	2437	2859	2833	2084	1645	1643	1941
AGCACCCACATCTGTCCATT	MIR548H1	866	1048	637	1410	1702	1886	1682	2532	1829	841	1632	624	647	720	1224	1673	1232	977	2854	1320	771	1568	1836	1825	899	1329	1179	888
AGCACCTGGAACGGGAGCCG	MIR1292	393	399	225	232	342	397	622	598	477	227	463	242	199	211	270	325	205	414	926	248	133	537	408	375	206	265	419	227
AGCACGTTGGCCCTTTTCTC	MIR4251	425	751	361	774	1020	1404	949	1004	1093	350	752	382	327	379	779	827	791	610	1112	429	554	997	1036	1578	619	792	878	490
AGCACTAATTAGTAAGAGAA	DEFB107A	690	637	620	866	1085	1035	982	1033	715	330	583	268	205	407	710	654	594	494	908	474	169	1003	652	1117	475	430	281	558
AGCACTCACTCCAATTTCCC	MIR8089	796	1062	902	897	1551	1629	1660	1918	1647	608	1204	368	497	425	736	1486	612	675	1282	513	467	1198	1005	1374	672	580	815	935
AGCACTCATATAACGTCCTC	MIR4319	1492	1708	1193	1991	1855	2100	2888	2469	2165	1099	2600	774	824	850	1355	2019	1596	1436	3177	1114	647	2094	2937	2478	1543	1186	1476	1374
AGCACTGGGCACCATGCAGG	MIR4274	410	312	303	364	427	374	699	281	290	401	268	129	157	193	200	357	191	114	297	227	44	278	442	428	157	150	85	203
AGCACTGTGATAACTGAGCC	MIR101-1	538	213	417	369	608	308	1245	390	708	428	578	225	240	314	497	685	538	517	1493	384	258	743	932	848	614	488	526	517
AGCAGAAGCAACATGCGGAG	MIR4784	316	339	37	331	385	407	601	656	504	148	425	110	191	180	189	294	405	234	697	282	184	252	778	415	184	434	206	235
AGCAGACAATGATCCAACAG	SF3B3	929	501	435	307	876	695	807	546	976	381	502	323	191	234	409	325	746	481	985	579	318	288	925	625	234	298	681	313
AGCAGACCTAGGTCCACACA	MIR6831	729	540	521	258	944	1194	1146	1302	1526	391	916	335	382	351	456	1263	643	578	1994	435	329	838	1034	838	541	682	916	883
AGCAGAGCAGCAGTGGGGTA	MIR6782	1205	615	446	935	989	790	1266	1348	1402	459	882	446	289	466	762	1237	1317	817	2104	918	594	1161	1494	943	631	827	654	717
AGCAGCAGTGGGGTAGGGGT	MIR6782	354	275	292	223	613	568	460	657	584	289	439	192	186	166	360	691	242	414	1059	281	279	480	744	502	234	301	334	279
AGCAGCCCCACTGGAACCAG	MIR194-2	2025	1600	1575	1468	1963	1531	2547	1754	2710	699	2061	524	712	788	869	1784	1528	1097	1999	1065	474	1284	1899	1711	985	1220	1150	792
AGCAGCCCTCGGCGGCCCGG	MIR4449	282	168	66	90	226	280	333	218	286	106	292	77	92	93	121	202	252	146	354	136	53	152	397	278	115	250	118	104
AGCAGCGAGAGGGCGGCAAA	MIR4632	1317	1503	1307	1961	3571	2361	2960	2666	3251	1215	2186	901	967	994	1499	2278	2340	1841	3269	1749	1212	2197	4341	2967	1327	1816	1574	1768
AGCAGGAATTAACGGCCTAG	DPAGT1	516	265	379	624	1057	932	722	688	665	395	616	183	278	252	379	552	311	204	969	433	218	598	673	529	269	464	328	415
AGCAGGATGTGCGGGCAGCG	MIR4793	439	167	276	710	439	449	734	983	924	184	621	238	256	321	375	659	446	337	1002	468	283	641	731	677	241	347	555	669
AGCAGGGCCGGCTCCTCTGG	MIR6803	211	394	269	262	750	491	862	1068	615	282	757	209	321	272	168	621	433	377	1161	415	334	558	774	531	363	357	500	294
AGCAGGTGCCAAGAACAGGT	MIR1202	1611	1449	1315	1699	2717	2750	3454	2876	3041	1523	2376	1073	967	1353	1757	2590	2053	2071	4016	1626	1203	2201	2922	3529	2117	1508	2009	2220
AGCAGTAACTGCCGTGAATC	MIR196A1	522	953	473	543	852	924	1428	1007	1167	679	569	426	404	378	451	704	677	608	982	543	400	991	1061	702	462	676	558	691
AGCAGTACCAGACGGTTCTG	MIR3198-1	351	552	512	376	422	990	993	547	781	285	737	211	257	241	524	227	295	448	1060	414	332	444	565	506	182	586	476	224
AGCAGTACCAGATGGTTCTG	MIR3198-2	1104	1056	707	1571	1689	1632	1959	1882	1765	713	1130	559	447	508	838	957	1035	896	1795	793	758	1101	1947	1476	450	1074	1048	707
AGCAGTACCAGCCTAGAGCA	MIR645	1051	646	224	1231	670	639	1451	919	839	343	621	195	429	306	416	967	680	501	1290	666	337	816	1092	575	522	567	407	462
AGCAGTTCAGAGTGGTGTGT	MIR6748	449	1444	601	922	957	1306	1602	1505	1227	681	1249	499	447	320	660	939	757	919	1376	569	493	821	1312	1247	497	696	671	664
AGCAGTTTCCAATACAAACA	MIR1284	1146	1280	991	734	1686	1482	1916	2524	2105	587	1252	646	507	666	926	892	1425	1173	1968	1385	703	1306	2019	1510	890	1050	1150	790
AGCATACAAGTGCCACACGT	VRTN	1739	2005	1218	1707	2463	1925	2574	2370	2876	935	1304	541	753	842	872	1533	1145	1354	2896	1009	741	1823	1605	2193	882	1130	1227	1778
AGCATATTGTCCATTGTATC	MIR2355	619	692	540	1209	997	1395	1548	966	1045	365	964	314	394	443	693	808	920	762	2254	826	468	1096	1208	998	780	931	636	768
AGCATCGAAGGGCGGATGCA	MIR3182	175	273	340	509	600	385	539	616	834	317	968	169	150	310	304	388	535	584	1001	464	139	560	950	513	262	370	290	747
AGCATGAACCAAAGAGCCAG	MIR4676	884	663	475	853	731	915	1236	1090	922	341	953	278	418	397	543	290	761	728	1003	509	405	614	1237	1036	201	707	599	532
AGCATGAACTATGTAAAGCT	MIR6085	1585	2137	1130	1608	2371	2136	2653	3035	1960	1073	2171	1030	845	1092	1597	2148	1847	1447	3373	1309	786	1825	2791	2179	1202	1466	1816	1497
AGCATGGAAGCACTTACCCA	MIR302E	2526	2651	1701	2314	4252	3478	4427	4279	3883	1933	2649	1462	1089	1428	1787	2625	2822	2105	4519	2366	1282	2277	4067	3197	1562	2512	2207	2064
AGCATGTCCTCAGAACCCCA	MIR6852	1314	786	727	917	1078	926	2056	1461	1337	423	1268	339	406	600	807	758	769	901	1223	610	472	887	1122	1103	366	697	815	743
AGCATTACCGAACAATCTAA	MIR3684	405	778	327	894	762	912	860	1715	818	512	799	366	315	313	455	770	1129	460	1298	625	182	607	1091	802	487	493	597	570
AGCATTGCTGTGGGGGAGAG	MIR483	2240	1971	1633	2368	2440	2332	3755	3692	2681	1377	3449	1254	1413	1537	1903	3047	2880	2074	3785	2325	1346	2979	4003	2782	1844	2240	1759	1655
AGCATTGTACAGGGCTATGA	MIR103A1	4619	4821	3365	4970	7157	7342	8343	8813	8230	3750	6722	2162	2640	3227	4314	5628	5518	3714	11097	4202	2511	6504	6832	5613	3379	4117	4110	3957
AGCATTGTACAGGGCTATGA	MIR103B1	4619	4821	3365	4970	7157	7342	8343	8813	8230	3750	6722	2162	2640	3227	4314	5628	5518	3714	11097	4202	2511	6504	6832	5613	3379	4117	4110	3957
AGCATTTGATACTGAAAACG	MIR376A2	4305	4668	2988	4143	5451	5347	7348	7523	6145	2689	5331	1752	1980	2441	3179	5553	3699	3598	8368	3501	1976	4821	7722	5608	3083	3900	2722	3756
AGCATTTGATACTGAAAACG	MIR376A1	4305	4668	2988	4143	5451	5347	7348	7523	6145	2689	5331	1752	1980	2441	3179	5553	3699	3598	8368	3501	1976	4821	7722	5608	3083	3900	2722	3756
AGCATTTGATACTGAAAACG	MIR376C	4305	4668	2988	4143	5451	5347	7348	7523	6145	2689	5331	1752	1980	2441	3179	5553	3699	3598	8368	3501	1976	4821	7722	5608	3083	3900	2722	3756
AGCCAAGCACAATTTGCCGT	PLK1	699	832	570	466	994	480	907	1091	805	469	793	220	338	242	388	1035	641	559	1743	301	225	738	1215	832	420	782	472	449
AGCCACAGGTGGGATGAGAG	MIR3132	1231	1298	1198	1411	2119	2581	1344	2875	2301	872	1940	615	693	823	1518	1517	1315	1139	2831	1159	920	1747	2648	1836	936	1465	1115	1342
AGCCACATGCCCTTACATCA	EFTUD2	890	753	479	613	965	750	951	1021	1008	429	1020	239	305	261	617	717	640	396	1187	611	290	891	965	431	458	767	642	623
AGCCACTCCCCAGGAGAACC	MIR6763	216	586	363	679	789	736	796	952	675	465	610	220	224	296	414	450	411	560	1039	338	246	555	729	544	442	360	284	580
AGCCAGACATAACACCTGGG	MIR7111	1204	1768	1361	1664	2067	1809	2093	1949	2440	845	1617	630	752	781	1210	1430	1122	1064	2791	835	590	1195	1650	1345	810	901	1069	643
AGCCATAGCTTGGAATATCG	SULT6B1	552	448	287	404	541	730	340	694	725	327	539	66	285	335	238	586	421	307	287	197	230	563	335	479	123	256	337	311
AGCCATGAGGAGCTGGCAGT	MIR5100	1691	887	889	892	2227	1941	1972	1963	1630	788	1182	424	489	560	932	1310	1004	933	3074	684	495	995	1234	1280	552	687	646	612
AGCCATTGACTAAATCACCA	MIR106A	988	979	601	687	1234	1201	1290	1581	1567	564	1135	605	490	536	995	885	1179	818	2184	685	600	1340	1658	1644	685	913	449	1074
AGCCATTGTTTGGGTTGGGG	MIR6737	506	761	537	913	1227	1473	1566	1201	1216	519	1077	243	374	557	770	1163	924	799	1796	646	375	1306	1526	1409	954	1043	533	1035
AGCCCAAAAGGAGAATTCTT	MIR186	465	660	418	515	1009	341	1026	682	896	333	759	365	207	288	489	379	498	301	654	398	238	524	970	963	532	508	361	489
AGCCCACAGTCCCCCTCGTG	MIR4322	894	791	337	555	1273	1287	1371	851	977	474	1174	329	376	501	532	1161	1150	756	2292	641	446	793	1507	1420	605	653	572	651
AGCCCAGCAGGACGGGAGCG	MIR4530	299	217	270	167	427	435	661	462	354	269	283	69	170	225	211	173	366	142	444	223	87	381	306	345	299	189	138	368
AGCCCATGCCCAGCACTGCA	MIR3677	846	811	626	854	1312	1457	1284	931	963	338	955	316	370	343	498	924	792	443	1889	797	259	953	1274	847	587	793	204	891
AGCCCCGAAACACCCATCCC	MIR5705	1015	962	420	800	1491	1429	1202	1681	1081	560	1172	403	531	531	863	1324	774	820	1560	762	609	890	1519	1483	863	635	652	646
AGCCCCGGAGAGTCTGACCA	MIR4675	1141	969	669	1128	1065	1368	1541	2251	1815	387	953	371	453	556	877	903	1025	910	1829	755	601	926	976	1490	783	672	694	419
AGCCCCTCCTGCTAGTGCTA	MIR612	360	429	175	591	410	876	334	795	596	352	313	147	240	132	194	483	400	177	884	354	164	437	492	379	355	347	245	254
AGCCCGAAAATGGGAGACGC	MIR3944	171	217	2	459	384	143	513	564	233	148	342	148	160	185	153	332	152	112	860	270	90	357	265	238	258	167	162	158
AGCCCGAGCCCGACCCTGCG	MIR6084	1143	1093	859	791	1542	1435	1502	1541	1926	557	1425	637	579	581	878	1247	1007	888	2076	920	524	1196	1763	1441	530	1046	827	835
AGCCCGCGCTTTAAGGCCGG	MIR4741	253	407	232	374	999	556	525	548	771	220	625	260	270	238	357	745	305	391	891	147	294	540	483	680	260	270	342	476
AGCCCTCACTCTTGAACACG	BPIFB6	1210	1718	896	1118	1564	1479	1755	1594	1535	674	1503	467	592	680	891	1154	1092	958	1882	1326	464	1471	2178	1287	977	1108	1130	975
AGCCCTGCGGAGGAGGTGGC	MIR6727	749	431	135	345	723	550	1383	1635	918	306	756	232	176	213	503	579	284	444	580	618	326	239	623	816	434	414	450	403
AGCCGCGGGTGCCCGGTGCT	MIR34B	344	257	170	456	559	582	899	797	905	340	795	229	238	211	368	635	339	378	833	244	278	368	546	857	302	430	283	295
AGCCGCTGTCACACGCACAG	MIR210	1585	1242	1023	1091	1427	1818	1837	2819	1717	801	1356	709	745	755	1085	1900	1322	1006	2886	1091	706	1485	2566	1292	1057	1212	969	1115
AGCCGGACAGCTCCCTTCCC	MIR3155A	3125	2799	1677	2109	4105	4082	5174	5587	4223	1711	4276	1311	1459	2040	2388	3704	3476	2347	5919	3544	1525	3664	6409	4529	2469	3666	2256	3070
AGCCGGACAGCTCCCTTCCC	MIR3155B	3125	2799	1677	2109	4105	4082	5174	5587	4223	1711	4276	1311	1459	2040	2388	3704	3476	2347	5919	3544	1525	3664	6409	4529	2469	3666	2256	3070
AGCCGGTCCACTCTGTATCC	MIR7-2	3658	3352	3052	3333	4953	5171	6485	6109	5713	2230	5364	1461	1606	2065	2684	4244	3692	2593	7349	3188	2050	3809	6061	4523	2542	3686	2914	3041
AGCCGGTGGGAGGGGAAACG	MIR4634	756	775	868	939	1285	1177	1318	1610	1478	608	1121	392	407	495	720	1062	877	646	2110	983	552	1085	1319	1110	433	744	481	603
AGCCGGTGGGGCTGGAGTAA	MIR4758	193	343	77	209	453	359	128	372	482	67	261	123	184	159	267	503	185	137	620	121	184	482	308	385	236	154	232	253
AGCCGTAAACTTAGAAATGT	MIR1272	2168	1666	1218	1339	2169	2174	2150	2656	2181	989	1920	760	673	866	1293	1692	1507	1300	3414	1597	814	1473	2217	1929	938	1418	1155	893
AGCCGTCCTTACCCCACAGC	MIR3619	443	664	475	983	857	1174	1417	936	1196	567	868	270	414	340	598	946	598	679	1637	498	447	794	997	1078	441	716	637	433
AGCCGTCTGCAAGGTGACAG	MIR2276	261	365	265	327	447	420	900	436	505	263	685	219	165	282	389	322	616	498	863	585	256	559	1253	1054	165	768	347	334
AGCCGTTCTCTGATTGGCAA	MIR138-1	1867	2059	1873	2240	3881	3157	3749	3439	3893	1568	3307	1200	1229	1232	1986	2429	2713	2143	5320	2319	1219	3081	3940	2880	1819	2229	2389	2076
AGCCTCCAAACCTGTAGACA	MIR4478	1361	1221	658	896	1677	1927	1924	1533	1908	705	1546	491	692	515	1059	1577	717	913	2273	751	558	1266	938	1425	824	687	852	891
AGCCTCCACAGCCATAGCCC	KRTAP19-3	1970	1861	1522	2310	3191	2620	3263	4416	3030	1089	2385	819	1130	1417	2104	1742	2450	1867	4242	1844	1034	2413	3355	2444	1218	2134	1755	1340
AGCCTCTGATATAAGAGCAA	MIR6083	939	593	465	1005	1017	1290	1328	1325	938	517	811	368	351	553	456	505	556	338	1677	655	157	827	1101	1289	417	409	579	607
AGCCTGGGGAAGGCTTGGCA	MIR6780B	455	518	328	523	466	841	696	692	611	397	821	170	207	322	375	511	772	358	1077	304	348	740	584	735	357	476	230	490
AGCCTTCTCTGCCTTACGCT	MIR7843	1716	2168	1394	1800	2803	3110	3356	3733	3262	1153	2586	1052	940	1250	1312	2461	1993	1910	3877	1457	982	2526	2983	2555	1321	1502	1444	2049
AGCCTTGGGTAGAATTCCAG	MIR1291	621	514	495	291	713	710	735	1112	667	307	594	198	262	297	207	335	328	303	1566	418	240	672	801	437	366	540	176	310
AGCCTTTGGCATAACCCTCA	BPIFB6	993	1205	684	1250	2095	1079	1784	1997	1771	747	2214	585	668	750	1107	1164	1415	1056	2462	1032	568	1556	2065	1775	785	1124	896	886
AGCGAAAGCCCGCGCCCCAG	MIR7846	368	258	694	548	634	873	775	1090	605	347	601	120	293	292	369	508	502	388	746	349	307	584	831	559	287	411	360	274
AGCGAGAGTCTCTCTTACCC	MIR874	2145	1350	1513	1857	2220	2152	2976	2621	2936	894	2102	735	616	903	1184	1205	1466	1043	2496	1078	708	1522	1938	2337	1013	1300	1067	949
AGCGAGCTGAACTAGAGATT	MIR7158	839	925	689	576	995	1096	1284	1615	995	438	898	343	336	557	596	1134	787	581	2042	591	220	1177	1180	1092	551	830	390	979
AGCGAGGAGAGCGGTGGATC	MIR3197	1013	475	689	822	852	742	1641	1585	1158	467	873	344	405	412	445	654	617	436	1464	542	165	744	911	582	564	684	544	495
AGCGCGTTTTCAGTTTCATA	MIR4738	443	344	463	355	889	743	948	830	728	366	752	167	177	321	250	557	645	447	731	507	223	423	724	454	287	404	351	812
AGCGGGGAGAAACTCAAGCG	MIR423	912	749	507	955	1492	1643	1855	1153	1086	476	1067	473	496	449	685	549	578	576	1460	617	366	1281	1111	723	792	1020	405	863
AGCGGTAACTGGGCAGACGG	MIR935	153	299	20	107	463	543	361	360	227	93	236	137	124	96	178	207	262	147	271	125	58	232	202	241	120	72	124	171
AGCGGTAAGGAGCCCGAGTG	MIR6816	936	1096	768	1768	2022	1353	1891	1951	1833	938	1998	584	611	733	1068	1442	1754	907	2489	1207	499	1250	2033	1527	480	1478	1096	814
AGCGTACAGTGCCTTTCTCA	MIR513C	1315	1613	1009	1181	1718	1955	2248	2766	2569	860	1646	627	599	950	1192	1673	1277	1237	2135	1147	695	1349	2293	1708	1058	1255	1192	1147
AGCGTCACCAAGTCCACTGT	MIR675	2368	2655	2049	3294	4133	4807	5630	3926	4420	1930	3873	1387	1261	1498	2028	3357	2787	2339	4656	2244	1671	2737	4473	3915	1799	2380	2506	2278
AGCGTCCAAACACGGATTTG	MIR3936	1476	1583	1264	1581	1489	2279	2154	2450	2443	751	2253	599	666	953	1330	1344	1318	990	2744	1416	679	1812	2211	1830	1025	1327	1178	1167
AGCGTCCCAGCAGATAAATG	MIR4729	2269	1939	1433	3533	4037	2677	3983	3733	3043	1400	2660	868	1268	1387	1878	1891	2286	1729	4537	1729	1094	2266	3116	3150	1402	1865	1597	1566
AGCTAACCAGATGCTGCCCT	MIR6852	703	1349	789	1592	1705	2440	2791	2929	2179	1366	2474	816	709	971	1312	1571	1584	1328	2679	1469	1011	1434	2466	2994	1078	1540	1644	1128
AGCTAAGGTGCAGTGTGATG	MIR6072	1159	1263	692	617	1214	1368	1631	2282	1578	827	1236	498	648	537	750	1395	1173	968	2422	862	519	1572	1283	1394	853	991	865	868
AGCTAATACAATTTAAGAAC	MIR4791	671	299	570	391	851	793	665	556	832	219	559	188	147	363	264	238	620	271	906	444	288	305	1064	602	211	695	273	427
AGCTAATCGACCTATGGTTT	MIR1265	1278	1311	777	1894	1758	1681	2070	2749	2460	834	1996	858	741	948	1166	1801	1639	1346	3097	1498	816	1468	2743	2432	1154	1749	1190	1109
AGCTATATTATTCAAATGCT	MIR1183	714	860	548	788	1064	1107	1155	1131	1078	398	947	371	256	459	428	475	672	814	1394	815	410	755	1098	1034	472	468	663	652
AGCTCAATATCGTCACATGA	C7orf66	1808	1685	840	1837	2737	2532	3359	3049	2780	1432	2306	725	891	1071	1488	2219	1952	1240	3387	1499	788	2296	2929	2324	1320	1711	1442	1597
AGCTCAGAATCTCAACCCCA	SAE1	619	987	688	771	856	764	962	696	834	383	481	219	241	181	502	704	368	440	1170	320	392	676	553	787	474	162	401	652
AGCTCAGCGTGGATTGGTTT	MIR5092	2978	2822	2579	2458	4386	3980	5076	5096	4204	1889	4034	1107	1519	1594	2534	3216	2897	2300	5081	2732	1799	3007	4589	3508	2041	2932	2231	2644
AGCTCAGTACAGGATACCTC	MIR486-1	750	813	729	1006	1360	892	1579	1131	1265	401	851	395	364	441	594	877	836	770	1977	574	398	701	1298	868	434	576	546	523
AGCTCCAAATCTGTGCACCT	MIR5698	1239	1224	1086	1575	2251	1745	2567	2207	1947	759	1557	881	624	706	950	1418	1144	806	2732	1085	576	1454	2043	1243	904	1165	677	1203
AGCTCCAGAATGTGGAACTA	MIR4329	1457	1196	1235	1309	1723	1316	1899	2150	1942	666	1779	739	536	989	822	1405	1825	1058	2201	1051	629	1204	2280	1533	682	1293	1032	1009
AGCTCCAGCGAACCGCGCGT	IMP3	1095	805	335	899	706	738	1265	902	974	182	608	221	209	225	406	581	330	449	730	407	212	397	383	611	277	371	561	220
AGCTCCTAGAGACTACAGAC	KPNB1	603	202	194	343	304	405	238	446	276	57	273	61	80	110	185	60	135	126	202	253	112	203	284	160	91	261	86	139
AGCTCTACCAGCAAAACATG	MIR4451	607	319	350	178	462	298	428	438	600	180	409	93	107	173	171	322	224	339	700	253	79	355	359	355	184	338	172	611
AGCTCTCCAGTGGATTCGAT	MIR3651	601	468	412	319	1351	858	1173	893	691	369	714	248	247	268	480	913	545	649	1071	433	399	525	972	1301	505	439	603	310
AGCTCTGCACCTTGTTAGAG	MIR27B	252	464	213	157	616	542	489	470	511	131	457	185	280	185	184	357	298	327	703	124	116	320	437	615	284	241	376	285
AGCTCTTCCCTTTCTACGCA	MIR6077	695	937	219	245	824	1022	1272	928	1176	512	857	257	253	246	397	854	631	618	1170	554	329	543	1098	834	332	266	527	335
AGCTGACAACCTGATCAATG	NARS	926	1145	541	767	961	458	1077	731	847	343	482	192	230	236	318	635	413	249	1118	436	186	596	864	620	427	634	310	360
AGCTGACAATCCAGAGCCTG	MIR545	656	449	783	796	1373	875	1344	1379	1234	723	1030	441	449	528	974	1222	1090	899	1736	555	627	1124	1751	2041	630	937	922	712
AGCTGAGGGACATTGCGGAG	MIR4646	113	374	118	499	732	663	392	596	590	137	389	229	185	161	325	331	269	352	673	155	175	374	481	585	262	191	248	136
AGCTGCTGATTACGAAAGAC	MIR222	580	895	596	1039	1194	1286	1405	1566	1245	573	1030	385	310	306	792	669	864	770	1783	592	713	929	1380	1510	622	754	790	791
AGCTGCTGTTCCACCTCAGA	MIR7162	588	909	533	473	1291	1179	1329	1758	1015	531	1420	350	358	451	765	780	866	570	1680	737	309	616	1553	721	387	822	622	463
AGCTGGCTTCACCTCATCAC	MIR4786	2433	1880	1730	1993	2959	3357	3549	2970	2795	1533	2850	840	972	1376	1841	2601	1977	1746	3170	1728	1149	2337	3643	3034	1504	1814	1799	1306
AGCTGGGGAAAAGGGTGGCA	MIR1227	1016	849	695	1146	1450	1191	1807	1196	1475	719	1419	391	528	510	639	1115	962	814	2191	845	624	1300	1588	1155	516	739	795	828
AGCTGGGGACCTGAGACATG	MIR6513	1780	1396	916	849	1640	1193	1820	1440	1699	598	960	419	489	464	857	614	757	850	1207	701	668	896	1084	1312	641	690	506	680
AGCTGGGTTGAGAGGGCAAA	MIR320B2	1382	1097	926	734	1347	1740	1958	1686	1874	566	2001	473	644	642	986	1425	1228	1039	2464	955	744	1359	2221	2400	740	1560	864	909
AGCTGGTAACTTTGAACTAA	MIR2052	428	464	345	728	749	709	884	1327	923	376	873	269	286	255	664	682	680	576	1315	355	424	597	982	957	301	402	835	536
AGCTGGTCCATGGCAGAGCT	MIR378G	1161	864	737	760	1208	961	933	1422	1236	517	864	349	254	566	571	835	1021	767	1540	799	396	902	1665	859	581	845	473	824
AGCTGTAGACCTGGGCCCCC	MIR6752	539	1065	523	880	1374	1500	1245	1802	1510	475	1315	495	392	521	848	639	1102	649	1751	830	499	863	1974	1893	596	1192	812	758
AGCTGTCCCAACACCACCCC	MIR608	2012	2197	1379	2173	3311	2888	4119	3686	3189	1144	3183	991	960	1437	1651	2056	2565	1516	3286	1886	1251	1835	4486	2082	1233	1796	1467	1438
AGCTGTCTTCAGCCCCATTA	MIR4472-1	795	1089	470	1003	991	1124	1381	927	1439	507	1436	421	398	503	700	979	866	671	1597	809	423	612	1481	892	588	829	745	646
AGCTTACAGATGGCTTATCA	MIR1269B	1714	1441	1085	1167	2406	1856	3026	2950	2595	1133	2606	980	808	1153	1288	1288	2018	1214	1908	1871	834	1784	3363	2481	903	1876	1227	1091
AGCTTCAGGGAGTCAGGGGA	MIR4270	338	363	221	187	284	291	335	518	169	192	416	88	157	195	236	310	291	239	379	136	160	409	222	450	209	276	176	496
AGCTTCCCAACAGATAAATG	MIR4729	954	1145	747	1760	2025	1733	2080	1875	1737	789	1543	416	596	446	734	1153	1042	828	2870	725	539	1335	1531	1403	764	923	1078	682
AGCTTCGGGATGAATCACCA	SPATA31A7	1356	1288	568	829	749	1117	1125	802	632	187	703	237	240	261	298	586	508	534	787	348	431	514	602	903	399	337	429	278
AGCTTGCCAAGTGCGGATCA	MIR5694	386	457	457	457	820	531	1346	864	879	241	912	281	334	330	606	596	746	746	1374	662	443	933	926	1192	691	567	499	708
AGCTTTACACCAATGCCCTA	MIR324	1430	1306	834	1389	1958	1956	2124	2346	1685	999	1855	536	510	692	795	1452	1037	885	2728	1096	620	1123	1431	1204	801	1274	709	918
AGCTTTGTCTACAACAGCAT	GBP7	483	254	304	220	367	536	1024	462	278	190	454	103	126	273	222	354	511	298	1136	405	88	544	777	347	355	549	101	398
AGCTTTGTCTAGACATGGAG	MIR4277	1186	1587	648	2035	2154	1526	1749	2730	1556	747	1705	621	717	681	955	1942	1555	814	2718	1021	603	1400	2072	1725	835	1602	634	1035
AGGAAAACTTCCAACTGAAA	MIR8087	662	1084	433	607	1273	1391	1281	1393	1420	453	1025	392	460	454	646	1046	977	721	1471	724	448	1220	1578	1295	523	738	957	697
AGGAAATGAGAGACCTGTAC	MIR4712	705	768	620	1107	1332	1007	1787	2071	1208	495	1283	448	389	606	905	630	909	695	1998	922	460	1175	1583	1130	809	597	822	732
AGGAAATGTTGGCTGTCCTG	MIR5739	1042	824	820	1581	2049	1342	2076	2369	1711	735	1483	364	599	572	990	1454	1271	1076	2047	936	602	1466	2195	1635	933	1394	902	813
AGGAACACTGAGTACTCCCC	RETNLB	1435	1747	801	1430	1597	1655	2129	1457	1448	576	1198	354	610	554	819	999	1045	901	2241	1034	422	1046	1487	1718	649	735	812	628
AGGAACTGACAGGTTGAGAC	MIR4514	3215	3329	2307	3465	4734	5667	5719	5248	5858	2694	5077	1590	1989	2225	2864	4559	3375	3592	8064	2757	1972	3916	5655	4201	2565	3707	2806	3113
AGGAAGCAAATCCCATCCCC	MIR23A	1718	1965	1804	2483	3206	3260	2818	3101	2826	1174	2677	856	1002	1252	1573	2212	1848	1762	4265	1809	978	2552	3087	3848	1716	1843	1718	2236
AGGAAGGCGAGGGGTGAGCA	MIR6858	650	1025	879	1105	1028	1154	993	1437	1419	482	1659	495	532	591	869	981	1033	812	1645	637	278	1023	978	1046	923	720	368	794
AGGAAGGTCCCATTACTGCA	MIR583	1178	605	492	853	1296	956	900	1337	1210	460	985	263	371	451	643	815	1053	598	1421	472	386	941	1195	459	352	422	584	304
AGGAATTCCACTGGCAGCCA	MIR6735	565	945	534	826	1287	910	1858	1339	1102	400	1194	532	470	304	394	946	1213	649	2037	403	550	817	1136	1242	541	458	411	683
AGGACAGGCAGATATGTGAT	MIR3927	506	715	784	1002	1614	1590	1392	1620	1985	899	1371	604	643	742	780	1451	1091	1028	2156	1271	590	1307	1587	1774	745	1445	906	939
AGGACCACACCCGTCCGAGT	MIR3147	398	437	300	711	386	370	318	503	529	214	277	59	196	127	265	463	378	221	816	171	160	381	347	232	243	133	340	259
AGGACCAGACGGATGTGGCA	MIR7152	367	303	575	411	523	886	903	960	1015	284	435	298	330	167	293	437	363	346	1014	293	227	528	1078	392	287	188	409	299
AGGACCAGAGGCGACTGGAG	MIR8072	469	652	431	512	1048	719	933	955	646	322	912	257	229	374	440	495	581	620	1272	414	266	740	1092	1099	598	777	399	348
AGGACCCTGCGGTGACATCA	MIR4526	1632	1889	1208	1602	3017	2242	3577	3697	2739	1053	2702	851	1082	1059	1132	1828	2111	1688	2968	1564	1207	2058	2842	2543	1129	1416	1231	1485
AGGACTACCTGCCTGCAGAA	MIR6500	1876	1834	1225	1578	2083	2178	2335	2255	2026	871	2024	623	759	784	1148	1597	1609	1188	2557	1522	634	1724	2741	1874	919	1631	1105	844
AGGACTAGCAAAGGTTACTC	MIR554	791	596	578	676	1001	1021	1231	1351	1532	575	725	391	300	369	647	740	701	511	847	540	419	540	1493	978	277	414	588	436
AGGACTCTTTCATGACCAGG	MIR665	992	1460	612	1242	1489	1428	1880	1724	1588	575	1753	577	450	652	1098	1044	1226	872	1769	1040	468	1167	1479	1460	858	756	861	1115
AGGACTGCCACCCCAAGCCA	MIR3972	1363	1381	1307	2084	2710	2566	2933	3016	3258	1141	2378	925	812	1006	1340	2138	1887	1388	4218	1565	1043	2375	3397	2706	1627	1690	1642	1368
AGGACTGGGGCAGACAGACG	MIR1238	780	571	539	977	713	794	1200	930	953	430	699	340	275	214	247	588	442	369	1327	524	169	610	471	436	395	445	425	474
AGGACTTTCGCGCTACCTGC	MIR1539	868	871	784	1120	1910	1149	1905	2290	1500	758	1816	366	554	765	892	1168	1654	917	2166	1024	608	1026	2538	1089	756	1331	896	810
AGGAGAAAGGACCCTTCCAG	MIR296	705	1149	732	1105	1318	967	1066	1717	1182	576	1322	486	433	626	787	894	773	666	1761	615	337	1300	1569	1149	809	1050	724	897
AGGAGACCATGACGTCACAG	MIR4757	742	934	778	624	1037	973	1355	1232	1447	574	1102	436	472	626	437	980	810	744	1778	998	398	1095	1583	1329	821	705	662	853
AGGAGAGCGGTGGATCGGGA	MIR3197	85	313	103	130	222	657	375	259	252	127	119	113	141	129	166	279	310	245	394	192	111	267	186	359	386	201	109	173
AGGAGAGTAACCAAGGTAAG	MIR3940	1737	1408	1770	1520	2026	1862	2948	2762	2321	1004	2142	562	701	768	949	1554	1282	1028	4296	975	545	1196	2320	1418	1074	1251	973	969
AGGAGATGCTGGGCTTGGGT	MIR4313	836	715	304	806	802	495	1059	931	667	538	542	254	319	229	443	377	452	438	1256	698	224	490	1175	541	396	497	340	486
AGGAGCCCAAGCCATCCTCG	MSGN1	197	22	229	215	157	430	477	517	434	236	316	167	130	116	360	406	219	145	779	271	101	390	267	291	315	351	203	246
AGGAGCCCTCATATGGCAGT	MIR6769A	530	569	677	656	1311	950	1140	807	461	389	733	267	290	248	302	602	396	407	692	357	257	593	660	510	225	325	384	399
AGGAGCCCTCATCTCACCTG	MIR6886	1666	2228	1388	2186	2960	2516	2513	2991	2610	1129	2367	987	797	855	1413	1561	1688	1543	3261	1392	745	1938	1931	1636	738	1083	1080	773
AGGAGCCGGACTGGACCTCA	MIR4673	519	296	167	541	688	407	573	374	528	221	340	119	116	122	292	338	229	259	476	168	133	345	316	245	254	188	161	268
AGGAGCCTATGTGGACTGAC	MIR4800	2958	3124	2159	3657	4635	4160	4951	5814	5351	1934	4411	1785	1518	2079	2649	3532	3835	3119	7087	3188	1667	3807	5781	5002	2345	3010	2933	2564
AGGAGCCTGTGGGAGGGCAG	MIR1229	1754	691	683	1199	1577	1871	1921	1891	1609	892	1238	554	782	416	908	1324	1070	759	2386	886	358	1412	1436	948	745	876	507	865
AGGAGCTAAGACACACTCCA	MIR920	1546	1137	804	1472	1755	2215	1705	1723	1622	501	1324	630	553	559	818	793	604	985	1678	1094	454	1048	1341	1289	653	794	614	973
AGGAGCTAGCCAGGCATATG	MIR4633	986	903	576	946	1015	1251	1668	1279	1214	296	1355	666	453	563	732	886	844	1064	1534	814	548	801	1563	1081	772	1062	775	1036
AGGAGCTTAGCAAGTAGCTA	MIR4517	537	888	609	589	1336	975	1425	1490	751	404	787	257	310	252	595	548	722	451	999	533	291	828	764	600	429	504	409	537
AGGAGGAAGGGCAAGTCCAA	MIR7107	336	1666	762	874	1509	1403	1998	1708	2137	847	1191	464	645	441	1088	1594	801	998	1951	804	592	1121	1523	1062	634	616	835	816
AGGAGGCGGGGGCGAAAAGG	MIR1281	383	808	363	1019	1082	998	1420	1197	1473	656	938	368	426	411	617	1251	854	719	1717	501	455	1141	1331	1105	831	764	660	1004
AGGAGGCTTGGTCTTAGCAC	MIR4747	2812	2053	1888	1519	2621	3274	3533	4255	3189	1509	3015	895	1059	1181	1699	2127	1837	2143	3274	1402	1019	2360	2126	2817	1268	1874	1602	1253
AGGAGGGAGTCTTATCAATG	MIR591	798	438	750	758	1234	823	1137	1061	988	470	963	310	355	560	488	743	506	354	1181	726	276	832	1166	710	559	515	417	549
AGGAGGGCTGAGGAACCTCG	MIR6775	678	585	249	612	1028	481	883	1023	605	330	748	172	228	280	388	354	872	416	1243	475	278	577	890	837	262	884	372	549
AGGAGGGTTCGGCAACACGG	MIR6761	832	858	1383	1406	1343	1359	1889	1680	1776	564	1499	527	399	670	897	1053	942	813	2351	777	482	1069	1903	1764	998	843	911	955
AGGAGGTGGGTACGGCCCAG	MIR1225	2061	1560	1319	1801	2702	2847	2491	2677	2929	1113	2413	778	793	947	1439	1427	1672	1636	3466	1358	817	1725	2298	2076	1047	1318	1173	1436
AGGAGTCACTGACATGAAGC	MIR4697	689	842	875	812	939	1214	2190	1696	1306	780	1179	524	564	554	685	1216	928	836	1549	1013	494	1017	1602	891	742	905	614	410
AGGAGTGAGGGGAGAAGTAG	MIR4769	628	788	352	445	582	652	589	739	659	356	592	143	352	115	427	424	290	320	578	197	330	423	519	646	328	246	248	405
AGGAGTTATACAGAACACTG	BPIFC	1513	1344	993	1584	2238	1996	2131	2102	2403	744	2048	596	685	724	1040	1758	1027	1045	1666	1163	759	1258	2108	2741	818	1189	1146	748
AGGAGTTGGAAAGGAACTTG	SPATA31A7	282	92	237	210	291	181	125	241	30	76	130	34	18	42	3	173	50	68	116	75	95	123	263	170	26	40	51	79
AGGATAAGACCCATGGGCCT	MIR5682	652	762	366	712	666	1280	1358	1585	1708	500	1072	338	362	468	872	498	919	488	1158	665	385	804	1043	922	546	928	747	668
AGGATCATGGTGTACCGAAG	OR52E8	631	597	295	313	749	446	706	522	1061	273	748	175	279	244	349	403	455	266	518	406	250	449	776	422	488	531	190	212
AGGATCGACGCACACACACG	SPATA31A7	383	842	190	629	1092	887	1045	1040	1131	476	1154	196	304	335	494	875	610	483	811	420	467	710	506	672	385	566	665	583
AGGATGAAAGACCCATGGAG	MIR3667	1236	796	898	1159	1758	1505	1634	1833	1363	678	1436	408	362	665	564	952	921	663	1204	946	286	841	1809	981	587	662	653	641
AGGATGGTGCAAAAGTAATG	MIR548U	847	767	347	986	734	736	1093	1392	1106	390	1077	340	423	397	442	538	800	444	1299	803	400	762	1370	1007	236	922	630	540
AGGATGTGTGTGGATCCTGG	MIR3911	615	412	689	321	898	806	786	546	759	275	563	226	158	255	271	693	385	279	714	359	183	354	466	686	102	202	357	209
AGGATTACAAGTGTCGGCCA	MIR3159	898	821	704	747	1566	1382	1497	1529	1108	470	1010	340	468	523	698	1044	770	636	1729	901	432	968	1147	1106	601	976	678	577
AGGATTCCAGTGAGGGAGTT	MIR6129	1808	1423	942	1452	2341	2249	2336	2398	2375	1271	1831	825	706	782	1189	1874	1328	1122	2406	1158	892	1723	2470	2526	856	1387	1301	1166
AGGATTGCTCCTGAATAGCT	MIR5585	1489	730	1074	1363	1650	2015	2138	1976	2038	863	1236	445	309	744	992	1340	685	679	1693	877	669	809	1697	1631	548	865	1131	1145
AGGCAAGAGGAGAGGCAGCA	MIR6882	3476	4012	3183	3656	5697	5534	6232	6031	6481	2591	5298	2025	1957	2370	3406	5151	4346	3730	8788	3545	2692	4595	6293	6410	2973	4121	3748	3083
AGGCAATTATCTGAGGATGC	MIR4330	786	1214	427	826	1301	1173	1140	1591	1062	691	1226	330	384	461	572	1068	1054	475	2468	579	402	1147	1431	1129	761	625	419	862
AGGCACACGTGAGCTCCTGG	MIR339	1194	1303	1051	998	2226	2119	2668	2608	1936	1198	1907	574	777	831	1437	1586	1549	1143	2980	1096	839	1296	2508	1587	676	1537	895	849
AGGCACAGCAGATGTCTGTG	MIR8082	2033	1156	856	1456	1846	2900	2703	2228	1940	896	1508	630	737	730	1179	2134	1534	1538	3912	1189	874	1660	2815	2222	978	1384	1760	1230
AGGCACATACCCTCACGCCA	MIR455	2370	2986	1854	2382	3591	3213	4131	3506	2871	1384	2881	1017	1108	1304	1966	2528	2134	1704	3804	2326	967	2424	3474	2812	1472	2495	1954	1284
AGGCACCCCACTCCACAGAG	MIR7114	698	526	318	587	672	467	774	1006	612	255	589	210	223	364	440	584	663	362	850	493	209	470	1473	828	312	961	343	268
AGGCATGGTATGTGCCCGAG	PSMA7	606	555	757	771	531	645	923	509	614	222	390	143	205	223	157	593	405	237	528	275	188	476	637	354	474	574	369	215
AGGCATTATGAACAATTTCT	MIR384	2464	2066	1657	2058	2739	2544	4087	2911	4126	1186	2875	1081	910	1421	1936	2730	2481	1821	4194	2379	1508	1929	4799	3073	1513	2606	2456	2081
AGGCCAAGACCTTGGGAATG	MIR6716	621	381	579	1066	1239	990	1089	999	884	301	808	250	311	465	520	993	707	414	1418	770	268	695	1005	821	337	802	343	518
AGGCCAAGTATCGGGCGGAA	DPAGT1	1262	1096	721	1365	1415	1018	1816	1493	1229	389	986	323	407	411	636	922	399	555	1296	559	390	799	833	650	342	516	448	643
AGGCCATGGAGGTAGACGAG	PSMC3	487	525	166	136	292	662	433	519	486	172	354	88	150	91	249	229	216	80	391	236	57	151	424	116	11	220	61	48
AGGCCGCTGTCCCTCCTATG	MIR9500	499	474	389	982	1013	829	1441	1392	1097	553	991	317	252	339	525	888	661	419	1323	538	379	778	1122	515	407	424	596	566
AGGCCGTATAGTGATCTCCT	MIRLET7E	2677	2402	2131	3042	3315	3491	4236	4816	3982	1596	3589	1129	1282	1587	1854	3333	2743	1979	6587	2473	1241	3123	5743	2805	2122	2631	1811	1980
AGGCCTGACTCCTCTGGGGA	MIR4312	584	304	92	407	573	799	937	825	825	281	804	234	224	327	674	248	656	526	686	588	274	313	843	935	125	371	478	322
AGGCCTGGGAGGGCTTCGCC	MIR4466	118	233	216	161	258	188	356	411	375	83	368	114	91	98	154	506	208	219	716	229	126	198	436	335	141	217	214	134
AGGCGAGAGACTGGGGTGCT	MIR1825	401	406	288	181	253	506	237	868	501	78	731	143	172	233	375	324	294	452	810	345	242	329	465	741	107	197	392	283
AGGCGCCGGCTCTGTCGTCG	MIR339	1769	1328	939	1688	2177	2502	3243	2251	3174	1168	2187	1012	804	1100	1476	2241	1387	1915	4041	1545	1072	1852	2981	3205	1491	1917	1301	1522
AGGCGGCCGTTTCGCTGTGG	MIR7974	566	309	262	484	559	651	440	496	625	197	634	132	135	224	432	418	306	457	816	351	280	268	640	696	212	381	492	246
AGGCGGCTCCTGCGATCGAA	MIR3652	1269	1616	1444	1075	2082	1474	2593	3057	2757	1168	1810	860	752	904	1330	1754	1421	1355	2980	1423	889	1959	2520	2337	939	1607	1116	928
AGGCGGGGATCTCGAACCAC	MIR3125	1168	1153	1120	1187	1675	2317	2074	2137	1733	656	1405	553	632	705	826	1664	1236	971	2564	1243	534	1113	2150	1792	704	906	746	787
AGGCTAACAAGGTAGGCACC	MIR4474	1005	499	680	816	1020	700	969	1282	889	332	794	345	197	397	536	354	675	371	1676	548	359	721	704	593	321	370	329	372
AGGCTAGGGGTTCTTAGCAT	MIR2116	742	464	366	535	930	705	1128	1209	1021	340	1013	299	331	358	539	726	667	573	1637	545	405	740	1001	1062	472	884	623	541
AGGCTAGTTCCTCACAGTCA	MIR298	502	461	349	796	852	1004	1179	1074	1172	367	862	540	455	358	755	1337	799	736	1263	735	370	842	1262	1073	596	761	541	721
AGGCTCAGTCTGGGCTGCTG	MIR6751	391	207	187	239	327	608	311	454	453	252	176	151	186	184	191	148	186	376	391	376	62	474	279	177	189	294	90	380
AGGCTCCAGGAACTCAGACC	MIR4682	718	208	126	360	754	404	283	615	473	153	504	172	156	187	305	116	239	276	787	369	157	345	415	323	253	172	227	346
AGGCTCCTTTAACCGAACAG	LRR1	543	196	157	196	484	399	561	313	282	187	231	75	55	11	167	246	93	200	396	75	126	371	143	364	137	189	251	133
AGGCTGATGTCTTCAGAGCA	MIR6719	1967	2094	1180	2554	2378	3094	3805	3008	2689	1200	2322	987	962	1033	1836	2462	1725	2034	4173	1800	1448	2152	2571	2204	1350	2233	2049	1835
AGGCTGGGAGAGTTAAATGA	MIR642A	554	448	289	639	542	563	678	766	525	431	403	150	227	202	296	313	231	433	926	412	242	326	455	447	221	407	203	306
AGGCTGGTAAACCTACAGGC	MIR4540	711	720	529	808	859	1177	1025	699	752	375	714	222	204	341	387	669	860	549	1072	612	378	828	876	676	536	570	238	613
AGGCTGTGAGCTCAGTCGGC	MIR6787	521	440	246	268	552	827	765	625	640	276	395	176	180	177	407	480	507	278	937	319	188	530	586	456	221	400	403	371
AGGCTGTGGTCTCAGAATCG	MIR193B	1360	888	663	807	1274	1768	1574	1168	1222	740	1235	419	345	568	658	765	994	594	1250	628	565	792	1231	1240	521	617	331	442
AGGCTTCTGATCAAGATTTG	MIR4762	2456	1611	1932	1952	2207	3091	2975	3501	3111	1133	2208	1033	948	1103	1745	2037	1695	1514	3374	1898	899	2277	2766	2391	1688	1673	1572	1731
AGGCTTCTGATCAAGATTTG	MIR4762	2456	1611	1932	1952	2207	3091	2975	3501	3111	1133	2208	1033	948	1103	1745	2037	1695	1514	3374	1898	899	2277	2766	2391	1688	1673	1572	1731
AGGGAAAGGAGACAAGGGAG	MIR6780B	786	565	419	540	533	601	714	962	228	291	437	190	223	237	414	669	317	383	814	334	231	626	509	480	316	463	323	257
AGGGAAGCCCACAAGTCACA	MIR211	1782	2665	1164	2694	3593	2877	3508	3180	4350	1455	3445	1274	1150	1494	2336	2664	2634	2436	5466	2040	1536	2861	4516	3896	1690	2752	1746	2043
AGGGAAGTAGGTCCGTTGGT	MIR658	173	367	71	273	189	334	317	410	339	201	500	158	91	127	203	281	255	211	579	166	156	464	332	339	238	374	215	225
AGGGAATACAGAGGGCAATC	MIR6873	1151	2468	1315	1801	2716	2763	3064	2863	2518	1092	2471	838	910	976	1618	1790	1684	1570	4006	1160	960	2094	2383	2343	1247	1784	1430	1152
AGGGACAGGATCGTCAGGAG	MIR6748	1546	842	780	1142	1817	1174	2189	1380	1578	651	1565	535	503	517	804	800	942	839	1888	827	499	904	1461	1357	390	1270	705	614
AGGGACCGTGAGACGTCGCC	MIR4745	983	590	744	1426	1460	1320	2201	1815	1517	836	1404	570	518	637	874	1060	1131	817	2155	952	410	1510	2044	981	630	934	529	1107
AGGGAGACAGAAGGGGTCAG	MIR6846	614	412	354	336	824	566	735	831	519	268	572	145	224	292	529	1002	633	464	1551	388	260	807	917	343	371	467	198	412
AGGGAGAGGCAGACCCACAG	MIR6847	1390	706	800	1084	1603	1329	2276	1857	1806	639	956	443	528	482	746	982	1049	731	2127	575	428	1464	1489	1104	654	893	741	676
AGGGATCAGGCTCAAGGGTC	MIR4780	1191	1351	914	1368	1774	1596	1407	2261	1509	680	1386	574	694	766	566	1279	894	890	2532	999	650	1433	2031	1834	872	963	1151	795
AGGGATGGTCATACTCACCT	MIR151A	2736	1684	1149	1702	2264	3079	2970	3038	2103	1272	1768	693	795	772	917	2328	1328	1257	3275	1521	474	1551	2421	1682	1124	1199	1172	1422
AGGGCAAGCGTGGTTGGCAG	MIR1257	722	416	396	611	912	731	1330	910	989	452	922	257	424	192	578	995	327	539	1054	559	315	509	1137	881	297	498	519	405
AGGGCAATCACTGGCATTAG	MIR5588	624	514	232	553	868	818	513	1326	667	403	754	229	222	395	400	513	400	459	1143	664	172	415	825	689	454	569	276	383
AGGGCAGAGACAGACCAGAA	MIR6753	336	577	361	536	747	347	435	672	926	402	693	169	238	426	519	456	588	277	982	375	193	438	1011	264	321	473	203	441
AGGGCAGGAGAGGACAGGAC	MIR6165	378	328	205	542	581	584	799	793	588	133	493	107	157	172	204	326	378	216	282	202	196	137	304	590	75	309	323	66
AGGGCAGGAGGACACACCTT	MIR1976	753	450	497	507	746	525	803	625	882	490	761	221	408	268	545	748	426	341	984	390	330	778	729	713	442	458	362	691
AGGGCAGGGCAGGGTGCTCG	MIR6727	410	200	111	423	414	513	405	406	553	221	453	169	183	162	291	278	324	314	541	257	252	332	597	467	249	260	91	237
AGGGCAGGGTGAAGGCCCGG	MIR6126	1444	1298	622	1768	2041	1890	1757	2167	1701	979	1447	473	540	598	756	1358	1182	521	1888	971	534	1099	1144	1139	777	906	798	1000
AGGGCATGCTCAGCTGACCC	MIR1178	1214	1555	688	1056	1455	1013	1906	1329	1387	793	869	628	497	667	1048	910	937	972	1831	601	469	1486	1287	1462	930	982	670	687
AGGGCATTTCATGATGCAGG	MIR3616	546	967	420	827	1650	2029	2000	2299	1485	541	1591	517	538	621	647	913	1191	914	1556	1078	473	854	1892	1157	460	1132	772	639
AGGGCCAAAGGCTGTGATGC	MIR7112	500	404	367	337	1000	840	760	915	941	270	491	187	261	244	371	362	544	484	624	532	201	478	892	366	341	504	297	660
AGGGCCAGCAGGGAATGTCA	MIR6837	1070	875	972	1373	1761	1727	2140	1694	1645	585	1450	542	633	629	996	1537	1129	807	3172	837	527	1341	1500	1706	925	1165	715	876
AGGGCCCACTGGTACATGGT	MIR4422	1231	1857	674	1152	933	614	1592	1423	1375	362	1063	276	303	497	690	329	792	526	1326	680	266	591	1160	621	340	645	519	727
AGGGCCTCACCTGACCCTAG	MIR5008	683	595	304	698	1104	630	908	893	923	263	704	389	237	268	601	808	488	738	1400	577	271	886	735	887	695	622	439	248
AGGGCCTCGGTACTGGAAAG	MIR8088	607	635	229	219	938	890	1036	1307	869	461	1141	408	427	456	594	865	656	615	1702	714	353	842	1686	922	479	1098	884	628
AGGGCTCAGGGATTGGATGG	MIR5088	318	438	453	370	517	623	926	775	810	202	534	351	381	284	541	522	387	573	1367	394	274	873	843	806	361	356	258	480
AGGGCTGTGCCAGGTTGGCT	MIR4722	338	686	399	420	740	1027	463	908	658	299	959	206	347	302	425	517	626	453	1337	194	361	635	694	755	244	574	621	428
AGGGGAGAAGTAGGGGAGGG	MIR4769	251	932	420	441	857	597	997	457	606	287	603	186	201	328	241	468	498	405	898	390	232	440	639	371	276	286	92	151
AGGGGAGACGGAAAGGTGAT	MIR6884	889	920	696	885	1044	1100	1487	1344	1241	384	934	368	275	539	765	726	995	723	1140	970	411	619	1699	682	519	1061	423	428
AGGGGAGCTGAAGAGCCTGT	MIR6126	1476	1297	1094	1473	1997	1906	2336	2310	2280	951	1308	816	828	517	998	1824	834	989	2820	1074	886	1270	1843	1474	840	1036	1032	994
AGGGGAGGGTAACTGCAGTG	MIR637	1138	1278	1378	2087	1692	2481	2253	2319	2003	1080	1606	691	673	660	1429	1973	1261	1315	2848	1016	778	1350	2493	2221	727	1175	1232	1326
AGGGGATAAAATGTCCTCTG	MIR5196	260	953	361	549	900	728	930	1312	875	332	771	293	266	346	506	733	532	579	969	251	306	331	813	645	212	559	481	487
AGGGGCTCTGCTCTCCACAT	MIR6515	1063	1338	702	752	1491	1733	2098	2045	1712	587	1681	507	507	676	1208	1271	1526	674	2217	1237	349	1464	2233	1548	958	971	744	909
AGGGGCTGTGAGTACACACA	MIR942	442	563	492	527	921	923	1057	937	1080	515	899	307	290	296	665	647	743	569	1219	724	367	811	1027	928	449	592	656	620
AGGGGCTTTCAAGTCACTAG	MIR224	142	336	155	463	472	865	465	946	473	275	493	238	198	177	381	434	357	343	829	296	198	263	791	474	380	335	294	351
AGGGGGAGCTGCAGGGCTAT	MIR1233-2	1007	1551	752	1396	1846	2130	2262	2921	2496	1022	2329	756	573	1274	1318	1280	2020	1330	3370	1829	806	1826	3750	2077	1072	2354	1512	1668
AGGGGGAGCTGCAGGGCTAT	MIR1233-1	1007	1551	752	1396	1846	2130	2262	2921	2496	1022	2329	756	573	1274	1318	1280	2020	1330	3370	1829	806	1826	3750	2077	1072	2354	1512	1668
AGGGGGATCAGAGCACACCA	MIR6848	570	912	760	1257	1618	1077	1885	2107	1684	679	1928	425	516	486	854	1124	1137	914	2711	916	514	1257	1686	1521	832	1068	747	667
AGGGGGCAGACCCTGAGTGT	MIR574	1099	1151	1094	781	1739	969	1636	1263	1129	532	850	521	393	371	806	895	712	593	1673	621	428	858	1212	1362	410	768	587	806
AGGGGTAGCCTCGTGCTCCT	MIR3137	1002	1143	1015	745	1892	960	1740	2348	2002	723	1747	646	700	808	1318	1753	1058	1028	2871	1064	601	1767	1966	1328	884	883	1195	1116
AGGGGTCATATCTCTTCTCA	MIR6891	1645	1462	1236	2340	2201	3111	2852	2724	2993	1125	2276	766	978	996	1351	1894	2017	1583	3427	1704	1221	2119	3052	2694	1068	2237	1526	1508
AGGGGTGTAGGTGACGGGCA	MIR7112	1578	1547	1485	1580	2670	1831	2869	2923	2861	1231	2094	912	1012	984	1216	1725	1659	1402	3709	2042	936	1680	2404	1470	1317	1631	1146	1589
AGGGTAAGTGGAAAGATGGT	MIR654	154	605	336	478	899	624	430	935	894	269	354	87	257	281	410	515	330	452	924	378	186	480	564	466	264	331	188	386
AGGGTACAATCAACGGTCGA	MIR181A1	990	1282	858	1147	1555	771	1364	1738	1682	550	1473	451	344	522	809	910	1146	818	2213	898	431	990	2058	1238	597	1164	766	883
AGGGTACGCGGTCGCGGACA	MIR564	1095	1119	981	1522	1954	1771	2158	2005	2271	714	1628	610	597	614	1123	1414	1407	1078	2584	1164	814	1184	2677	1652	1042	1584	1511	1074
AGGGTCAAATAAGTACAGGT	MIR5687	747	822	655	580	1064	1576	1867	1497	1245	533	1202	377	498	572	745	832	709	808	1645	629	389	1053	1333	865	669	721	622	505
AGGGTCCACTCAACGGTCGA	MIR181C	934	1153	907	1425	1573	1538	1773	2361	1978	677	1509	628	546	561	732	1011	1039	1078	2054	704	707	1181	1938	1323	648	800	799	649
AGGGTCTTGTCTTGTCCCTG	MIR4749	1091	1230	919	1000	2247	1918	1582	1638	1692	824	1767	673	596	660	1011	1415	1433	1318	2047	1038	671	1091	2080	1205	814	1276	786	697
AGGGTGGGACGTTCTGAGCT	MIR943	1098	1223	543	1158	1599	1394	2436	2371	1504	632	1348	503	565	731	850	1567	1065	1009	2881	839	640	1418	1871	1432	676	1129	946	909
AGGGTGTTGATCAGCAGATC	MIR1288	686	604	354	266	859	763	1327	1188	679	408	654	147	330	490	435	523	515	508	867	508	275	600	1247	901	334	553	443	676
AGGGTTGCAGGCGAGAGACT	MIR1825	802	1096	673	292	1403	1081	582	1120	964	334	694	238	166	228	395	582	500	470	1046	635	249	603	853	1013	468	587	497	403
AGGTAAATTCACAACCACTG	MIR4460	1695	2043	797	1705	2930	2684	2691	2717	3061	1071	2084	862	700	727	1546	1502	1579	1364	2764	1912	809	1496	1791	2456	1107	1169	1081	910
AGGTAACACGGAGGCCGTGA	MIR3605	782	848	367	999	856	834	986	526	517	241	537	199	238	376	335	760	474	314	956	487	137	600	1040	497	362	357	250	367
AGGTACCTGCAGGAGGCAGT	MIR4695	615	828	779	1354	1510	1458	2163	1748	1680	556	1261	457	414	531	956	934	877	836	1326	624	437	583	1336	1064	367	582	704	425
AGGTAGAGGACAGAGGACAG	MIR641	1211	1186	624	868	1301	1665	1776	1416	1272	732	1073	457	548	343	904	1026	1138	839	2074	950	574	1019	1322	1018	810	544	571	940
AGGTAGTCTGAACACTGGGT	MIR199A1	751	763	509	1218	1318	1784	1529	1692	1839	715	1254	506	647	405	634	921	870	732	1618	561	454	1401	1170	1264	817	790	696	619
AGGTATACCATATACATATG	MIR4777	925	1057	375	585	1083	1083	1068	1374	1199	453	861	406	338	484	607	681	869	765	1789	688	406	783	1189	924	824	728	488	598
AGGTCAGAGCCCTGTGCACT	MIR192	1049	756	730	841	1257	1121	1637	2197	1782	756	1646	478	439	602	684	624	960	818	1122	1050	445	817	1753	1141	774	936	684	837
AGGTCAGTAAAAAGTAATTG	MIR548AP	1016	1786	1231	1380	2423	2563	2613	2663	2695	1098	1744	725	714	705	1186	1992	1697	1268	2644	1706	800	1226	2568	2162	1138	1260	1127	1309
AGGTCATCAGAACCACTTCA	MIR6883	2027	2075	1340	2228	3816	3568	4193	3908	4261	1407	2617	1190	1333	1243	2107	3105	2116	2223	4385	1992	1185	2951	3616	3748	1551	2169	1977	1757
AGGTCCCCGGATCCGAGTCA	MIR4454	221	108	185	117	309	250	240	145	440	70	216	36	57	33	161	240	97	128	290	50	42	27	104	206	169	93	80	257
AGGTCCCCTGATCCTAGTCA	MIR7975	396	573	585	610	575	539	747	620	407	291	474	70	257	153	399	373	493	396	812	367	255	489	656	508	271	338	332	567
AGGTCCCGGAAAATTTGCCA	MIR181C	1107	1378	1382	880	1897	1804	1786	2169	1803	709	1851	568	446	745	1153	1369	1377	655	1622	1040	650	1235	2005	1533	929	1010	988	777
AGGTGAATGTGTCTGGGTTC	MIR3916	925	912	606	1000	1561	753	1638	1341	1132	550	1192	425	433	653	639	1053	1092	589	1875	1087	474	1159	2128	890	724	1261	1128	988
AGGTGACATCACATCCTGAG	MIR4268	946	764	831	1176	1101	1358	1331	1517	1784	720	1543	470	478	757	853	1340	1178	978	2842	1115	765	877	1860	1604	804	1270	788	726
AGGTGAGCTAAATGTGTGCT	MIR610	905	890	535	1004	1258	1878	1323	1672	1567	653	1342	541	480	364	1017	1143	1094	888	1652	1091	569	1377	1567	1351	757	1080	607	930
AGGTGATAAACTTTCCACGG	DTL	544	699	394	567	715	702	993	625	845	473	676	232	310	242	312	551	467	298	1132	515	272	863	737	570	474	301	313	623
AGGTGCTGAGGAGATCGTCG	MIR3150B	1446	1827	1425	1497	2795	1674	3331	3202	2469	1022	2194	660	800	948	1365	2039	1962	1247	3237	1379	722	1656	3106	2141	1128	1883	919	1028
AGGTGCTGAGGAGATCGTCG	MIR3150A	1446	1827	1425	1497	2795	1674	3331	3202	2469	1022	2194	660	800	948	1365	2039	1962	1247	3237	1379	722	1656	3106	2141	1128	1883	919	1028
AGGTGTACCACGGTTCATGA	MIR938	617	639	310	654	917	819	761	1280	1465	431	758	359	363	404	664	661	619	596	1269	464	422	603	1459	1127	534	769	666	305
AGGTGTCATGATGATACAGG	MIR3682	391	645	334	537	693	691	681	1119	467	262	787	232	356	190	437	765	310	301	1182	582	165	667	884	400	353	559	210	371
AGGTGTGATATTGTGGTTCC	MIR3689C	2271	1702	694	1031	2323	1915	2976	2470	2222	1036	2116	622	592	892	1227	1755	1741	1156	3000	1330	698	1697	2643	1862	840	2052	1238	1004
AGGTTCACCACATACACTCA	MIR670	1734	2516	1620	2339	2570	2515	3192	3036	2664	1396	2732	774	1027	1067	1930	2619	1699	1793	3697	1355	1256	1984	2062	2840	1013	1671	1911	1468
AGGTTCTTTGCCATTCCTGC	MIR3692	301	305	269	667	766	637	977	897	793	520	780	206	296	394	581	618	740	609	891	623	347	759	801	901	268	420	423	396
AGGTTGTACAGTTAACTCCC	MIRLET7C	694	880	541	1002	1175	1041	1286	1137	927	496	1100	415	387	433	582	879	663	726	1733	648	332	905	1250	895	650	1002	548	551
AGGTTTGTGCAAAAGTAATT	MIR548A2	537	696	253	483	579	677	488	695	724	248	424	230	260	319	412	747	500	605	798	554	299	610	802	925	537	454	681	561
AGGTTTTTGCTCATGCACCA	MIR767	1072	1222	1252	1063	1527	1706	2078	2042	1929	820	1818	635	359	616	1249	1010	1148	939	1970	1022	534	1100	2217	1375	650	1255	951	843
AGGTTTTTTCTCTCAGTAAG	MIR4797	1605	1188	1098	1693	1946	2648	3111	2722	2372	896	1989	946	798	837	1331	1549	1654	1231	3314	1683	1117	1680	2468	1910	1217	1719	1614	1170
AGTAAAACTACTAAAAACCA	MIR606	2980	2486	1757	2758	4199	4719	4288	5097	3935	1649	2664	1166	1188	1291	2259	2472	2433	2222	4978	2188	1406	2546	4307	3650	1692	2014	2009	2290
AGTAAAGAATGGACTCTAGG	MIR4779	359	286	181	798	566	1087	840	912	584	191	601	207	260	215	543	554	284	378	716	395	123	500	784	721	229	224	459	267
AGTAAAGTAGCAGCACATAA	MIR15A	1681	1213	1338	1735	1985	1888	2207	2350	2395	791	1705	691	692	832	1133	1368	1321	1206	2678	1155	678	1317	2096	1718	1225	1341	1224	1206
AGTAAATGGTGCTCAGGTAA	MIR3919	3014	3083	2227	3121	4813	4441	6091	6099	5577	2512	3894	1833	1814	2010	2885	4826	3702	3065	6164	3436	1693	4081	5642	4175	2158	3471	2664	2422
AGTAACTGCCGTGAATCGGG	MIR196A1	1140	575	715	727	1123	1065	1515	866	1025	560	1185	401	418	532	583	755	931	527	1365	766	296	792	1192	487	307	1068	461	571
AGTAATTCATAGTGCTTCAC	MIR876	1066	1335	507	704	1665	1630	2373	2470	2245	769	2308	547	641	783	739	1668	1366	1135	2811	1738	762	1791	2283	2165	1195	1518	1460	1653
AGTACACTCATCCATAAAGT	MIR142	832	1698	759	1370	1214	1492	1738	1636	2193	824	1352	493	483	638	843	1272	755	1068	1611	730	624	1238	1768	1333	509	593	800	618
AGTACCAATCACTAACCACA	MIR34C	1405	1890	1714	2030	3400	3332	3559	3200	2895	1260	2423	1024	920	1290	1814	2346	1959	1826	2869	1876	1164	1907	3698	2666	1154	1871	1220	1825
AGTACTGTAGCAGCACATCA	MIR15B	1781	1139	1709	1972	2783	2835	2393	3221	2496	1223	2023	743	797	1216	1369	2005	1348	1456	3521	1997	844	1908	2832	2137	1539	1365	1184	1466
AGTACTTGTCCAGCTTCTCT	MIR622	1738	1649	834	1240	2945	1615	2011	2923	2732	1023	2579	737	771	884	1190	2111	1910	1242	3681	1494	904	2295	2731	1508	1151	1675	942	1254
AGTAGAAGCATCCCTTGCAG	MIR623	843	420	606	1042	922	1064	1195	1370	869	618	1519	435	386	327	576	962	677	458	1080	690	181	692	766	891	331	782	723	517
AGTAGACAATTGTTGATCTT	MIR7849	726	984	554	914	1249	1014	1664	1485	1539	652	915	456	388	573	525	716	1095	681	1430	915	324	1008	1561	1251	601	934	555	841
AGTAGCCAGGATTCTGCCAT	MIR6817	1767	1574	1476	1807	2258	2038	2459	2939	2110	906	2114	596	772	760	975	1600	1256	820	2496	1005	686	1823	1749	1237	914	1096	865	1445
AGTAGCCCCCAAAATAAGAG	MAGEB3	413	271	252	944	417	235	489	509	505	506	232	114	173	127	197	348	275	283	502	248	152	355	501	584	336	86	114	273
AGTAGGCTGAGATTGATGTC	MIR4639	2171	2178	1175	1790	3314	2480	3366	3258	2722	1411	2284	832	1224	1129	1249	3341	2247	1407	4785	2032	987	2343	2885	1872	1833	2531	1681	2280
AGTAGTAAGCATCTTCTGGT	MIR548AY	897	1069	1009	904	1592	1619	2042	1963	1572	577	1176	647	469	530	992	1019	928	783	1662	1083	538	1118	1877	1055	666	994	946	695
AGTAGTATTCCTAATCATGA	MIR4712	1436	2314	1067	2139	2547	2949	2967	3330	3749	1356	2535	1115	826	1208	1414	2560	2026	1651	3675	1548	997	1834	2588	2808	1420	2245	1323	1465
AGTAGTTTACTATGATGGGG	MIR606	659	697	394	575	470	686	555	747	777	219	750	219	258	333	410	739	479	700	978	580	221	528	1082	808	366	554	513	234
AGTAGTTTGTGCTGTTGGTC	MIRLET7I	907	959	783	1166	1577	1658	1612	1598	1371	640	1366	493	521	664	712	1314	955	870	2526	666	594	1288	2256	1987	742	782	1305	941
AGTATCCACTCCTGACCAGC	MIR3692	1558	2188	2007	2115	3199	3063	3261	3097	3141	1444	3019	826	1062	1240	1475	2049	2050	1402	4830	2094	1270	2766	4421	3029	1589	2126	1483	1971
AGTATGCTTAACTTGGTAGA	MIR3914-1	1449	1179	690	1081	2534	1764	2337	2652	1958	953	2300	640	906	793	1088	1680	1583	1035	2221	1656	702	1949	2908	2100	1206	1639	1131	1123
AGTATGCTTAACTTGGTAGA	MIR3914-2	1449	1179	690	1081	2534	1764	2337	2652	1958	953	2300	640	906	793	1088	1680	1583	1035	2221	1656	702	1949	2908	2100	1206	1639	1131	1123
AGTATTATCTCCAAACAGCA	MIR2355	1153	1475	680	927	1527	1020	1164	1468	1931	482	1408	436	479	701	809	1154	1084	910	2325	812	520	1119	1143	1536	745	989	645	997
AGTCAAAAGATTCTGGGTTA	MIR4306	418	139	190	161	703	446	446	406	596	148	514	147	194	168	368	252	454	227	770	263	157	469	512	293	569	437	485	428
AGTCAATCCGATACGCCCCT	NAT10	2005	1568	1328	1754	1980	1896	1676	1819	1710	759	1709	435	711	783	1012	1793	1122	790	2139	739	436	1286	1520	1279	457	1059	386	684
AGTCACAAGTACATGAGGGC	MIR6820	1318	855	877	916	1358	1368	1931	1464	1472	546	1353	387	440	483	729	1915	691	819	1872	631	444	1215	1432	669	745	703	718	967
AGTCACAATAGTGCCGAGCT	MIR7855	1863	1285	1304	1844	2042	2793	2844	3126	2564	858	2550	813	691	1100	1377	1737	1791	1430	3786	1511	1010	1631	2654	2135	1109	1521	1484	1715
AGTCACACAAGTTATAGATC	MIR607	705	492	303	655	900	702	1176	1199	1047	431	728	200	265	370	329	841	542	462	1185	396	324	1143	1145	622	535	574	496	623
AGTCACACAGGTTATAGATC	MIR607	850	938	603	365	1128	1025	1244	1215	1107	559	999	230	332	468	670	714	1292	681	1265	1172	303	739	1457	899	644	952	541	531
AGTCACGCCACAGCCGACAC	MIR7847	2322	2393	1339	1867	3055	3189	3487	3626	2757	1163	2683	1048	1072	1204	1734	3005	1782	1752	3602	1458	1200	2376	3732	2866	1474	1781	1700	1598
AGTCAGATATGCCATTATGT	MIR6864	2493	1859	1644	2293	2858	2731	3250	3429	3180	1056	2796	932	968	1347	1803	2496	2283	1489	3184	1968	1089	2231	3425	2411	1468	2291	1676	1682
AGTCAGATGTTTGCTGCTAC	MIR30D	2841	2992	2010	2071	3394	4251	4479	4062	4411	1666	3295	1615	1513	1448	2497	3165	2722	2416	5231	1947	1702	3087	4369	4676	2109	3021	2291	2260
AGTCCAAAGCCACTGCAAGA	MIR4696	3125	3323	2478	3188	4664	4559	5421	5331	5134	2041	4280	1518	1416	1888	2561	3094	2806	2893	5746	1876	1423	3455	4926	3850	2338	2914	2207	2584
AGTCCAGACTAGCAGACTAG	MIR8086	587	251	138	460	334	559	639	488	791	169	723	198	261	262	248	594	434	325	749	350	315	507	627	454	406	357	449	355
AGTCCATTCTTTACTCTAGG	MIR4779	1307	1417	603	1421	1142	1503	1234	1689	1582	551	1283	450	604	467	846	1381	1235	827	2123	863	565	993	1720	1232	631	1236	1008	742
AGTCGCTCAGTGATAACTTG	MIR4664	1161	1150	685	1134	1444	1214	1919	1917	1407	676	1275	485	526	450	866	1035	1153	975	2259	854	529	1086	1549	1118	720	856	653	944
AGTCGGATGTTTACAGCGGC	MIR30E	1603	1388	1389	1681	2449	2347	2610	4060	2892	1266	2631	848	703	1183	1332	1836	2079	1353	2812	1557	1025	1409	2782	2449	1359	1809	1400	1005
AGTCTAATAGGGACTAGAAA	MIR5681A	706	1090	524	1231	1327	1745	1991	1824	1601	776	1339	545	592	494	1016	1652	1152	1042	2080	739	493	1039	2059	1792	702	987	954	933
AGTCTAATAGGGACTAGAAA	MIR5681B	706	1090	524	1231	1327	1745	1991	1824	1601	776	1339	545	592	494	1016	1652	1152	1042	2080	739	493	1039	2059	1792	702	987	954	933
AGTCTAGAAGGCCTTGTTGA	MIR556	926	515	553	639	1019	754	1161	1275	813	512	973	323	371	549	596	635	781	490	1490	609	326	710	1176	905	359	601	392	472
AGTCTAGACAAACAAACCCA	MIR151B	609	850	580	1109	1227	1023	1241	1173	1078	568	887	339	328	448	516	712	480	719	1722	654	299	934	821	787	766	467	686	629
AGTCTAGGAGGAAAGTGGAG	MIR6887	384	281	575	576	475	243	693	498	532	236	503	191	216	195	388	159	363	221	336	289	262	247	497	390	183	205	190	122
AGTCTGAACACTGGGTTGGC	MIR199A1	242	180	332	137	499	426	330	388	446	122	386	78	174	165	131	438	133	122	410	265	95	178	371	439	167	273	184	109
AGTGAACGGGCGCCATCCCG	MIR887	490	397	270	548	812	505	649	780	695	309	707	211	255	286	552	429	497	365	1047	472	233	400	588	778	295	302	164	284
AGTGAATGAATGGACCGAAC	MIR8059	1752	1436	630	1151	1753	791	1669	1937	1471	406	1319	465	387	413	550	655	880	661	1070	704	536	749	1615	1174	249	575	911	430
AGTGACAGGGGAAATGGGGA	MIR1236	523	483	264	248	471	393	913	794	895	409	502	144	189	307	260	555	343	267	995	308	212	446	500	408	394	424	153	296
AGTGACATTCATCCCCCGGT	MIR181D	96	132	153	309	386	53	246	327	293	89	295	90	96	85	119	290	93	155	184	158	103	39	233	78	9	39	47	46
AGTGACGCTCTGCATATGCC	MIR4633	475	504	386	463	1367	1109	851	1531	1345	630	1515	292	345	440	878	1069	924	618	1625	940	405	829	1508	1306	522	1155	743	495
AGTGACTCCCACAACCACCA	MIR4418	995	874	886	788	1566	1261	1806	1727	1833	688	1259	610	475	572	1160	1611	1211	1162	2148	1092	789	1144	1431	1746	719	1442	936	1072
AGTGAGCACCCGGCCTCCGA	MIR6789	634	947	683	821	900	1390	989	1099	932	360	757	351	251	367	577	836	658	354	1704	743	253	879	930	1096	452	468	362	697
AGTGAGCAGTAGAATCACAT	MIR135A1	2508	2890	1386	2216	3479	4072	3847	4433	4247	1502	2905	1083	1122	1293	1857	2698	2214	2131	3759	2591	1132	2475	4651	3291	1652	2607	2217	1648
AGTGAGCGATCGGTGCTCTG	MIR503	1054	1179	850	808	1563	1001	2018	1504	1706	748	1380	563	559	490	864	1105	1225	884	1938	1079	460	1151	1336	1219	743	942	1081	624
AGTGAGCTCTCAAAAAACGT	XPO1	1341	677	446	557	609	819	738	959	654	310	585	199	228	221	394	540	395	437	913	538	282	492	875	924	204	327	539	305
AGTGAGGGGGTGCCCATGCA	MIR6762	805	473	285	627	1112	894	1485	1811	1139	355	1127	230	521	361	648	862	701	547	1491	504	374	598	902	1016	545	905	515	315
AGTGATAGTGTAGTAGAGCT	MIR657	1425	1747	1208	1562	2512	1829	3253	2846	2878	1138	2324	684	728	965	1525	1881	2017	1331	3542	1161	1037	1941	2902	2862	1029	973	1751	1373
AGTGATCTTAAATATTAGGT	MIR548AJ2	579	450	458	810	814	628	1013	522	533	440	400	216	252	259	452	490	541	341	1268	645	192	632	1023	566	359	423	369	486
AGTGCAAGGGGCTGCCAGGG	MIR6754	395	420	270	569	723	710	812	540	573	332	651	239	229	171	360	783	372	311	898	577	248	559	931	476	383	312	192	149
AGTGCACAGGCTCTAACGAG	CLDN17	258	295	471	400	618	737	680	861	623	203	507	222	239	178	228	538	505	258	1565	404	276	270	319	717	303	318	249	493
AGTGCCAATATGGGAAAAGC	MIR96	361	287	357	736	367	528	704	554	691	388	474	243	184	250	442	522	294	378	1138	283	295	438	447	492	298	196	287	177
AGTGCTAGGGATCAGGCTCA	MIR4780	247	74	56	174	145	508	698	490	423	338	245	114	108	113	296	197	143	358	280	149	254	84	187	748	148	197	330	229
AGTGCTATCTTTCGCGGCGA	MIR4651	848	572	509	923	850	944	1564	987	794	643	751	420	310	422	442	789	758	561	1252	613	528	648	1031	1277	589	708	701	800
AGTGCTCTTGCGCCCGACTG	MIR6499	845	434	353	405	772	796	883	1039	908	450	921	272	263	497	592	931	734	499	1632	569	298	621	730	1047	547	400	804	599
AGTGCTGTCTTAAGAAATGA	MIR1207	994	1718	627	836	1328	2125	1771	2063	2578	920	1577	547	582	582	1002	1697	1167	984	2017	932	777	1303	1976	1697	973	1207	1253	1012
AGTGCTTCCATGTTTGAGTG	MIR302D	1209	1448	926	1286	1794	1756	3102	2296	2299	1009	2104	644	799	1247	1010	2344	1662	1399	3334	1515	777	1644	2500	2151	979	1252	931	1284
AGTGGACAAGTGAGGCCATG	MIR4436B1	3675	2223	1372	2142	3635	3680	4025	3804	3668	1266	3236	1220	1281	1412	2217	2805	2438	2124	4773	2704	1130	2508	4336	3493	1725	2667	2016	1842
AGTGGACAAGTGAGGCCATG	MIR4436B2	3675	2223	1372	2142	3635	3680	4025	3804	3668	1266	3236	1220	1281	1412	2217	2805	2438	2124	4773	2704	1130	2508	4336	3493	1725	2667	2016	1842
AGTGGACACGAGAGCGTGGA	MIR604	1000	961	1032	738	1446	1038	1716	1751	1418	766	1160	469	626	555	867	1335	1016	667	2130	988	535	1504	1786	1316	1082	986	785	1111
AGTGGCACATGTTTGTTGTG	MIR891A	2448	2733	1349	1609	3910	3700	3817	4865	2755	1093	3859	1287	1129	1365	1902	2183	2111	1945	5656	2187	1262	2708	4899	3494	1767	2418	1854	2141
AGTGGCAGATTTTCCCATAG	MIR4727	1264	1746	1404	2326	3121	3154	3404	2920	3884	1168	2783	1090	1107	1293	2001	2599	1937	1736	3880	1807	1228	2255	2937	2683	1699	1595	1613	1717
AGTGGCTTCCACAAAGAAAG	MIR4269	499	580	243	489	302	178	630	565	516	241	418	119	314	233	271	587	331	315	893	248	122	335	322	252	239	290	341	514
AGTGGCTTTCCTGACACGGA	MIR4462	1092	1155	957	1339	1380	1851	1504	1611	1201	642	1158	426	403	602	707	948	853	528	1746	783	334	585	1384	1093	737	796	774	614
AGTGGGGAGACCAGAAATCT	MIR4513	724	982	707	958	1044	948	1156	934	1089	721	1457	439	567	403	932	1145	647	657	1817	661	627	992	1090	1248	613	677	895	739
AGTGGGGCTGCTGTTATCTG	MIR194-2	1214	2469	1319	1714	3197	3112	3930	3353	3092	1513	2068	931	870	1127	1541	2378	1541	1539	3839	1860	996	2706	2893	2617	1135	1603	1750	1594
AGTGGGTAGAATACACCCTG	BPIFC	375	962	643	657	814	808	1335	725	1221	377	623	283	438	338	440	1089	621	516	1963	475	300	888	632	800	703	575	435	526
AGTGGTCCGGAGATTTGTGC	MIR1293	1078	640	684	938	1415	1926	1377	1273	1170	731	1180	455	632	406	727	1279	1165	815	2052	873	416	925	1506	1208	765	1321	941	900
AGTGGTGGACTGCCCTGATC	MIR1288	396	503	216	527	912	753	1018	762	698	461	855	185	182	367	504	832	623	435	1514	469	290	519	1068	488	521	686	295	470
AGTGGTGGTTGCCGCGGCGT	MIR6776	736	655	741	1136	1417	1071	1743	1146	1530	458	1230	467	530	462	622	1094	942	868	1587	892	408	1051	1028	1067	464	966	517	789
AGTGGTTTAACAATTCAGAG	MIR4311	1161	879	738	770	1312	1195	1476	1367	1668	623	1423	471	577	675	898	835	1188	1047	2429	874	447	1028	1856	1180	849	1054	607	906
AGTGTAGATCAAACGCATAA	MIR4500	1913	2042	1496	1523	3102	2438	2860	3074	3118	1205	2496	1107	696	873	1138	1713	1897	1626	3792	1698	913	2144	3117	2017	1158	1589	1252	1512
AGTGTAGTGCCCTACTCCAG	MIR508	1767	1122	1033	1523	1850	1903	1936	1805	2661	1083	1796	669	451	878	772	1558	1039	1176	2920	1106	835	1922	2234	2093	1012	1460	1020	1783
AGTGTCCTTAGAGTCTCCAG	MIR4306	2545	2243	1432	2191	3294	3338	3358	4299	2823	1104	2329	989	873	1055	1467	2086	1801	1382	3460	1385	921	2534	3233	2012	1386	1518	1095	1581
AGTGTGCCGGCCATGCTGGG	MIR197	446	339	278	499	532	490	241	456	507	144	540	146	90	111	269	192	297	256	558	291	143	353	998	179	230	433	318	383
AGTGTGTCGTTTCCTCCCAA	MIR6814	371	243	270	232	451	602	518	1093	564	285	398	121	146	160	332	434	293	236	373	510	272	395	675	404	207	456	413	265
AGTGTTCAAGTCTACATGGA	MIR4802	1469	832	899	1203	1723	1688	2078	2588	1705	691	1520	756	488	754	1195	1644	1232	1005	1845	1219	554	914	1740	1887	819	1350	881	603
AGTTAAGCATACTCATTAGA	MIR3914-2	4079	3727	2857	4173	5628	5171	6463	6929	5665	2620	5848	1914	2309	2531	3744	4425	4273	3285	8527	3849	2190	4573	7227	5886	2872	4391	3324	3183
AGTTAAGCATACTCATTAGA	MIR3914-1	4079	3727	2857	4173	5628	5171	6463	6929	5665	2620	5848	1914	2309	2531	3744	4425	4273	3285	8527	3849	2190	4573	7227	5886	2872	4391	3324	3183
AGTTACTAAGTGTAAACTTA	MIR4438	635	720	315	748	1067	571	951	867	913	463	990	330	253	474	535	871	903	465	1283	779	425	580	1987	619	314	1044	318	450
AGTTACTTTATAGCCATACC	MIR340	1427	1123	1013	1151	1435	967	1223	2076	1446	535	1593	414	401	532	750	1354	1138	784	1515	1147	437	1069	1552	1483	723	1107	696	636
AGTTAGATAAAATTTCCAAT	MIR580	643	759	605	480	1173	1238	1878	1260	1223	701	1582	378	424	431	876	979	662	880	2034	1186	635	1133	1399	1576	600	732	884	608
AGTTATAGAAAAACGCCCCC	MIR498	724	688	450	552	787	1042	1292	1367	1030	364	950	335	373	364	537	538	544	777	1350	485	434	627	746	1008	430	359	593	715
AGTTATCAAGTGCACAAACG	POLR3C	2329	843	957	1163	1756	1707	1940	1518	1535	489	779	442	383	349	679	782	649	524	1172	371	305	796	961	1056	541	669	590	610
AGTTATCACCCAAAAGTCAT	MIR5702	1042	992	932	780	1614	1913	1597	1612	2050	559	1600	588	627	514	644	1505	831	747	1945	680	441	1136	1812	1483	831	663	826	857
AGTTATCACGGGCCCATTGA	MIR5685	1018	1373	891	1242	1865	2088	2310	2142	2107	820	1448	571	756	837	1035	1543	1592	1323	2597	1130	495	1615	2103	1538	881	893	1019	1326
AGTTATCCTTGGTATCCGTT	MIR3713	907	760	732	1267	2008	1954	1785	2372	1358	613	2107	562	482	707	1141	808	1470	823	2233	1064	634	1295	2571	1881	870	1273	1033	719
AGTTCAGGTACTCTGGACAG	MIR6758	1579	1141	1130	1420	2207	2480	2423	1823	1794	937	2093	578	673	786	1014	1634	1586	1157	3242	974	958	1667	1980	2390	1147	1244	815	1353
AGTTCATCTTCGCATGGGCC	MIR448	448	323	644	649	1011	1068	1109	976	694	370	886	311	327	449	597	405	660	661	1248	839	423	1051	1133	960	773	872	813	744
AGTTCCTGAGACAGGAAACA	MIR4261	901	675	492	1060	1043	1268	1592	1671	1057	532	1193	351	427	541	685	958	888	770	1327	604	348	1016	1398	974	605	899	667	711
AGTTCGCCAGGTGAAGAAGG	MIR1249	158	560	295	315	431	426	802	422	687	345	633	168	257	207	191	647	204	220	885	296	229	460	284	267	377	168	601	263
AGTTCTATCTGTCTTCTACG	CDC16	944	674	446	671	626	915	1119	738	928	214	474	209	260	152	322	686	293	399	1077	307	239	496	499	686	383	514	318	329
AGTTCTGAGCACAGTACACT	MIR4277	1543	1727	1288	1798	2745	2410	3372	3674	2677	934	2246	590	906	1135	1369	1728	1796	1014	2813	1920	658	1946	2976	2148	990	1920	1188	1591
AGTTGAATATAGAATGCTCT	MIR3129	841	1499	866	1043	2474	1597	2499	2485	2256	833	1394	823	610	793	1073	1525	1099	1277	2861	1639	730	1811	1956	1720	1259	1682	1465	1311
AGTTGAGAAAGACCATCACT	C7orf66	2082	2142	1290	2448	3270	4171	4537	4217	3592	1554	3031	1179	1068	1500	1645	2681	1834	1790	3739	2261	1076	1976	3753	2640	1662	2281	1639	1282
AGTTGATGCAAAAATAATCG	MIR579	422	349	515	422	358	590	1043	609	545	237	418	229	224	244	236	536	324	193	561	294	172	272	732	477	190	214	127	225
AGTTGGGCCCAGGAGTAAAC	MIR6773	667	520	836	943	1377	1178	1531	1580	1323	465	1074	532	377	468	919	1216	1062	675	1557	805	360	1069	1189	889	566	653	791	554
AGTTGGTGTGTGACAAGCTG	MIR4260	598	58	431	413	950	633	585	623	614	243	308	321	264	205	395	668	564	547	1184	391	250	805	609	381	250	467	200	292
AGTTGTAATCAAATCCACAC	GTF2B	1443	881	634	834	669	915	898	276	542	392	352	86	245	172	257	594	345	393	727	176	170	514	241	395	292	131	227	328
AGTTTAGAGATGCACCAACC	MIR490	3156	2909	2037	2748	4597	4616	5312	6055	5103	1949	3731	1602	1546	1919	2126	3895	3587	2537	5454	2765	1580	3417	4570	3567	2172	2755	2852	2776
AGTTTATGCAAGATGCCCAT	MIR8074	2104	1015	872	1190	2549	1890	2191	1975	2068	1108	2033	658	768	832	1183	1597	1456	1225	3486	1299	841	1623	2820	2432	1049	1279	1004	1306
AGTTTCTACTTAGCTTTCTA	MIR5087	428	379	293	227	672	240	531	829	732	200	519	157	273	187	405	416	259	390	580	287	244	364	322	761	325	137	397	397
AGTTTGAGAGCAATCGTCTA	MIR498	2729	2294	1554	2627	2906	3871	3694	3654	3639	1483	2822	1041	1180	1562	2264	2572	2328	1765	3638	2462	1053	2392	3558	3084	1721	2171	1684	1561
AGTTTGGACATAGTGTGGCT	MIR7850	2063	1422	1028	1427	2794	2784	2970	2377	2821	1024	2344	728	926	959	1273	1591	1782	1278	3329	1770	816	1841	2371	2021	1121	2149	1137	1438
AGTTTTAACTACCAACCCCA	MIR6074	1003	1184	522	714	1461	1486	1378	1797	1219	565	1368	399	397	731	789	1095	1168	889	2389	1040	583	1235	1991	1557	572	1067	955	778
AGTTTTGTAGAGATGAAGCG	MIR6088	583	509	584	571	1115	731	986	817	858	322	860	233	286	297	584	761	558	469	1265	333	315	630	677	843	263	622	456	422
AGTTTTGTAGCATCAAAACT	MIR4521	370	576	439	462	726	470	800	741	926	213	924	241	234	315	435	354	553	471	531	464	249	390	714	607	262	333	382	445
AGTTTTGTATCAATAATATG	MIR450A2	1404	1352	972	1070	1906	1744	2552	2369	1975	938	1718	778	688	850	1158	1505	1469	1067	2674	1469	665	1852	1767	2400	910	1017	1202	1661
AGTTTTTCTGTTGCTTGTCT	MIR3910-2	2254	2434	1506	1858	3153	3353	3404	3320	3461	1121	2711	991	1102	1371	2204	3097	1985	1882	4752	1772	1193	2687	3291	3315	1740	2077	1911	1642
AGTTTTTCTGTTGCTTGTCT	MIR3910-1	2254	2434	1506	1858	3153	3353	3404	3320	3461	1121	2711	991	1102	1371	2204	3097	1985	1882	4752	1772	1193	2687	3291	3315	1740	2077	1911	1642
ATAAAATTTAAGAAAAGCCA	MIR1284	319	524	38	467	579	453	678	602	451	247	398	224	132	117	205	472	277	343	582	212	95	454	466	332	182	292	229	162
ATAAAGAAGCATGTGGCCTC	MIR206	1623	1154	1162	1453	1600	2014	2346	2519	2279	771	1677	527	832	546	1126	1676	995	972	3132	986	750	1348	2071	2073	886	1063	952	1159
ATAAAGCTTCTTCAGGAAGC	MIR29B1	846	771	623	724	1022	1128	1419	1189	1146	765	1272	420	554	573	523	749	1024	563	1445	725	424	800	1438	1028	674	839	663	828
ATAAAGGAAGTTAGGCTGAG	MIR3184	565	540	478	573	920	493	599	787	671	424	535	151	361	300	494	399	540	499	1097	386	193	626	986	682	379	414	293	397
ATAAAGGGCATCTTCTGTGG	MIR6071	1282	1126	461	1006	1007	784	1371	1009	1155	446	917	487	262	483	581	690	583	603	1474	605	471	1133	1107	1064	441	661	471	560
ATAAAGTCACTTAACTTTCC	MIR569	2030	2504	1452	2385	3664	3305	3660	4103	3690	1601	2823	1100	1023	1303	1907	2624	2412	2125	4657	1865	1306	3500	3215	3831	1837	1983	2572	2565
ATAAATAACATAAACATAGA	MIR376C	1085	795	858	443	1130	805	1207	1212	932	321	845	291	276	400	667	586	564	654	1095	588	236	579	750	928	292	659	467	409
ATAAATAACTTTCCCAGTGA	MIR4529	1237	1255	1289	1252	2237	2218	2199	2295	2575	923	2146	716	803	955	1118	1373	1626	1338	2731	1423	800	1452	2779	2580	938	1215	1191	960
ATAAATAATGTACTCATAGA	MIR376A1	572	683	637	582	1330	891	1098	1530	1162	351	756	434	364	400	578	935	735	716	1151	592	465	746	861	1091	341	713	810	594
ATAAATAATTATCTGTGTGA	MIR3126	563	805	630	561	899	843	837	1652	810	501	1131	334	284	404	511	970	730	436	1535	392	220	796	1124	1081	532	515	404	764
ATAAATGTCACCTTTTTGAG	MIR513B	1022	934	822	1537	2032	1480	2350	2387	1699	965	1800	600	742	719	926	1362	1138	1330	2490	779	829	1455	1992	2540	974	1148	994	990
ATAAATTAAGCGAACACAGC	MIR487A	660	443	367	549	907	465	1077	970	1286	299	946	341	147	428	515	711	553	524	1249	605	446	630	808	810	225	413	473	629
ATAAATTACCTGCCCAGCAT	RABGGTB	1557	1868	1364	2029	1511	1887	1721	1401	1642	669	1100	540	512	482	694	785	990	771	1582	817	507	1078	1316	1462	517	934	811	446
ATAACATCCCAGAAGAAAAG	MIR3916	643	412	168	211	604	317	792	518	578	189	304	258	138	137	404	482	372	383	609	306	268	415	323	624	147	165	443	224
ATAACATTCTTCTATCAGGT	MIR548E	1273	1542	1074	1075	1795	1840	2347	2148	2217	822	1926	556	725	719	1270	1212	1334	1230	3635	1357	764	1530	2106	2071	1404	1338	1339	1223
ATAACTGAGCTCTTATTGGC	MIR1179	2336	3056	1757	1938	3986	4508	4119	4950	4157	1553	3501	1261	1341	1478	2150	3151	2302	1951	5636	2186	1166	3179	3497	2902	1692	2327	1931	2281
ATAAGCCTCGGTGTCCTACG	MIR6081	262	248	314	596	538	446	626	1008	537	243	419	108	156	163	202	392	355	273	878	344	225	211	683	362	222	190	303	196
ATAAGCTACTCTGAGTTCCT	NTC	2534	2222	1112	1965	2726	2884	3031	3092	3241	1136	2484	955	842	1190	1302	2391	1898	1905	3812	1403	1028	2157	3518	2008	1387	2089	1448	1562
ATAAGCTTGTCCATGCCACG	CCT7	2112	892	624	943	1668	1694	1420	1592	1145	515	1341	389	265	633	724	622	905	917	872	633	413	907	1324	1335	617	407	708	536
ATAAGGAAATAAACTCAGGG	MIR1321	354	1048	509	808	1096	1280	1268	1358	1103	741	878	400	561	510	635	537	860	632	1310	681	506	1039	1415	1296	896	1039	527	933
ATAAGGAGGATAGGGAACAC	MIR4433B	2076	2119	1506	2273	2748	2372	3559	2857	2598	1191	2555	691	911	934	1102	2256	2098	1281	3381	1231	694	2140	3411	1775	1476	1378	1009	1464
ATAAGGCTTCTGTCTACTAC	MIR934	1576	1983	1432	2102	2532	2767	2871	3783	3161	1470	2572	872	1107	1034	1906	2528	1990	1715	3600	2153	1177	2578	3340	3169	1635	2444	1313	1717
ATAAGGGCTGGCAGATGATG	MIR4654	680	965	530	1226	1611	1662	1373	1570	1483	471	1157	497	361	620	763	833	1249	548	1319	976	284	926	1375	1006	615	886	558	370
ATAAGTTTGTGTGCATTTGC	MIR873	1115	955	840	1269	1850	1583	1820	2221	1755	1015	1392	560	708	755	1125	1476	1398	1310	2951	1336	809	1420	2514	1978	1013	1709	1325	962
ATAATAATGAAGTACAACTT	MIR4798	712	648	795	719	1239	1110	1469	1236	1298	699	1443	498	463	446	842	896	801	774	1728	872	412	1188	1422	1435	602	1042	846	844
ATAATCGGACCCATTTAAAC	MIR5188	801	926	557	971	1353	1021	1383	1273	1566	506	1462	408	468	523	875	1336	1120	839	1942	778	466	991	1269	1144	573	739	731	741
ATAATCTCAAGTCTTCAGGT	MIR3685	202	244	122	356	523	329	498	700	483	263	557	116	104	233	477	421	319	403	725	338	118	374	531	205	257	378	220	182
ATAATGGAGACCAGGCCACG	MIR1204	501	540	182	258	1007	951	1122	986	960	335	628	473	219	436	825	393	580	616	646	756	455	493	904	702	252	386	289	438
ATAATGTGTCTCTTGTGTTA	MIR18B	2219	1577	1603	1775	2981	2905	3716	3140	2925	1406	3047	1026	835	1365	1670	2530	2048	1686	4117	1507	827	2020	2757	2590	1392	1913	1789	1743
ATAATTGCAAATCCAGAGAG	MIR548AA2	2697	2656	1606	2188	3182	3055	3492	4677	3573	1610	3346	1222	1375	1432	2139	2273	1934	1917	4960	1909	1172	2788	4378	3121	1823	2930	1707	1779
ATAATTGCAAATCCAGAGAG	MIR548D2	2697	2656	1606	2188	3182	3055	3492	4677	3573	1610	3346	1222	1375	1432	2139	2273	1934	1917	4960	1909	1172	2788	4378	3121	1823	2930	1707	1779
ATAATTTGGTAATATATGTA	MIR1302-6	2007	2381	1731	2108	3242	3116	3389	3414	3350	1838	2746	1175	1167	1397	1785	1939	1987	1582	5115	1917	1205	2298	3650	2636	1660	1896	1754	1549
ATACAATATTTATTGTGTAA	MIR3976	1399	1186	820	1432	2154	2105	2654	2391	2901	1146	1862	753	807	816	1360	1889	1359	1037	2825	1582	793	1506	2622	2381	1105	1734	1009	1155
ATACACATTTAATTCCAGCG	MIR5689	947	664	476	614	840	1200	1025	1196	1001	464	1135	340	272	309	563	719	654	542	1728	446	397	673	1431	960	420	720	528	529
ATACAGATAGAGTGCAGACC	MIR504	1721	1500	1888	2357	2744	2708	3992	3227	3434	1671	2713	1058	1186	1288	1938	2612	2394	1937	5438	2255	1534	3063	3427	3065	2280	2275	2046	2141
ATACAGCGCCTAATATGATA	GML	1588	1148	1040	1236	1973	2002	2315	1706	2112	992	1328	655	675	817	1073	1279	1235	1063	2443	996	667	1356	1616	1588	1041	1017	962	740
ATACATATAGCAGAGACCCC	TAS2R1	692	892	687	831	1696	1250	2035	1831	1719	826	1022	488	597	554	948	1465	972	939	2155	898	534	1496	1638	1464	1190	994	873	1064
ATACATTTTGAATATGTATG	MIR299	815	585	344	615	1164	697	946	1035	1091	305	566	301	279	384	574	485	724	519	1646	535	344	817	1064	804	483	594	538	462
ATACCGAAGGTGTTCAAATT	MIR4735	362	410	376	445	748	732	1024	766	661	355	677	234	350	241	411	659	453	386	1072	291	392	585	977	565	286	496	390	623
ATACGGACGGCTAGTGGACC	MIR412	252	369	435	655	628	576	411	428	346	356	476	112	102	186	228	717	266	252	854	281	80	275	533	105	226	443	158	274
ATACGGATACCACACAAATT	MIR10B	2276	1142	975	1667	1748	2049	3300	2512	2293	722	2206	631	955	937	1574	1425	1587	899	3102	1493	709	1637	2741	2023	1061	1262	1308	1077
ATACGGCAATTGTATTAGGT	MIR548F3	738	1118	824	898	1727	1186	1931	1318	1597	848	922	562	539	590	881	1120	783	874	2141	873	564	1513	1301	1119	1069	605	807	1006
ATACGTGCAAATTCACCAGA	PCNA	1402	1366	1298	1638	1612	2077	1621	1561	1739	1050	1667	587	412	628	868	1375	653	787	1829	557	265	1207	1520	871	545	807	518	653
ATACGTGTCAACTGTTAGGT	MIR548AD	1165	1285	777	744	1255	1296	1691	1137	1405	470	1430	454	487	587	613	1196	831	664	1997	815	701	764	1402	1250	579	756	836	917
ATACTACTTCAAATATCACA	MIR5692B	1573	1874	1447	1890	2640	3201	2761	2979	2523	1204	2036	845	900	1030	1487	2282	1892	1710	4024	1131	1120	2776	2874	2377	1496	1330	900	1713
ATACTACTTCCAATGTCGCA	MIR3683	1625	2209	1014	1736	3093	2018	3541	3448	2744	1494	2614	1035	1021	1176	1751	2655	2218	1683	4003	1598	1015	2002	3373	2720	1228	2283	1584	1470
ATACTCACGTGAGAGGTCCT	MIR3164	1014	1090	1080	1501	1945	1859	1981	2065	1617	768	1653	577	586	750	780	1432	1186	939	2580	1139	657	1074	2125	1657	690	1131	1060	718
ATACTCTGTCACTTTACTTT	MIR4796	1844	2192	937	2496	3014	3393	3539	4330	3381	1454	2901	838	1113	1275	2127	2467	2460	2053	3729	1743	1128	2738	3851	3246	1500	2099	2080	2083
ATACTGCATCAGGAACTGAT	MIR217	566	796	512	739	915	1102	1154	752	1167	365	835	341	364	411	490	1056	631	491	1391	692	478	815	1038	1112	400	550	766	445
ATACTGCCGGAATGAGGATG	MIR6812	1177	1324	1373	1482	2537	1924	2469	2647	2372	948	1897	600	648	720	1335	1533	1284	1356	3894	894	727	1719	2182	2692	1074	1237	1201	1150
ATACTTACACTGAGCGCGCA	GML	721	491	284	617	416	846	877	959	827	437	549	211	221	365	423	614	500	294	1009	270	304	858	956	619	405	265	248	382
ATAGAAAACGCCGAGCCATG	TAS2R1	1575	1773	1084	1448	2270	2285	3405	2439	2734	932	1896	729	876	887	1459	1682	1599	1177	3296	1370	731	1982	2364	1929	989	1312	1200	1220
ATAGAAAGTGAACACCTCAC	MIR656	989	1069	642	1009	1376	1142	1722	1308	1009	445	1387	282	498	469	676	1144	995	901	1910	889	438	1019	1437	1178	543	1077	888	753
ATAGACCGTGTAGTCACAAG	POLR2B	1815	1466	839	945	1329	1352	803	1565	1249	446	1162	372	399	301	524	546	674	644	1153	548	403	691	734	841	342	484	484	510
ATAGACTCGAGAATTGCGTT	MIR219A1	953	901	985	1187	967	1873	1449	1684	1895	554	1229	446	468	517	816	1281	814	750	1645	907	571	974	1493	1318	565	837	811	771
ATAGATCAGAGTTTTATCAG	MIR555	479	334	735	552	620	1215	947	907	764	352	566	171	316	230	425	502	383	385	820	283	304	347	586	605	189	383	368	466
ATAGATCTGGATTGGAACCC	MIR607	2451	1327	721	593	1733	1182	2457	1732	2024	834	848	609	531	590	908	1252	823	741	2411	765	581	1114	1104	1343	702	923	762	789
ATAGATGCCAAATATTAGGT	MIR548X2	2114	2091	1542	1492	2701	2712	3244	2860	2614	1323	2639	859	1009	1098	1746	2880	2087	1687	3213	2237	918	2049	2986	2904	1421	2403	1306	1425
ATAGATGGCCTTCCCCTGCT	MIR4270	579	860	455	339	1192	1012	1430	843	931	421	755	346	353	358	553	835	506	517	1288	531	411	741	1078	752	431	544	598	450
ATAGCAAAGTAATCCATATG	MIR206	2551	2005	1278	2362	3496	2581	3442	2536	3365	1155	2487	834	1041	907	1572	1978	1658	1794	3861	1356	963	1890	2509	2646	1485	1450	1916	2057
ATAGCAATTGCTCTTTTGGA	MIR4766	778	687	280	855	1379	999	876	1390	1349	503	1418	355	477	468	619	828	1096	773	1558	862	321	1110	1505	884	713	866	787	698
ATAGCATTGTATGTTCATAT	MIR1-2	2738	2371	1938	2076	4547	4539	4584	5463	4220	2020	4132	1441	1354	1627	2109	3138	2930	2254	5153	2573	1717	2762	5964	3186	2008	2615	2298	2234
ATAGCCAATAGAGGGTGCAC	MIR3622B	3713	3452	2568	2930	4697	4377	5020	6709	4859	2133	4305	1549	1591	2172	2293	3841	3367	2743	6239	3346	1534	3955	6860	4262	2097	3836	2339	2369
ATAGCCAATAGAGGGTGCAC	MIR3622A	3713	3452	2568	2930	4697	4377	5020	6709	4859	2133	4305	1549	1591	2172	2293	3841	3367	2743	6239	3346	1534	3955	6860	4262	2097	3836	2339	2369
ATAGCTTAGCAGGTCCATAT	MIR1-1	815	1310	1077	1714	1628	1411	1905	2823	1851	1189	1295	594	1075	717	981	2277	1090	1029	2526	1336	594	1451	2543	1325	849	1641	687	1196
ATAGGACAAGTACGATCATG	CFHR5	866	978	936	944	1443	1136	1682	1406	1327	669	793	404	507	491	662	700	523	497	1904	668	311	999	1367	944	612	534	479	443
ATAGGACAGTATGTTCTTCC	MIR567	1074	548	494	710	939	805	1101	1007	963	371	1117	279	340	394	457	920	629	538	1966	764	335	942	1365	721	702	929	614	683
ATAGGTACCGTAAAGAAGTG	POLR3A	1293	629	520	492	690	710	1208	675	692	321	560	179	245	246	333	369	386	400	891	343	242	545	619	551	317	584	270	341
ATAGGTGATGAGATGGATCA	MIR548I2	1292	1242	1238	1497	2344	2286	2120	2452	2174	922	1488	574	829	734	1468	1733	1872	1238	2314	1407	898	1782	2406	2510	947	1181	1155	1321
ATAGGTGTGTGTCCTGGGAG	MIR6849	192	165	231	215	325	373	193	385	137	77	275	73	96	123	81	353	160	172	273	93	184	249	418	256	140	129	156	227
ATAGTAATAAAGTCTCATGT	MIR135A2	873	835	573	1113	1176	878	1309	1762	1194	427	1140	372	452	350	629	1052	878	680	1450	753	498	1128	1544	1120	878	983	641	701
ATAGTCACAAAAGTGATCAT	MIR153-2	1980	1509	1731	1807	2202	2259	2849	2444	3015	1069	1809	649	1003	825	1292	1879	1888	1328	3452	1574	822	1854	2642	2379	1193	1836	1583	1650
ATAGTCACAGATTCGATTCT	MIR10B	1235	1154	738	942	1440	1665	1256	1586	1149	715	1746	573	555	686	931	1289	1328	975	1821	1061	532	1480	2041	1449	797	1073	696	1159
ATAGTGAAACCATCCCCAAA	MIR3713	1628	1278	1711	1622	2836	2613	3142	3634	2177	1310	2410	812	1105	1132	1721	2365	1891	1303	4879	1831	990	2475	3125	2820	1840	1737	1730	1730
ATAGTGTCCCACAAAACACC	MIR3117	569	930	530	688	931	610	998	1084	679	473	1031	283	281	542	633	622	830	591	1633	767	333	781	893	1119	552	706	596	761
ATAGTTATACTCTAGAAAGA	MIR6502	1074	870	668	582	983	831	1429	1498	1260	539	932	486	303	388	559	672	849	774	1600	693	335	978	1501	1277	428	964	497	932
ATAGTTTTGTATCAATAATA	MIR450A2	333	367	307	786	772	842	930	1005	817	411	1133	323	365	331	514	828	574	395	1564	482	390	823	1211	612	335	600	526	416
ATATAAAGCGAAAATAACAT	MIR495	1105	873	888	1206	1533	1154	1635	1560	1575	630	1077	522	315	555	762	830	841	637	1184	873	421	580	1245	1184	451	758	746	575
ATATACACCTGCTATGTGTG	MIR4789	1279	1641	862	1607	2558	2668	2547	3729	2227	1061	2817	712	946	1086	1496	1482	1841	1263	2979	1397	920	1787	2650	2352	1261	1528	1145	1323
ATATATACACTATATATATG	MIR568	184	328	360	452	565	872	541	638	721	240	520	288	169	127	364	587	229	396	752	259	258	459	552	565	209	218	561	320
ATATATACCTCATATGTATA	MIR4777	573	1095	802	813	1107	1308	1366	1446	1115	706	1244	213	543	449	603	988	842	782	1861	769	418	1168	1724	1144	755	851	799	875
ATATATATGTGGATACATAT	MIR568	1372	1159	1159	1043	1704	1611	1702	2495	1966	752	1514	672	463	549	995	1611	1155	1046	1491	1035	652	973	1912	1313	684	1127	873	652
ATATATCTACACAAGGCCAA	MIR4753	1306	1446	1533	1283	2291	1659	2022	2187	2026	938	1925	642	548	1015	1394	1553	1733	1081	2657	1274	668	1326	2445	2433	813	1106	1129	1142
ATATATGTGAAGTATTAGGT	MIR548B	259	257	353	362	359	427	268	522	382	190	235	170	116	120	131	40	221	169	427	85	203	156	172	270	67	112	165	162
ATATATTTATAGTGCATATT	MIR450A1	1210	1266	835	1736	1835	2023	2346	2332	2268	1159	2099	623	665	817	1195	1594	1418	1210	2431	1619	810	1507	2412	1949	889	1475	994	1272
ATATCAAACATATCACACAG	MIR190A	1460	776	822	941	1133	941	1348	1616	1710	684	1201	317	388	541	792	1069	989	689	1802	1096	538	983	1736	1451	723	996	737	741
ATATCAATGAGAATTTCAAT	MIR4791	785	868	230	657	1095	1132	1461	1188	1237	704	771	328	617	440	542	1077	721	813	1782	349	405	1046	951	1023	827	486	739	892
ATATCAGGTAGGAATTCACC	LRIT2	2489	1934	1552	2072	3385	2268	3228	3508	3123	1540	3141	988	1081	1381	2155	2353	2093	1685	5173	1614	1340	2995	3110	3123	1595	2140	1888	2042
ATATGAGTGCTCAGCTCATG	MIR4319	966	701	335	1091	1125	953	1211	1244	1413	455	1203	479	407	467	670	797	789	936	1478	768	483	776	1503	2135	455	971	949	482
ATATGATGATATCCCAGCCA	MIR144	874	639	452	1096	1222	1358	1388	1623	1828	586	964	414	414	388	809	942	1149	810	1140	798	540	454	1375	1321	449	785	823	542
ATATGCACTATAAATATATT	MIR450A1	432	530	462	476	577	872	708	964	753	330	732	294	332	365	509	516	762	349	891	397	250	673	770	738	243	668	351	287
ATATGCCTTGTACTGGGCTA	MIR3921	2658	2639	2286	2142	3150	3175	3441	3557	3279	1470	2870	1059	1015	1456	1795	2730	1900	2048	3816	1808	1229	2405	3611	3060	1436	1924	1955	1502
ATATGGAAGAAATCCAGAAG	MIR4795	788	899	266	855	667	821	985	570	895	409	815	291	232	264	429	741	625	554	1382	501	199	608	1037	986	394	405	453	446
ATATGGCGTAGACAGGATGA	MIR7843	1160	1019	1111	1236	2071	2240	2328	2786	1919	736	1360	470	593	373	930	1004	884	1196	2164	960	772	1275	1732	1984	658	1006	1046	628
ATATGGGAACTGTGATGTCC	MIR4768	2152	2262	1960	2219	3383	4076	4469	4799	4219	1791	3446	1407	1381	1512	2448	2153	2323	2073	5263	2180	1095	2919	5042	3591	2035	2283	2265	2106
ATATGGTACTCAGAGACTTA	MIR3921	519	597	557	566	508	789	737	858	513	279	517	204	270	271	240	667	488	271	766	364	215	641	856	592	422	660	528	330
ATATGTAATATAAGTGTATT	MIR450B	1351	1656	1143	1186	2262	2015	2162	2770	2314	915	2826	771	821	915	1549	1820	1916	1405	2812	1889	1047	2414	2448	2884	1183	1535	1507	1482
ATATGTGATGAGTGTAACTA	PHF5A	375	168	203	260	428	300	548	140	384	199	259	68	111	77	102	219	138	75	443	78	111	138	281	119	48	93	63	51
ATATGTGATGTCACTCCTAA	MIR489	834	833	695	982	1455	1459	925	1703	1069	559	1088	440	437	454	888	1098	905	692	2437	942	479	1223	1576	880	1024	798	749	1368
ATATGTGTTAAATTCACTCG	CENPA	1037	984	683	1026	1402	1188	1506	897	1259	755	811	313	244	338	387	958	572	331	1035	256	205	627	676	397	254	357	245	356
ATATTAATTCACTGACAATG	SULT6B1	1717	2156	1601	2377	2495	2407	4109	3297	3094	1237	2495	939	996	1226	1927	2359	1925	2220	4523	1697	1310	2260	2956	2993	1603	1543	2023	1965
ATATTACAGCATTCTAGATG	MIR4777	748	650	737	493	1139	2081	1303	899	1061	614	916	286	370	396	460	968	699	561	1683	623	301	819	1144	853	339	548	516	464
ATATTACTCACGCGCAGATG	NCBP2	889	923	387	1147	1512	1642	1282	1310	1033	463	739	335	399	408	787	760	678	602	1535	630	370	942	1258	859	623	556	616	717
ATATTGCAAGAATGATAAGA	MIR653	1189	1289	940	1545	2204	1647	1856	2020	1775	829	1483	584	783	666	1137	1655	1266	1066	2567	1223	590	1344	2030	1718	869	1693	802	824
ATATTGTTCGTAGCATCCAA	MIR3683	1050	850	1302	1196	1710	1449	2094	2579	1625	702	1721	532	633	827	1138	1751	1056	826	2613	991	618	1403	2666	1408	911	1199	1039	782
ATATTTACGTGCTGCTAGAG	MIR16-2	1391	1543	1308	1773	1932	1601	2795	2082	2614	1072	1493	863	887	938	1105	1839	1725	1648	3588	1407	689	1899	3050	2311	1263	1794	1888	1556
ATATTTACTGAGTGCTTGCT	MIR1271	826	540	189	725	1124	794	1036	817	965	321	1012	249	239	401	298	927	598	314	1114	218	174	395	1266	549	320	647	375	345
ATATTTATGATGATTAATAT	MIR889	1813	2204	1463	1377	2375	2894	2614	2917	2671	1027	2291	785	872	1063	1761	2730	1718	1488	3804	1759	981	1774	3184	2688	1786	1888	1425	1602
ATATTTGTCAAGAGAATGGG	MIR6887	411	618	248	864	655	813	872	1042	855	374	961	238	241	324	402	659	488	498	1367	367	251	563	711	677	323	704	486	447
ATCAAACACGTAACCATAGA	MIR376A2	1512	917	1188	1167	2539	2184	2259	2298	2015	592	1895	494	663	870	1143	2259	1648	1208	2962	1302	729	1627	2796	2240	1341	1291	1341	1521
ATCAAGCTATGGAATACCCT	RACK1	2191	1027	895	847	626	701	986	618	718	379	658	197	212	182	379	754	349	242	964	255	163	346	423	599	256	493	337	405
ATCAATCCCTCTGATGTAGA	MIR548I2	1460	1561	1526	2277	3062	2553	2874	3121	2972	1054	2800	872	838	1076	1464	2157	1974	1842	3789	1712	1209	2132	2807	3028	1530	1924	1975	1791
ATCAATTGTGCTGACAACAC	RPL23	578	507	571	601	498	941	688	434	790	242	314	182	90	211	452	243	194	266	326	225	231	208	370	593	209	299	255	285
ATCACAGACAACCTCTTCTC	MIR410	2779	2711	2451	3441	5288	4368	4983	4781	4685	2146	4744	1330	1447	1735	2673	3743	3044	2700	6749	2720	1632	4431	5470	4315	3168	3669	2677	3381
ATCACAGTTCCCATATCCAT	MIR4768	784	996	910	1195	1318	995	1583	1382	1427	441	1438	365	479	543	998	1049	1109	571	1733	994	411	1017	1693	875	622	1040	772	830
ATCACATGGGTGTACACACA	MIR5692B	926	748	699	821	1146	1506	1247	1382	914	447	855	378	388	424	608	1031	719	828	1973	852	556	771	1021	1204	267	1036	738	542
ATCACCATCAAGGACGACAA	VPS28	1364	1333	1146	1083	1340	1482	2093	1561	2171	609	1216	776	527	415	1107	1173	767	821	1808	751	672	751	1535	1976	713	583	995	643
ATCACGGGCCCATTGAGGGG	MIR5685	880	832	522	734	762	1185	1209	806	897	485	1032	409	325	344	653	824	481	656	1316	752	271	773	1093	360	469	692	316	387
ATCACGTAACGCATATTTGG	MIR508	2342	2485	2009	2959	3542	3683	3670	4798	4009	1594	3855	851	1198	1457	2169	3114	2682	2074	5221	2394	1203	2864	4861	3205	2117	2287	1884	2485
ATCACTGAGCTGGCATTAGT	MIR5588	2240	2042	1773	2414	2519	3668	3907	3216	3859	1589	3037	1143	939	1188	1987	2427	2731	1582	3796	2458	1364	2223	3944	3049	1681	2851	2082	1701
ATCAGAACCATGGCTAGTAC	MIR6834	687	601	374	704	642	574	1258	737	670	248	774	214	217	286	502	353	419	410	695	457	414	669	608	474	283	311	605	475
ATCAGCCCAAGCAACAATGG	GKN2	162	456	503	321	704	629	793	1047	1241	395	635	231	228	262	475	432	507	545	997	582	289	628	786	1086	326	577	538	259
ATCAGCTCCTAGAGCCAGAG	MIR635	438	499	262	571	982	585	796	937	1285	245	758	308	279	259	367	640	551	570	1584	492	337	863	684	1036	396	303	348	420
ATCAGGGCAGCTGGACACTT	MIR6780A	767	633	489	525	889	1523	912	842	824	221	692	227	241	188	529	446	209	484	478	352	399	350	675	860	313	219	380	229
ATCAGGGCAGTCCACCACTA	MIR1288	1445	1157	1095	2199	1526	1693	1620	1905	1854	743	2028	639	619	741	1104	1059	1234	1025	1928	1001	750	1159	1258	1973	771	1269	1065	1364
ATCAGGTGGGATGCCCTTTG	MIR3151	292	335	163	373	444	567	530	557	407	328	244	142	184	134	189	193	285	285	417	118	243	182	395	490	177	186	184	219
ATCAGTTACACATCACTTCA	MIR573	3370	3116	2269	3918	4571	4396	5920	4942	4695	2027	4643	1424	1790	1957	3327	3934	3102	2654	7897	2414	1810	4112	5830	4780	2658	3555	3000	3652
ATCAGTTGTAGACTCTAGGT	MIR924	629	753	276	585	871	568	785	542	1288	238	580	171	293	292	435	358	443	496	995	537	352	653	753	661	325	491	409	454
ATCATATTTTACTCCATGTG	MIR3134	2960	3124	1954	3481	3776	4817	5206	4905	4915	1832	4045	1415	1566	1951	2966	3775	3071	2862	5536	2866	1620	4005	5604	5171	2083	3501	2418	2979
ATCATCAACAGACATTAATT	MIR421	3519	4449	3190	4083	6406	6180	5160	7179	7098	2276	5293	2353	1840	2602	3828	4372	3745	3824	8096	4315	2294	5573	6364	6160	2976	3749	3832	3189
ATCATCAGCCATCCCCATGG	MIR4502	1434	2142	1445	1790	2441	2056	3593	2316	2680	1018	1937	688	640	711	1280	2121	1566	1015	2949	1275	664	1949	2377	1724	1052	1280	964	1202
ATCATCATCAGCCATCCCCA	MIR4502	4155	4045	2203	3586	4516	5618	5703	5200	4675	2174	4271	1232	1414	1731	2412	3137	2383	1865	5442	2400	1305	3481	5337	4265	2051	2882	2068	2209
ATCATCTCACAGTTCAACCA	DDX56	2191	1413	1447	1423	1958	1434	2250	1672	2151	507	1468	547	432	526	987	849	920	944	1485	1043	398	1099	1929	1188	515	725	471	669
ATCATGTGCAGTGCCAATAT	MIR96	2030	1775	880	1712	2228	2487	2929	2717	3025	1067	2147	677	767	1181	1714	1745	2364	1260	3212	1634	1049	2074	3083	2797	1148	1970	1239	1339
ATCATTCAGAAATGGTATAC	MIR215	1068	958	851	1694	1540	2057	1940	1910	1820	665	1461	650	450	611	1118	1876	1558	1079	2543	1352	643	1695	2040	1685	759	1341	803	794
ATCATTGGTTACCATAAGAG	CCT2	1400	707	567	983	1292	1136	968	1343	817	451	574	344	317	249	444	372	557	441	921	586	318	545	745	864	284	515	324	266
ATCATTTTTGGTGCGTTGGC	MIR7977	589	632	722	911	1486	1081	945	1366	1069	403	1136	435	310	457	637	441	596	548	1041	395	458	734	964	1076	441	431	422	705
ATCCAAAATCACCACCACCG	ARFRP1	1157	719	1007	1096	1287	1243	1980	1441	1230	619	1139	333	335	350	389	564	649	497	1533	597	410	1190	645	795	451	599	498	989
ATCCAACACCAGTGTCTGTG	MIR940	1041	718	612	899	1468	1283	1595	2244	1506	533	1298	296	428	755	778	1002	989	676	1865	695	622	927	1614	902	677	876	832	883
ATCCAACTGAAACAACAAGT	MIR3915	464	633	168	893	758	730	1072	1143	975	359	784	408	244	352	475	679	573	635	1131	754	351	745	1251	574	469	585	448	715
ATCCAGCCATTCCTCAGACC	MIR2392	1532	1224	958	1888	1834	1927	2094	1875	1560	606	1235	348	433	581	836	941	704	620	2613	655	551	998	1440	1019	736	740	545	585
ATCCAGGATATTCCTACCCA	MIR3189	1248	1551	1502	1619	2349	2057	2508	2761	2036	926	1811	594	582	859	925	1403	1628	1213	2213	1434	832	1387	2279	1763	711	1483	1542	962
ATCCAGGCCAAAGTCCTGTG	MIR4667	839	589	513	567	1073	1048	1622	1429	1329	542	1134	663	398	408	675	1092	769	474	1388	673	413	988	1594	1089	458	747	658	532
ATCCAGGGAACCCTAGAGCA	MIR5010	525	251	348	603	545	473	584	1034	604	352	745	189	142	371	512	335	445	256	1023	430	223	565	575	390	172	370	188	296
ATCCAGTCAGTGTATTTCGA	MIR4804	197	435	123	86	387	60	254	482	330	165	269	75	81	172	108	226	341	194	492	274	125	272	504	448	290	237	219	347
ATCCAGTGCAGTTTGGCAAG	MIR5010	2121	1841	1335	1661	2777	2539	2105	2461	1903	888	1962	615	751	781	1222	2388	1793	1050	3221	1717	657	1784	2057	1923	1227	1274	904	1046
ATCCCAACCTGTGTAGAAAG	MIR92A1	718	561	454	879	1034	1229	1432	1204	1074	595	851	351	363	314	536	627	594	604	1332	597	368	824	1191	914	488	607	458	474
ATCCCACCGCCACAGACAGG	MIR663B	186	373	157	349	294	597	618	694	657	120	276	148	117	123	351	358	135	213	383	176	98	232	374	324	161	139	45	269
ATCCCATTATGCTAAGTCCA	MIR5704	1049	395	537	1103	874	1240	1270	1157	1258	431	1246	354	423	352	825	705	806	599	1599	721	355	725	985	1301	622	773	501	558
ATCCCCATCTTAGCATCTAA	MIR145	998	729	593	642	1153	1148	1482	2086	2047	607	1387	449	458	489	751	883	1263	889	1772	1101	543	1144	1704	1316	706	910	930	905
ATCCCCCAGAACCGAGTCTG	MIR6875	723	555	437	392	928	810	795	820	777	363	614	313	286	346	556	721	598	360	1064	361	373	648	843	958	550	354	376	442
ATCCCCTACCCGCTTACTGC	MIR4519	2353	1907	1781	1790	2988	2465	3035	3305	3551	1345	2061	806	941	1190	1228	2061	1615	1474	3260	1466	757	1993	2762	2165	1133	1696	1026	936
ATCCCCTTTGCTTTAACATG	MIR302C	1695	1246	1087	2135	2401	2289	2909	3100	3113	1180	2246	845	790	1080	1338	2285	2018	1427	3370	1683	827	2024	3957	1931	1506	1986	1649	1250
ATCCGGGTAAAGTTCCAGGG	LSM7	1862	1654	1235	1800	1751	1856	1797	1643	1517	646	1104	360	343	325	906	834	757	601	1418	807	432	930	1628	1024	429	694	586	654
ATCCTACGAGATGAGAAATG	YARS	1481	1616	1199	1451	999	991	1391	1295	805	240	860	148	282	288	212	549	445	349	981	293	261	483	529	288	413	382	350	327
ATCCTAGAATGTTATTAGGT	MIR548A3	1123	997	1246	1509	1754	1892	2099	2021	2394	805	1167	626	605	716	1036	1529	1257	1021	2515	1029	797	1426	1470	1674	958	893	916	1009
ATCCTCCAGCTGGGGCTGCA	MIR4313	368	541	454	795	598	533	897	816	1062	436	815	292	446	439	577	1018	737	488	751	688	363	540	1576	1045	477	826	541	372
ATCCTCTCTTTAAGTACCAA	MIR1185-2	1133	1266	824	1052	1406	1429	2003	1722	1641	591	1227	383	475	504	739	1540	1001	813	2568	857	544	1069	1994	1663	910	863	1023	1418
ATCCTCTTGTCGAGCCCCCT	MIR3663	887	810	845	496	1570	1756	1285	1170	1320	489	1137	414	396	586	964	858	942	684	1708	816	553	1237	1688	1062	659	930	922	939
ATCCTGCAAACCCTGCATGT	MIR188	1032	969	918	882	1458	1723	1794	1706	1259	705	1469	509	329	483	1177	1750	1082	841	1535	937	635	1025	1841	2014	770	1415	1001	674
ATCCTGGGATGGGTGTTTCG	MIR5705	4	93	15	12	113	92	143	140	39	35	77	19	56	21	67	71	91	55	75	48	25	113	160	41	68	61	43	64
ATCCTGTGATTTATGCATGG	MIR3651	558	853	601	1006	1877	975	1261	1651	1348	619	1359	346	434	618	720	881	905	865	1359	844	480	808	1258	1300	534	948	715	668
ATCCTTAAACATGTTGTCTG	MIR514A2	6503	6941	5785	7464	10491	8581	10555	13464	10544	4003	9661	3226	3415	4200	5697	7971	7700	5587	13118	6689	3598	8102	13104	8468	5547	7552	5121	5854
ATCCTTAAACATGTTGTCTG	MIR514A3	6503	6941	5785	7464	10491	8581	10555	13464	10544	4003	9661	3226	3415	4200	5697	7971	7700	5587	13118	6689	3598	8102	13104	8468	5547	7552	5121	5854
ATCCTTAAACATGTTGTCTG	MIR514A1	6503	6941	5785	7464	10491	8581	10555	13464	10544	4003	9661	3226	3415	4200	5697	7971	7700	5587	13118	6689	3598	8102	13104	8468	5547	7552	5121	5854
ATCCTTCTTTGGTATTTAAA	MIR376A1	1491	2089	1502	1749	2469	2819	2886	3409	3052	1342	2321	850	1022	1177	1697	2545	1536	1694	4512	1753	1098	2348	3290	2751	1317	1938	1721	1953
ATCCTTGAGAAGCAACTCAA	MIR1255A	532	576	504	698	958	834	1090	1033	903	487	893	396	413	404	500	1094	1168	554	1400	680	384	587	1312	955	514	719	613	462
ATCCTTTGAGTTGCTTCTCA	MIR1255A	2286	2103	1844	2358	3220	3559	3950	4301	3427	1259	3052	869	1205	1392	1988	2795	2443	1892	5048	1896	1209	2622	4106	2990	1714	2183	1821	1524
ATCCTTTTTGTTTTTCCAGG	MIR4668	517	406	334	756	731	963	963	1107	1124	273	888	378	289	404	528	227	677	503	1188	772	383	541	1217	940	111	1002	437	397
ATCGGGACAAAGGCTGGCGT	MIR4656	246	375	103	335	576	538	573	907	464	283	504	161	172	289	261	652	345	203	324	214	75	215	762	589	162	282	100	211
ATCTAAAATTAGGCTAGAGC	MIR4771-1	2447	1938	1769	2797	2853	2601	4127	3555	3297	1804	2809	1174	1210	1235	1702	2884	2227	1719	3982	2183	1225	2257	3366	3078	1370	2164	1882	1739
ATCTAAAATTAGGCTAGAGC	MIR4771-2	2447	1938	1769	2797	2853	2601	4127	3555	3297	1804	2809	1174	1210	1235	1702	2884	2227	1719	3982	2183	1225	2257	3366	3078	1370	2164	1882	1739
ATCTACACGATGCCTGGCAC	MIR493	550	361	307	802	792	475	838	978	902	312	757	199	239	408	635	553	631	515	764	406	248	311	807	1013	350	448	489	307
ATCTACCAAGATGAGGGAGT	MIR6127	893	889	628	947	1410	599	1481	1388	1233	486	816	274	427	506	663	939	659	481	1011	497	492	1070	776	628	748	614	766	1195
ATCTACGGGTTTATGCCAAT	MIR99A	777	1209	721	1245	1687	2405	1673	1876	2376	822	1656	530	745	873	1069	1266	1398	1057	3083	1220	619	1605	2026	1762	1040	1094	1030	1188
ATCTACTTCCAGTTCACTAG	MIR3612	895	1118	834	672	1281	796	1374	1468	1079	658	798	436	343	641	985	1303	941	982	1972	844	545	1361	1564	1187	752	940	722	1274
ATCTAGCTGTATGAGTGGTG	MIR9-1	628	660	398	596	1088	745	857	486	503	287	551	144	188	246	155	490	488	263	571	430	267	320	739	342	192	761	250	311
ATCTAGCTGTATGAGTGTAT	MIR9-2	1589	1489	936	1396	2125	2277	2080	2410	2501	875	2280	839	704	981	1238	2145	1854	1340	3180	1864	901	1395	2978	2678	1096	1789	1412	1094
ATCTCAAGCTGTGACTGCAA	MIR527	3061	3033	2156	3739	5459	4842	5919	4926	5376	2356	4145	1670	1798	1871	2658	3890	3699	2793	7504	3417	1723	4297	5658	4634	2453	3871	3100	2854
ATCTCAAGCTGTGACTGCAA	MIR518A1	3061	3033	2156	3739	5459	4842	5919	4926	5376	2356	4145	1670	1798	1871	2658	3890	3699	2793	7504	3417	1723	4297	5658	4634	2453	3871	3100	2854
ATCTCAGAGTCTCAGAGTCG	MIR3131	578	622	170	145	398	197	444	495	426	231	402	131	123	317	180	363	310	246	714	224	66	398	620	308	69	276	136	326
ATCTCCACGGGTAATCTGCA	MIR6788	1839	916	1413	1975	1895	2115	2395	1767	1790	821	1491	820	767	754	1115	1441	1507	953	2518	1261	689	1531	2537	1399	940	1478	633	791
ATCTCCGGGGTCTTGGTTCA	MIR769	1035	668	505	1229	1594	2276	1808	2375	1512	829	1037	619	534	732	1297	1536	899	1340	2785	1152	780	1119	1856	1900	1058	1067	1007	672
ATCTCTTTGCAGACCACTTC	MIR4527	827	709	538	828	1378	888	2140	1893	1384	613	1417	484	450	687	722	758	1148	817	1466	866	417	737	1762	1218	657	1343	765	625
ATCTGACCAGAATAGTAAGT	MIR8060	1361	1003	427	1169	1160	1421	1661	1734	1475	733	1265	467	470	538	816	1582	1072	989	2515	821	553	1542	1432	1856	976	1000	989	972
ATCTGAGCACCACACAGGCC	MIR3663	691	708	387	830	1476	1219	1701	1172	1337	434	902	439	385	469	628	703	909	688	1520	756	333	954	1525	820	600	980	512	541
ATCTGAGGGCCCAGGAAGAA	MIR5088	264	242	360	175	490	732	622	384	632	354	410	211	272	220	428	374	417	224	622	374	209	451	610	508	248	503	195	281
ATCTGATCTTTACTGAGTGA	MIR3920	1536	1923	860	1527	2359	2548	2438	2729	2078	1023	1961	873	915	1009	1458	2169	2084	1363	3478	2020	1040	1975	3515	3133	1154	2029	1928	1182
ATCTGCCAGCTTCCCACTAT	MIR4727	1376	1081	671	1004	1787	1378	1984	2485	1793	875	1664	507	434	474	799	1588	912	926	2115	1075	429	1069	2290	1613	716	1393	989	794
ATCTGCGACAGGATCAGCAG	SYS1	458	482	174	607	701	732	670	462	635	287	375	91	222	348	149	346	433	311	646	458	150	254	745	365	167	327	185	275
ATCTGCTCCACGATTTGGGC	MIR4436A	2332	2825	2072	2010	3296	3214	4310	5149	3586	1837	2774	1169	1195	1352	2243	4037	2605	2220	5455	1970	1718	2980	4252	3851	1521	2356	2376	1678
ATCTGGAAAGAGTCAAGTCA	MIR3922	911	1026	856	689	1519	1202	1536	1673	1606	714	1305	436	574	540	724	916	885	877	1969	812	622	1352	1304	1066	984	832	822	957
ATCTGGGAATCGAGAAGCGC	MIR3911	834	625	279	867	875	790	783	987	866	359	764	273	259	250	576	681	565	362	1111	605	190	540	764	782	474	462	560	419
ATCTGTAAGGTGTTGCAGTG	MIR3064	1757	1354	1474	2388	2687	1429	2694	2884	2775	836	2365	1024	687	1420	1754	1997	1426	1682	2627	1536	871	1508	3115	2628	903	1830	1454	1096
ATCTGTCTCGATTGTTTCCA	MIR6888	579	1036	584	849	735	1325	851	1560	1305	601	1055	325	284	484	729	860	973	645	1041	570	398	694	1131	1095	506	735	641	514
ATCTGTGAGCTAGATTGGGA	MIR6728	778	768	494	1028	1525	1329	1791	1486	1809	534	894	393	498	480	729	1109	1130	545	1652	764	441	948	1385	1124	507	904	892	578
ATCTTCAACCAACAGGCAAA	MIR552	1346	1935	1159	1949	3004	2879	2885	2644	3089	1414	2696	1167	1020	1422	1965	2338	2300	1614	4258	1753	1045	2276	3253	2827	1186	1771	1716	1665
ATCTTCGATACTCGAAGGAG	MIR494	967	771	788	1435	1099	1537	1381	1250	1544	674	1197	313	385	500	779	1111	849	629	1979	911	571	1018	1371	1519	673	760	847	794
ATCTTCTTATCCTAGACACT	MIR4704	1661	1627	1031	1394	2502	2119	2630	2210	2013	1036	1596	525	721	994	1524	1079	2043	1260	2879	1873	530	1505	2934	1871	1368	1450	947	1674
ATCTTGGCAAATATAACCGA	KPNB1	261	194	151	106	183	105	170	199	309	51	159	20	12	51	58	143	118	118	283	53	17	118	314	127	21	229	59	14
ATGAAAAAAGAGGCTGAGAA	MIR7515	883	575	363	343	776	1060	1084	1580	818	357	805	256	259	324	422	656	754	579	831	546	354	550	1098	810	435	552	380	522
ATGAAACTGACTGAATAGGT	MIR3136	634	658	383	849	957	1461	1451	1006	1935	846	1106	496	519	439	813	899	658	552	2401	684	426	1210	1249	1253	841	986	860	1075
ATGAAATAGGAAGTCATTGG	MIR616	229	388	275	417	378	681	687	412	362	136	311	195	206	180	354	265	331	328	420	226	207	359	491	495	282	354	297	175
ATGAACTTTCCAAACCAGCA	MIR490	757	862	392	959	999	751	1292	1495	1568	554	693	312	344	293	504	965	400	590	1390	519	283	799	676	1072	485	318	473	690
ATGAAGAAAAATAAGAGGCT	MIR3201	1038	1250	1215	1450	1406	1447	1960	1426	1349	744	1237	484	436	420	861	1235	1013	898	1763	808	578	1211	1344	1279	865	617	872	667
ATGAAGAAAGACTGTAGCCA	MIR204	1565	1897	1277	1586	2335	2194	3174	2242	2778	971	2450	639	741	1015	1238	1535	1630	1389	2812	1450	950	1520	2858	2554	998	1814	1420	1226
ATGAAGCCATAAGGCCTGGG	MIR7974	617	484	712	878	854	872	731	1008	1032	365	1087	220	294	418	371	858	565	423	1223	460	193	691	866	592	473	448	384	374
ATGAAGTGCTGGGCGCTTAG	MIR5191	692	732	426	934	830	1120	1366	1500	1069	613	1104	255	329	440	452	786	799	709	1970	730	400	1030	1323	904	527	716	473	760
ATGAAGTGGTGTGAAGGGTT	MIR3613	494	805	402	1188	1340	1008	1077	1316	848	266	726	358	322	511	354	804	762	353	1528	382	249	959	801	456	363	871	188	527
ATGAATCATTAGGTTCCAAT	MIR580	1013	878	701	1347	1298	1749	1864	2275	1699	647	1177	592	593	646	1216	1607	1501	1018	1832	933	616	1495	1801	1717	647	1148	856	904
ATGAATGTTGATTGTGACCT	MIR181D	2250	2245	2188	2434	3385	3492	3639	3916	3901	1436	3453	1206	1195	1360	1838	2469	2403	1702	4130	1973	1111	2300	3313	2878	1363	2016	1924	1568
ATGACATATTTTTCCTGCTC	MIR3193	448	629	611	503	1027	1013	736	887	1067	420	452	256	271	431	574	660	668	556	1262	623	376	808	838	801	472	534	530	515
ATGACCAACACCCTAATGGC	TMEM207	789	1100	663	1237	1425	882	2057	1784	1534	815	1057	528	459	644	1083	902	809	865	2250	726	584	896	1586	1806	648	775	988	577
ATGACCCTGCAGGGAGGTGC	MIR4722	596	248	596	550	886	1153	789	694	796	274	806	270	241	218	493	434	449	366	882	460	270	453	1284	587	410	315	268	508
ATGACCTAGTATTCTGTACC	MIR630	582	513	428	369	783	1034	710	1062	938	228	920	232	257	364	476	617	688	590	1504	572	276	1246	849	827	536	853	714	709
ATGACCTGACCTGGTGAATG	DAZ3	703	222	442	301	574	713	598	817	1130	290	862	298	283	332	442	490	488	562	1038	435	277	701	880	813	410	224	601	786
ATGAGATATGTACAATGGGA	MIR8054	2328	2204	1133	1931	2542	3024	3140	4324	2941	1318	2384	825	943	1281	1746	2399	1957	1276	4618	2337	840	2058	3132	2765	1338	1957	1274	1577
ATGAGATGTGAGAACTTGAG	MIR6734	1014	1666	615	1013	1483	1720	2299	2441	2323	727	1602	737	737	743	894	1513	1464	1177	2951	1532	675	1938	2333	2040	1236	1308	1101	1584
ATGAGATTTAGAATCAAGTT	MIR605	509	772	306	494	745	1131	952	840	1390	340	770	333	329	291	715	628	692	594	807	551	602	619	1162	1044	442	703	712	364
ATGAGCACTTTGGTACTACT	MIR20B	926	725	686	686	1232	1095	1273	1570	1496	734	1096	426	379	441	779	1242	722	815	1589	1221	491	906	1661	1033	601	952	671	599
ATGAGCTCTTAATATATCCC	MIR549A	619	567	270	418	1063	1172	904	1168	1036	406	866	414	304	267	802	660	730	594	1685	693	384	650	1007	773	262	828	625	447
ATGAGGCCTACAATGTGCAC	MIR421	2156	1665	1874	1417	3591	2236	2964	2940	3238	1233	2995	1054	895	1232	1948	1862	2008	1577	3597	1485	1114	2210	3284	2197	1307	1916	1569	1591
ATGAGGCCTGACATATCTGC	MIR4650-2	876	1695	826	1201	2239	1745	2239	1644	1821	724	1450	403	563	563	1246	1336	902	1031	1654	844	579	913	1663	1339	611	674	650	494
ATGAGGCCTGACATATCTGC	MIR4650-1	876	1695	826	1201	2239	1745	2239	1644	1821	724	1450	403	563	563	1246	1336	902	1031	1654	844	579	913	1663	1339	611	674	650	494
ATGAGGTGTACCAACCTAGG	MIR4714	834	994	651	1232	1671	1204	1843	2005	2571	1081	1587	731	568	566	922	1353	1258	1031	1816	1137	740	1115	2225	1313	688	1489	1003	1403
ATGATAAGCCATCTGTAAGC	MIR1269B	639	927	771	780	1033	1440	1302	1459	1615	435	945	356	446	447	697	918	725	528	1110	591	304	1040	1194	1209	472	832	588	666
ATGATAGTTATAGCCAACCC	MIR5739	1289	1216	1091	1430	1167	1295	2266	1559	1922	673	1833	426	559	572	1004	1508	1093	773	2656	1345	623	1043	2380	1563	828	1339	1108	730
ATGATATCACACCTCCCAGG	MIR3689E	891	1097	791	1429	2053	1372	1720	1937	1723	742	1441	385	575	683	816	1507	1490	790	2145	1337	460	1040	1650	1271	672	1317	791	823
ATGATATTGTCAAAGCATCT	MIR301B	1718	1488	818	1626	2054	2775	2962	3416	2308	810	1931	636	792	858	1620	1909	1031	1225	3208	1008	825	1460	1954	1893	902	1251	1372	817
ATGATCACCTAGCCAGAATA	MIR5583-2	2717	2147	2034	2578	4192	3307	4251	4130	4305	1593	3223	1232	1154	1641	1911	3114	2311	2482	5787	1849	1440	3627	3982	3454	2125	2201	2157	3032
ATGATCACCTAGCCAGAATA	MIR5583-1	2717	2147	2034	2578	4192	3307	4251	4130	4305	1593	3223	1232	1154	1641	1911	3114	2311	2482	5787	1849	1440	3627	3982	3454	2125	2201	2157	3032
ATGATGAGATGAGCAGAGGG	MIR4739	822	972	811	592	1237	1319	1609	1303	1170	597	851	285	561	347	551	1065	1034	594	2534	761	420	1196	1156	1490	490	742	443	535
ATGATGTAACTTCAGACTTT	MIR4670	782	1096	863	523	1511	723	1243	1637	1414	872	1410	341	458	523	809	703	635	895	2019	597	555	969	1601	1554	716	1131	1092	878
ATGATTCATAAATCCAGAAG	MIR4795	700	724	668	1125	1185	1297	1408	1770	1138	486	1358	380	470	615	560	834	712	505	1669	722	359	809	1169	890	522	623	562	954
ATGATTCTCCCATTTCCACA	MIR3123	2120	1616	1496	2013	3144	2875	3589	3993	3568	1099	2612	1079	1087	1216	2153	2633	2601	2209	4050	1942	1286	2906	3801	3398	1558	2051	1669	2105
ATGATTGCCACGTCTGCAGT	MIR509-3	728	624	548	557	1022	1628	1100	1241	1035	373	1071	363	311	362	547	794	794	649	1581	1038	347	863	1639	823	418	1043	347	538
ATGCAAATTTTTGCTTGCAT	MIR5680	354	434	418	657	775	243	754	877	761	346	830	232	301	213	408	483	408	392	704	375	351	552	777	416	373	332	308	421
ATGCAACAAATCCCCACCCA	MIR92A2	1216	1514	735	962	1430	1995	1768	1155	1308	706	1209	361	491	740	1064	1252	1113	813	2224	999	685	1091	1056	1626	788	833	853	751
ATGCAACAGCAATGCACCGC	MIR33B	3130	2414	1598	2262	3563	3700	4275	3164	2610	1390	2703	989	1020	1567	1714	2595	2604	2229	3983	2204	1284	2700	4069	3254	2232	1967	2314	1818
ATGCAAGGATATTTGAGGAG	MIR655	1912	1787	1057	1343	1898	1725	2495	2011	2639	1131	1397	637	849	816	1139	1087	1476	1044	2301	1418	858	1878	2741	1634	983	1642	1106	884
ATGCACAACTCAACAACCTT	MIR676	703	556	620	846	918	1163	1303	1202	1062	454	1239	371	304	432	693	873	980	715	1690	903	464	915	1725	1164	553	883	756	924
ATGCACCCGACAGATGCACT	MIR3936	4186	3514	2056	3450	5473	4785	4828	5796	5199	2649	4694	1461	1546	1925	2501	4220	3340	2690	6362	3021	1676	2976	5937	5124	2484	4122	2669	2704
ATGCAGGCCCCAGTGAGCAC	MIR6797	360	540	528	606	725	920	1326	901	1071	473	699	252	214	382	391	877	437	676	1423	357	289	808	600	713	475	293	602	615
ATGCCAAAGCCAGGCTCTGA	MIR4755	1454	2156	910	2197	3091	3268	1818	3683	2585	1018	2493	1052	926	1092	1441	1565	1982	1629	2896	1680	834	1531	3664	2682	902	1879	1902	1340
ATGCCAAGCTCAGCGTGGAT	MIR5092	485	913	438	956	914	1355	1548	821	975	411	867	185	266	401	571	619	707	884	1480	551	415	550	1270	1015	192	791	615	460
ATGCCATTATGTGGGTCATG	MIR6864	758	886	617	706	1500	1514	1718	1420	1252	487	931	455	543	338	844	1270	516	744	1470	644	412	938	978	857	442	779	393	473
ATGCCCATTCATCCCTGGGT	MIR92A2	2613	1914	1409	2177	3058	3619	3177	2625	2574	1272	2849	777	998	1147	1595	2110	2254	1299	3405	1805	949	2413	3650	2463	1348	2098	1518	1730
ATGCCCTAGGGGATGCGGGG	MIR324	613	854	589	526	1501	1357	1455	1271	1368	545	1174	413	394	549	622	544	1060	651	1859	758	349	789	1524	1499	603	751	714	476
ATGCCTGCGCCAGGGCCCTG	MIR6836	1135	1105	671	1140	1726	2295	2399	2330	2579	863	1592	734	661	812	1263	1321	1442	1049	2659	1061	735	973	2137	1991	921	1039	821	811
ATGCGCCATCGGTGACTCGG	EEF2	146	89	105	142	13	227	272	56	90	41	56	32	41	4	18	48	17	51	161	19	14	19	77	16	5	4	74	17
ATGCGCCCCGGGAACGCGTG	MIR3180-5	395	349	410	350	372	636	813	379	349	416	339	119	113	126	387	503	217	270	1068	177	138	595	507	321	171	303	265	373
ATGCGGATGAAGTGGTGTGA	MIR3613	1910	1967	1071	1354	2392	1691	2020	2186	1957	1001	1633	619	626	696	1260	1516	1468	1224	3231	1446	633	1384	2146	1761	1171	1737	887	1532
ATGCGGGAGGCAGGTTCCCG	MIR596	738	440	312	365	607	411	466	510	621	245	650	141	330	273	476	401	669	419	1216	259	188	460	923	851	316	375	279	289
ATGCTAAGAACCCCTAGCCT	MIR2116	705	484	393	578	926	719	1141	1217	1038	341	999	267	288	377	567	681	679	554	1706	595	396	756	1015	988	458	942	628	561
ATGCTAGGCTTAAACAGCAT	MIR4423	546	804	710	619	940	956	1205	1274	1062	476	1035	351	312	374	369	582	493	475	1082	390	267	602	777	612	583	484	436	581
ATGCTGCTATCGTTCCAAAG	MIR4524B	1331	1273	799	1053	1910	1605	1836	1797	1463	804	1112	567	601	598	800	1899	1262	968	2414	1292	681	1144	1680	1555	782	1067	960	707
ATGCTGGAGGAGCATGACAG	MIR6076	1025	2076	1478	1199	1968	1809	2243	1780	2090	878	1447	555	565	631	670	1258	1268	875	2738	654	630	1303	1696	1406	751	1557	1127	1115
ATGCTGGCATTGCTCGTGGA	MIR7847	1303	1753	1512	1984	2602	3039	2955	2491	2862	1132	2681	687	1001	988	1267	1580	2083	1450	3123	2030	825	1952	3483	1994	1485	1765	1528	1776
ATGCTGTTTAAGCCTAGCAT	MIR4423	543	815	689	531	943	936	1145	1311	1037	482	1074	362	339	371	351	604	514	517	1096	391	258	581	811	648	520	494	448	492
ATGGAAAGAGGGTGCATAGG	MIR587	990	904	712	864	1433	1386	2014	1924	1739	599	1668	565	707	778	1153	780	1078	1067	2322	1062	695	1288	2207	1670	701	1325	977	731
ATGGAACTAACTGAATAGGT	MIR3136	2250	2137	2023	2092	3058	3282	3691	3716	3522	1418	3160	1180	875	1141	1891	2106	1796	1843	3862	2040	1326	2430	3597	3343	1776	2051	1515	1154
ATGGAATCGAATTTCCCTAA	MIR3117	677	1190	845	1074	2216	2013	1761	2401	2068	842	2261	722	617	712	1361	1928	1755	1504	3621	1318	652	1734	3102	1703	1249	1514	1163	1635
ATGGAATGTAAGGAAGTGTG	MIR206	505	370	191	321	573	578	591	768	872	318	479	261	289	212	249	658	337	449	484	398	305	364	428	529	342	470	380	155
ATGGACAAAGGAGCAGAGGT	FAM106A	807	763	519	1049	1301	1481	1982	1516	941	676	1238	350	508	687	544	1236	1046	646	1931	881	382	1178	1220	1131	940	913	625	970
ATGGACACAAAACAATGATC	MIR635	1140	1139	466	663	1174	728	1956	1566	1494	605	1243	480	480	492	792	1063	831	684	2065	804	406	1366	1791	1095	672	982	636	1031
ATGGACTTCTCGGGAGCTCT	MIR6779	1500	1815	1093	338	1484	2246	2104	2563	2015	711	1856	506	603	740	960	1469	1407	1193	2615	1340	619	1212	1990	1260	1018	1215	755	1421
ATGGAGAGAGGAGAAACTTG	MIR6740	1720	1885	1862	1665	2503	1994	2708	2927	3407	1470	2547	857	1179	935	1384	2300	1842	1275	3064	1698	1066	2200	2794	1848	1500	2127	1425	1787
ATGGAGCAGACTATATGCAG	MIR4776-2	1097	1585	1156	1483	2672	1850	2940	2099	2052	1211	1686	669	853	861	1333	1458	1247	963	2703	1140	601	1940	2261	1480	915	1347	1047	1406
ATGGAGCAGACTATATGCAG	MIR4776-1	1097	1585	1156	1483	2672	1850	2940	2099	2052	1211	1686	669	853	861	1333	1458	1247	963	2703	1140	601	1940	2261	1480	915	1347	1047	1406
ATGGAGCTGGGAATACTCTG	MIR8082	1923	2246	1601	2810	3459	2973	3774	4402	2645	1164	3586	879	1175	1282	1805	2919	2617	1741	5372	2340	1146	2453	4392	3457	1928	2618	1534	1737
ATGGATTTTTGGAGCAGGAG	MIR1246	764	1177	883	896	982	1223	1453	1491	1683	471	1377	573	437	760	904	847	1175	1238	2104	784	707	1108	1803	1218	631	1133	1105	897
ATGGCAAGGGCTCTCCTGAA	MIR4776-2	2322	2519	1642	2536	3228	2851	3813	4131	3116	1676	3084	1384	1308	1348	1687	2229	2284	1991	4607	2181	1472	2714	3157	3417	1592	2624	2060	2024
ATGGCAAGGGCTCTCCTGAA	MIR4776-1	2322	2519	1642	2536	3228	2851	3813	4131	3116	1676	3084	1384	1308	1348	1687	2229	2284	1991	4607	2181	1472	2714	3157	3417	1592	2624	2060	2024
ATGGCACCACTGTGCCCCAA	MIR5008	1217	1091	1108	1095	2057	2625	2161	2503	2342	1275	2308	766	698	930	1247	1768	1358	1196	3219	1264	957	1535	2643	2599	923	1596	986	1015
ATGGCAGGCTGCAGCCACTT	MIR7156	1883	2021	1613	2523	3047	3133	3428	2969	2605	1361	2633	765	1022	943	1850	2459	1665	1752	4062	1576	1039	2416	2962	2573	1340	2094	1934	1361
ATGGCATTTCTATTTCTCAG	MIR4482	472	848	460	441	967	871	903	803	1254	272	668	399	290	311	836	713	510	500	550	499	298	489	587	1115	294	501	589	374
ATGGCCAAAATGCAGTGGTG	MIR634	745	700	665	715	487	833	1086	1028	742	531	1048	266	290	261	481	837	551	404	869	756	360	607	847	1003	552	503	455	461
ATGGCCAGAGCTCACACAGA	MIR4435-1	2248	2108	1409	1577	2458	2020	3094	2920	2801	1064	1794	620	820	1026	1094	1883	1445	1372	2545	1320	807	1748	1941	1721	1038	1587	1599	1202
ATGGCCAGAGCTCACACAGA	MIR4435-2	2248	2108	1409	1577	2458	2020	3094	2920	2801	1064	1794	620	820	1026	1094	1883	1445	1372	2545	1320	807	1748	1941	1721	1038	1587	1599	1202
ATGGCCCACAAATCGCCTCG	RACK1	1021	794	811	366	659	748	1238	563	657	370	552	117	350	281	445	801	368	503	1321	454	238	603	691	536	257	414	195	448
ATGGCCCCAACCACACACTG	MIR1238	717	1102	561	704	987	728	949	779	872	522	988	363	382	409	447	632	907	468	1465	325	320	735	1296	1328	233	867	475	328
ATGGCCCTGTCCTCAAGACG	MIR6777	569	552	456	507	506	424	850	527	708	110	529	235	260	257	343	918	527	298	832	527	232	664	814	658	371	536	208	603
ATGGGAAAGGTTAGACCACA	MIR6828	723	506	460	509	812	951	1352	1199	1292	421	950	296	380	372	546	927	859	493	1773	453	351	1169	1270	719	574	482	711	1034
ATGGGAGGACTTCTTAGCAT	MIR2116	736	795	338	638	1040	1074	834	1118	635	384	901	330	228	305	395	705	640	589	1140	891	253	541	1241	868	403	1089	491	910
ATGGGATCCAAGGCGGACCA	WDR33	1191	1443	945	1420	934	901	1825	1025	1216	510	811	353	418	465	491	1032	880	544	1458	798	451	653	1521	1036	601	645	548	781
ATGGGATTTAGAACCAAGCT	MIR605	669	577	1017	947	822	1325	1273	1002	1449	492	1057	378	390	315	772	747	830	881	2466	528	441	1047	802	1155	728	596	984	630
ATGGGCACTTCCAGTACTCT	MIR20B	817	1201	458	1067	1155	1041	1270	1504	1522	663	1600	447	409	615	923	1076	1187	632	2830	1193	516	1235	1374	1114	834	1124	696	1046
ATGGGCTAAGGGAGATGATT	MIR664B	427	647	588	337	1065	1415	1332	1342	929	360	1147	264	458	341	594	1110	763	581	1549	697	308	761	1108	1014	528	577	261	640
ATGGGGAAAAGACTAAGGGT	MIR5187	2164	1613	951	1219	2055	2295	2233	2010	2351	924	1457	587	826	608	998	2107	1379	816	3325	1010	689	1331	2091	2043	789	1132	871	1133
ATGGGGAAGATGATTATATG	MIR3126	1136	1466	1151	1440	2019	1341	2513	2406	1868	781	2345	816	538	969	1151	1755	1794	1173	2211	1103	842	1326	2586	1909	706	1245	815	1144
ATGGGGACAATGGGAACCTG	MIR6721	1087	1372	940	1205	2101	1481	1626	1904	2180	838	1319	588	658	871	1178	1227	1389	921	1866	1090	793	856	1696	1285	597	1084	650	938
ATGGGGCTGAAGACAGCTCA	MIR4472-1	777	470	298	245	578	702	872	950	724	337	718	235	245	271	357	693	312	356	1331	430	258	392	616	471	430	360	144	458
ATGGGGGGTAGGGTAAGGAA	MIR6798	660	606	411	404	869	751	924	890	567	322	778	196	242	143	363	507	548	390	588	347	155	268	913	430	229	312	317	477
ATGGTAAAAATGAAAAGTAA	MIR548Q	497	156	358	453	554	560	499	999	289	220	457	145	192	215	336	430	482	337	629	387	121	463	677	589	326	665	389	397
ATGGTGAATAAACAGGCATT	POLR2J3	667	668	361	723	1132	897	1448	844	881	182	652	235	240	267	346	700	385	296	686	392	214	322	604	483	239	290	263	179
ATGGTTCCAGGTGAGCCAGG	MIR5192	883	1026	737	1161	1312	1059	772	2032	978	393	1907	356	337	414	384	575	1334	411	1347	718	433	831	1774	1175	671	717	450	565
ATGGTTTGGGACTCAGGATG	MIR1265	786	955	819	933	1044	1131	1630	1473	1354	486	1305	411	450	550	846	1104	890	692	1324	766	360	955	1377	1097	657	1006	611	807
ATGTACACGAAGCTCACTCC	MIR4724	977	915	471	1113	1420	971	1700	1900	1065	545	1084	341	267	334	749	1363	496	783	2082	639	341	970	1476	939	557	519	517	551
ATGTACTCAAAATATTAGGT	MIR548F3	703	569	520	776	931	357	917	1017	1182	426	645	278	277	457	873	569	584	694	1038	576	341	700	862	731	506	426	327	460
ATGTATGTCTGTTACACATA	MIR3688-2	3906	4835	2972	3827	5393	5853	6468	7201	6627	2530	6773	2124	2050	2614	3104	5543	4910	3320	8021	4118	2542	4215	7611	5336	2536	4334	3248	3047
ATGTATGTCTGTTACACATA	MIR3688-1	3906	4835	2972	3827	5393	5853	6468	7201	6627	2530	6773	2124	2050	2614	3104	5543	4910	3320	8021	4118	2542	4215	7611	5336	2536	4334	3248	3047
ATGTCACCAGCTCTCTCTAA	MIR4299	1952	1667	1471	2103	2062	2273	2770	2456	2955	827	2215	769	634	877	1806	1042	1878	1718	3028	1831	1024	1772	3215	2790	937	1329	1777	1162
ATGTCATGGAAGTCACTGAA	MIR616	380	390	213	809	1015	1003	1087	963	664	303	789	318	213	600	535	948	871	645	1274	593	376	689	1312	980	533	512	523	365
ATGTCCATGAAGTCAGGTGA	MIR6853	389	783	681	340	1182	794	775	951	816	318	608	285	205	362	547	409	583	447	885	490	274	347	1108	666	290	545	486	367
ATGTCCGCTTGGGGGAGCGA	MIR6090	1962	1534	1214	1853	2216	2443	2732	2556	2063	1129	1999	663	679	1038	1412	1713	2055	1270	2756	1284	729	1126	3260	2412	896	1525	1217	1136
ATGTCGCAGCACTTTCCACT	MIR372	1776	1471	1145	1491	2358	2523	2678	3175	2672	1231	2805	914	754	1184	1655	1845	2019	1847	3147	1569	897	1438	2845	2494	934	1415	1448	1547
ATGTCTCTTGACATTTAACA	SPRR4	927	924	769	1301	2106	1455	1918	2234	1876	878	1773	717	417	783	962	1375	1596	931	2456	1266	794	1464	2394	1902	953	1541	810	1015
ATGTCTGGTAAGACGCCCAT	MIR429	1146	705	536	1002	1578	1216	1018	1093	1386	495	953	270	235	595	549	673	705	385	1719	508	452	492	1253	847	618	991	537	356
ATGTCTTCTGCAACAGAAGC	MIR6838	595	415	236	267	717	449	1048	653	514	269	552	172	208	232	394	643	515	479	879	653	314	761	502	439	452	452	322	480
ATGTCTTGGAGTAGATCAGT	MIR432	1118	1095	970	1477	1355	1719	1613	950	1505	569	1114	338	433	518	869	767	765	880	1635	536	453	1248	1373	1052	537	651	772	433
ATGTGAGCTAAATGTGTGCT	MIR610	840	991	557	647	1582	1317	1594	1753	1782	790	1287	496	449	699	873	807	1002	950	1543	668	567	1034	1046	1607	614	1074	747	893
ATGTGAGGGAGTAGGATGTA	MIR4510	1570	1998	601	1320	2315	1552	2354	2330	2108	761	2381	664	700	879	1264	1624	1504	1088	2075	1219	783	1364	2597	1817	1207	1365	1223	1206
ATGTGCACTGTAGCTAAGCT	EFCAB3	459	1010	664	872	1289	1684	1702	2161	1586	627	1263	380	456	356	732	594	695	825	2047	711	588	943	1492	1014	489	737	839	902
ATGTGCAGACTACTGTACAA	MIR199A2	1453	1355	574	1604	2107	1639	1870	2314	2110	885	1790	523	742	664	1294	1361	1310	849	2560	1305	804	1474	2293	1888	841	1577	1020	880
ATGTGCATCTACTGCAGTGA	MIR17	1426	1005	1186	2040	2354	1797	2404	2352	2477	985	1967	709	442	930	1408	1793	1395	1166	2949	1568	902	1936	2488	2566	1076	1189	901	1346
ATGTGGACTCTAGCTGCCAA	MIR1251	702	186	348	229	634	453	926	1155	815	161	299	67	228	246	285	632	492	431	950	533	269	400	1080	564	456	606	127	463
ATGTGGCAGAAGTATTACGT	MIR548A3	1277	1533	1285	1319	2157	2471	1993	2127	1796	807	1869	574	619	794	1434	1536	1177	1337	2502	1114	600	1172	1705	1792	757	1106	827	845
ATGTGGTAACCCCGGGCCGG	MIR6781	2098	1807	884	1220	1676	2018	1828	2917	1723	1024	2145	684	594	756	985	1423	1883	1417	2741	1245	753	1587	2413	1319	957	1354	989	1057
ATGTGGTACTCTTCTCAAGA	MIR514B	1080	1115	488	1039	1677	1560	1784	2022	1293	624	1341	516	411	506	1134	1179	1335	757	2006	978	618	1163	2266	1304	507	1094	833	801
ATGTGGTTGTGGTGGGATTG	MIR4316	355	603	444	567	1075	1124	888	892	1137	498	650	329	287	268	392	432	626	522	1366	380	260	348	750	709	286	673	422	284
ATGTGTAGCAAAAGACAGAA	MIR511	1219	993	803	1101	2198	1964	1703	2350	2117	736	2061	661	607	724	1110	1743	1344	926	2459	1351	686	1533	2063	1716	1127	1800	792	889
ATGTGTTACTCCACTCACAG	MIR514B	1590	1323	1360	1940	2679	2504	2865	3195	2661	947	2343	897	914	1247	1250	1900	1676	1761	3643	1452	905	2208	3026	2740	1216	1859	1594	1807
ATGTGTTACTCCACTCTTAG	MIR510	868	708	596	708	1104	1204	1337	1354	1121	765	854	223	496	422	557	1423	1215	474	1942	1013	455	988	1604	1071	715	820	440	571
ATGTTACCCCCACGAAACAG	ATP6V1A	740	905	420	703	782	875	950	1060	901	203	667	278	133	307	303	403	305	371	609	269	192	417	701	494	337	382	278	230
ATGTTAGGCCATCACAGCAT	MIR6505	764	854	577	994	1469	1247	1850	1304	1569	760	1552	478	683	578	912	1546	682	780	2441	1054	645	1435	1316	1454	705	1126	752	951
ATGTTCACACTGCATGCTCT	MIR1912	889	934	445	586	1378	1025	1721	1298	1644	586	1321	482	572	558	822	1489	771	688	2170	791	406	1345	1760	1401	1004	1298	849	1111
ATGTTGACAGCAGACCACGG	WDR33	471	778	201	284	630	773	492	441	94	211	276	82	101	94	205	235	102	127	87	75	47	200	291	15	44	212	9	74
ATGTTGATGAAAGACCCTTG	LRIT2	1215	1221	820	1157	1967	1083	1534	2000	1744	671	1375	620	545	772	951	1350	828	900	1921	626	479	1120	1554	1028	671	802	642	840
ATGTTGTTGTGTCCCATTAT	MIR3657	831	837	385	824	919	758	1052	1128	1168	404	888	374	369	528	482	1056	720	423	1886	769	449	936	1442	1116	489	826	730	968
ATGTTTACCGTTTAAATCCA	MIR125B1	2728	2260	1982	3220	4225	3484	5085	4451	4123	1862	3422	1285	1454	1775	2166	2832	2910	2029	5925	2867	1162	3418	4612	3841	2236	2864	2453	2213
ATGTTTAGGACCACTAGACC	MIR203B	1700	1135	1068	977	1927	2742	2492	2426	2277	667	1507	649	599	672	1083	1423	935	1083	1953	986	746	1584	1871	1340	965	769	1045	1137
ATGTTTAGGACCACTAGACC	MIR203A	1700	1135	1068	977	1927	2742	2492	2426	2277	667	1507	649	599	672	1083	1423	935	1083	1953	986	746	1584	1871	1340	965	769	1045	1137
ATTAAAATTTCCAATCAACA	MIR1302-5	2344	1720	1522	2467	3248	3558	3356	3570	2740	1281	2796	1042	1237	1501	1656	2345	2799	1791	4609	2189	1010	2489	3074	2395	1414	2277	2092	1853
ATTAAATTATTGAAGGCCTG	MIR5700	390	653	500	566	705	1114	1176	939	1014	268	968	322	236	307	613	571	685	521	1186	564	335	902	950	908	620	453	783	851
ATTAAGATCAGGCACAGGTC	MIR3944	812	651	1023	1122	1493	1104	1331	1760	1563	562	1245	371	491	602	744	708	958	704	2459	879	473	896	1379	1327	596	1182	533	627
ATTAAGTGCATGCTCACCCG	MIR668	1910	1150	1106	1412	2184	1997	2312	2516	2775	842	1617	800	433	724	863	1572	1104	1059	2080	1001	734	1725	2281	1923	707	1032	800	974
ATTAATATTTATGCACTGCA	MIR548A1	1881	1323	995	2759	2406	2861	4136	3272	2959	1568	2673	784	1136	1116	1469	2438	2120	1842	4349	1928	1186	3063	3305	3085	1563	1939	1548	2255
ATTAATGGAATGCTGTCCTA	MIR676	1282	1440	874	1201	1203	1671	1649	1203	1712	690	1241	505	572	462	779	717	862	971	2064	842	555	1532	1421	1205	796	1031	619	841
ATTAATGGCGAATATACAGG	MIR1185-1	2613	2277	1887	3199	3517	2876	3231	3304	3646	1586	3047	912	1125	1046	1930	2074	1662	1598	3837	1518	959	2769	3118	2145	1331	1190	1206	1704
ATTAATGGCGAATATACAGG	MIR1185-2	2613	2277	1887	3199	3517	2876	3231	3304	3646	1586	3047	912	1125	1046	1930	2074	1662	1598	3837	1518	959	2769	3118	2145	1331	1190	1206	1704
ATTACATCCCATGAACCTGG	MIR4456	889	947	1055	1417	2527	1147	1996	1560	2032	1001	1976	672	839	762	973	1639	1071	1212	3026	1084	643	1890	2107	1363	1340	1864	1178	1320
ATTACTAGCCAAGGTAACAG	MIR4473	389	918	521	673	996	834	1056	1006	706	469	661	246	378	360	563	1150	597	350	937	582	275	791	1098	752	563	570	585	432
ATTACTGAATTACTTATTAC	MIR627	1693	1521	1268	1142	2683	2867	3249	2792	3128	1410	2143	998	887	1002	1676	1632	1627	1525	3563	1852	1067	2354	3628	3006	1780	1989	1513	1485
ATTAGAATTGGCTGCAGTTA	MIR4715	478	698	724	989	806	381	1303	786	1160	415	947	361	302	521	504	531	591	619	1359	825	436	728	1175	960	410	946	855	622
ATTAGCCGTTGCCATATCAA	NTC	1913	1965	1637	1685	2982	2488	3583	3829	3995	1300	3624	1127	943	1152	1874	1849	2836	1852	3780	2487	1146	2098	4021	2622	1443	2365	1585	1768
ATTAGGAGGTGTCGAGGCCG	MIR572	2081	2030	1769	2186	2976	2433	2513	2920	3099	1402	2058	920	902	1127	1604	1889	1868	1611	3149	1798	1180	2309	3235	2871	1399	1530	1711	1123
ATTAGGCAGCCTGTGCCAGA	MIR18B	931	1313	969	1141	2226	2797	2439	2712	2315	827	1884	729	660	873	1224	1786	1407	1424	2963	1389	1201	1459	2292	2131	1006	1840	1566	1472
ATTATGGCCCTGAAGGAAAC	MIR4307	993	743	536	624	1054	970	1408	907	1349	478	1137	421	458	426	490	1383	821	965	1790	663	556	1204	1162	852	741	478	656	891
ATTATGTCATAAACCCACTG	MIR4318	3499	3465	2666	3698	4829	5615	5059	4618	5428	2491	4654	1417	1549	2377	2514	3789	3670	2742	6432	2929	1795	3671	6602	4397	2337	3803	2215	2773
ATTATTAAGATTTAGAAAAA	MIR1252	521	478	427	851	840	914	904	1172	808	351	932	365	192	495	662	963	596	572	848	605	341	697	1114	588	464	657	442	513
ATTATTGACTAATTAGAGTT	MIR5007	903	894	292	766	985	1105	1078	1341	928	537	1052	349	344	412	499	1172	604	580	1555	588	324	517	1195	1120	468	534	690	474
ATTCAAGTGATGTGTTTCGG	FAM106A	279	233	186	164	406	264	440	522	511	124	446	130	80	141	128	187	195	153	361	266	106	247	423	447	256	282	206	84
ATTCACTCAAACAAACAAGA	MIR3610	542	449	281	640	470	757	743	343	751	111	450	223	200	239	172	401	427	343	857	389	257	300	748	276	333	563	395	305
ATTCAGGGAGCTCAGCTGTT	MIR7106	1445	1207	1239	1471	1920	1697	2513	2038	2729	890	1678	784	644	655	1048	2131	1804	1320	3008	1017	775	1570	2553	2304	1164	1718	1368	1071
ATTCAGTTCTCAGTGCCAGG	MIR146B	1162	1363	843	1225	2377	1784	2508	2460	2185	710	1487	682	635	794	1033	1110	1499	1043	2001	1144	714	1267	1901	1842	1099	1010	1018	1075
ATTCCCAGGAGTTATAGAAG	C17orf78	1502	1348	685	1654	1467	956	1770	1933	1419	737	1435	480	375	606	605	1376	1199	823	1783	1158	403	1224	1405	1333	645	871	822	767
ATTCCCCTAAGGCAGGGCTC	MIR6828	404	462	273	474	644	510	465	807	554	175	500	143	215	278	233	497	511	274	598	495	121	292	764	347	281	385	254	303
ATTCCTTATATTGGCTACCA	MIR563	2099	1873	1513	1843	2950	2843	3115	3527	3383	1402	2112	762	1009	1139	1619	2566	1740	1776	3858	1581	1049	2691	2548	2476	1747	1397	1514	1654
ATTCGACCCTTATGGGAGCC	MIR4713	715	910	763	479	1187	1584	1768	1662	1910	578	1491	437	404	610	688	1205	1189	987	1908	906	460	1160	1734	1949	518	965	677	637
ATTCGTCACAAATAAAGCGA	MIR154	332	190	62	333	231	325	298	566	432	55	327	54	117	155	169	181	295	60	655	132	64	332	345	235	83	120	91	73
ATTCGTGTTAACGAAGTACA	MIR7844	1856	2538	1430	2680	3192	3075	3676	4306	2766	1567	3312	1065	1384	1390	1593	2241	2426	1641	3886	1865	1063	2690	3844	2047	1620	2733	1683	2196
ATTCTAGAGTATGCCCCCCG	AURKB	465	669	360	581	654	703	916	727	931	244	1063	234	347	250	259	325	737	305	1217	588	159	360	871	334	202	593	214	228
ATTCTCAACACAGGGACGCA	KRT82	416	606	388	284	398	653	800	1072	889	456	512	303	171	168	749	819	368	538	1093	329	293	780	604	866	469	482	554	580
ATTCTGCAAAGCCTACAGGC	MIR7151	336	293	341	484	474	861	602	1225	956	355	753	316	203	330	357	233	440	295	901	179	431	442	738	674	373	511	538	207
ATTCTGCAGATCTGCAATTT	MIR1587	834	409	420	1093	1218	1257	1498	1289	1845	715	1037	417	514	730	973	690	1255	970	1719	1044	532	1161	1896	1409	819	1064	697	825
ATTGAAGAGAAAACCCAAGC	MIR6839	324	603	202	601	1105	549	990	1097	807	436	505	282	355	220	377	1021	725	394	1290	498	305	544	815	1040	468	576	459	596
ATTGAAGAGACGACCCAAGC	MIR6839	859	473	695	928	1124	852	1079	858	599	433	1030	265	202	357	385	328	568	301	1156	344	264	400	880	967	202	613	525	304
ATTGACTGTCATCCAAGTAT	MIR599	1192	874	596	702	1087	919	1281	1894	1654	565	1066	334	493	476	771	1503	847	586	2283	847	412	1024	1318	1212	500	673	523	591
ATTGACTTAGCTGGGTAGTG	MIR491	1018	1173	830	886	1623	1375	1448	1801	2149	819	1619	464	741	474	1144	1786	1160	1094	2105	790	777	1386	2006	2151	1056	1235	1533	1750
ATTGCCACAGGGAGTGCAAA	MIR562	502	698	304	739	1092	1382	1393	1268	990	376	978	402	324	417	533	743	639	554	1241	383	469	774	740	1598	331	722	555	424
ATTGCCCCTATTCTAACACA	MIR3152	660	851	709	614	639	677	1445	1057	1013	399	1074	389	237	412	678	591	558	672	1448	758	323	779	1023	885	589	688	633	603
ATTGCTCTGGTGCCTGTGTG	MIR6818	766	475	457	1123	1006	843	1056	1007	876	273	668	367	467	381	483	749	727	371	1323	601	294	572	1312	637	420	728	271	444
ATTGGATAAGCTTTTCTGAG	MIR5194	1288	1316	545	1253	1849	2127	2089	1922	1988	1000	1621	590	740	663	903	1292	933	826	2358	872	686	1329	1961	1500	956	960	507	883
ATTGGATCAGAACAAGTCTT	MIR5701-1	3502	3483	2655	4149	5354	4840	6324	5742	5325	2494	5110	1749	1608	2593	3488	3747	3669	4025	7924	4037	2487	4089	7201	5793	2670	4422	3599	2726
ATTGGATCAGAACAAGTCTT	MIR5701-2	3502	3483	2655	4149	5354	4840	6324	5742	5325	2494	5110	1749	1608	2593	3488	3747	3669	4025	7924	4037	2487	4089	7201	5793	2670	4422	3599	2726
ATTGGATCAGAACAAGTCTT	MIR5701-3	3502	3483	2655	4149	5354	4840	6324	5742	5325	2494	5110	1749	1608	2593	3488	3747	3669	4025	7924	4037	2487	4089	7201	5793	2670	4422	3599	2726
ATTGGTTCAGGAATTTGTCA	MIR1200	1239	1765	1097	1444	2016	1929	2085	2292	2270	1000	2226	849	721	719	1268	1547	1860	1413	3363	1850	674	1588	3199	1592	757	1910	963	1149
ATTGTATAGTTATCTCCCAG	MIRLET7A1	1631	1523	1109	1362	2440	2352	3119	2685	2529	1129	2973	842	815	1070	1420	2236	1954	1421	3017	1558	1059	1759	2510	2120	1179	1559	1406	1386
ATTGTATCCACCTTACCACT	MIR3165	652	835	421	867	1478	1220	1258	1498	1106	536	928	412	289	454	770	703	538	765	1391	679	541	937	1014	2010	465	854	541	700
ATTGTCGAACATGTCTTGGG	FOXD4L3	1093	1240	959	1480	1787	1655	1682	1441	1163	344	1103	563	441	648	972	787	932	859	2266	956	355	1085	1864	1076	666	1131	812	846
ATTGTCTTACTGCTACAGCA	MIR6132	897	1044	1432	1300	1813	1661	1895	2242	2256	761	1641	580	867	788	934	1830	1232	877	2941	1006	563	1662	1872	1640	1027	1690	1184	1187
ATTGTCTTCATATCCAGAAC	MIR4782	819	979	508	744	878	1072	763	1651	1251	686	1103	277	257	484	604	658	723	690	1315	643	580	533	1396	1425	284	629	745	488
ATTGTCTTCATATCTAGAAC	MIR4782	520	541	290	608	682	639	742	1064	884	374	907	338	223	272	523	656	439	441	1128	496	197	651	893	400	376	434	352	436
ATTGTGACACCCAACACAGT	MIR95	526	898	669	491	1235	1116	1299	1332	1740	487	1132	369	440	411	687	1056	1155	539	1844	573	291	628	1323	942	553	682	388	646
ATTGTGATTTCCAATAATTG	MIR3618	1866	1819	1395	2006	2848	2236	2956	2906	2219	928	2135	844	669	961	1106	1661	1464	1313	2990	1595	768	1689	2346	2192	1017	1538	966	1096
ATTGTTACTGTGGGAACTGG	MIR132	1907	1303	855	2054	1580	2083	2827	1432	1625	672	1859	558	678	668	908	1619	1365	1002	2188	949	684	1425	2153	1294	877	1545	863	945
ATTGTTACTTGAAGAATGCT	WFDC11	631	579	563	832	945	1120	1290	1007	834	405	810	203	303	370	536	990	649	690	1784	458	319	651	1334	1011	780	591	640	606
ATTGTTGAACATCAGACTCA	MIR7849	3180	3119	1940	3373	5016	4939	5288	5916	4742	2291	5052	1518	1290	2218	2979	4861	3486	2871	6321	2647	1767	3847	5795	4341	2747	2917	2743	3228
ATTGTTGTCGGTGGGTTGTG	MIR181D	1762	1292	1213	2053	3374	3436	3107	3309	3644	1389	2592	877	995	1193	1579	1929	2471	1852	4006	2196	966	2316	3094	3233	1750	2450	1636	1704
ATTGTTGTCTGGTATGTAGT	MIR4774	2747	3122	2210	2989	3993	3280	4509	4688	4291	1610	3992	1323	1438	1781	2128	2874	3207	2217	5779	3104	1500	3173	5412	3833	2097	4457	1767	2517
ATTGTTTGGTACTTAAAGCG	MIR381	898	407	617	661	976	784	1388	732	740	384	736	302	369	291	361	703	464	474	1375	425	310	802	632	673	662	528	167	692
ATTTAAAAAGGCCCTGAGCT	MIR8057	852	750	584	327	626	938	758	824	912	364	723	190	318	283	667	870	550	417	1098	556	293	716	786	1037	305	522	335	420
ATTTAGGGGTTTATCGGGAG	MIR484	630	774	547	832	1153	773	897	794	1074	376	766	207	209	363	476	475	828	571	1120	443	293	726	1161	833	418	578	354	559
ATTTATATGGTAATAAAACC	VN1R5	965	924	589	980	1244	1230	1203	1530	1197	383	855	411	388	412	562	1048	544	669	1116	647	418	946	1004	1286	645	771	876	622
ATTTATCTGCTGGGACGCTA	MIR4729	811	206	494	734	709	875	968	515	1023	492	591	233	344	257	581	750	506	488	1040	342	279	727	821	884	546	465	442	321
ATTTATGATGAAACATACAC	MIR494	1264	816	630	943	1334	1777	1408	1267	1193	627	1384	211	249	548	977	732	991	737	1796	573	399	842	1046	1204	611	707	859	603
ATTTATGTTGAATCACACAA	MIR377	1626	1553	1773	2658	2612	2337	3327	2839	3451	908	3041	860	1034	1225	1641	1811	2184	1874	4209	2025	1167	1687	2871	2364	1073	1985	1682	1901
ATTTATTGCCAAATAACACA	MIR1298	1316	1432	1074	1840	2795	2473	3050	2419	2623	1285	2513	780	1009	729	1730	2960	1568	1562	3781	1628	862	2414	2674	2565	1750	1919	1421	2039
ATTTCACCAGAAACAGGAGT	MIR4433A	1858	1693	1087	1871	1769	2506	3010	2712	2787	1223	1928	732	675	894	1693	2195	1470	1481	3135	1096	743	1677	2873	2360	1332	1888	1915	1997
ATTTCACCAGAAACAGGAGT	MIR4433B	1858	1693	1087	1871	1769	2506	3010	2712	2787	1223	1928	732	675	894	1693	2195	1470	1481	3135	1096	743	1677	2873	2360	1332	1888	1915	1997
ATTTCAGAGTCAGATAAGTG	MIR5687	368	876	211	765	955	654	1341	861	668	368	802	264	320	355	600	405	613	500	897	664	294	484	888	932	241	534	291	191
ATTTCAGTGACCTGGCAGCA	MIR8073	280	711	264	256	665	640	982	970	955	423	1076	277	301	379	324	692	544	414	1132	540	173	833	903	419	365	578	369	417
ATTTCAGTGTCTATCAAGAG	MIR3912	703	876	439	614	1012	751	1012	1309	1066	397	1002	296	264	516	508	779	789	667	730	757	223	699	1053	686	365	559	478	300
ATTTCCAATAATTGAGGCAG	MIR3618	976	1186	736	1346	2315	1852	2518	2180	1951	834	2006	679	514	704	949	1192	1016	871	1992	1317	613	1385	1678	1821	695	756	731	1128
ATTTCCTAAAAGCACAACCT	MIR5739	963	958	1212	1738	2367	1752	2180	1764	2109	716	1803	700	665	751	1399	1267	1394	982	2733	1176	807	1218	2314	2086	1005	1491	1153	1220
ATTTGAAATCAGTGTTCTTG	MIR29B1	358	715	463	631	831	726	771	1073	955	323	970	297	312	417	409	373	646	459	1162	475	233	722	957	528	289	820	358	338
ATTTGAAGTAGTATGTCCCT	MIR5692B	2228	2610	1562	2280	3101	3020	4130	4237	2876	1584	3170	1069	1238	1541	2050	2253	2285	2035	3727	1975	1399	2687	4664	3178	1590	2537	1823	1872
ATTTGAGACAGTGACAACTA	MIR549A	1455	1644	1089	1046	1587	1677	2212	2157	2037	634	1637	723	670	635	918	1624	1291	886	2540	709	709	1634	1799	1490	900	965	931	817
ATTTGATGTTGCTATTAGGT	MIR548F5	599	734	431	408	1041	731	1349	943	956	512	948	403	397	352	786	517	690	694	1726	367	450	892	1334	826	560	459	830	607
ATTTTCCCATAGTGGGAAGC	MIR4727	505	528	273	350	907	1024	1139	1193	873	302	963	302	201	461	456	663	879	436	1210	713	346	896	1258	711	521	714	446	505
ATTTTCCTCTATGATTAACC	MIR376B	1318	1035	727	463	1098	1031	1322	1507	1185	648	1267	462	265	495	727	850	1104	938	1420	960	414	835	1525	1297	672	1160	527	777
ATTTTCTAGGGGAGACGGAA	MIR6884	312	226	352	286	490	366	583	664	538	164	297	138	84	179	390	401	123	142	172	144	105	60	178	243	137	213	268	72
ATTTTGACCAGCTATATGCG	QARS	494	411	636	591	876	528	895	853	692	366	629	200	274	304	635	505	605	686	1378	346	344	830	1062	1088	473	487	547	509
ATTTTGGCCATCGAGGGTTG	MIR634	1316	1420	1342	1910	1838	2186	2313	2583	2376	1073	1926	777	790	1026	1547	1649	1522	1511	3261	1546	796	2087	2963	2201	975	1352	1031	1109
ATTTTTTCAGACTCATCCAC	MIR618	1857	2358	1954	2544	3175	4008	4190	4358	3286	1361	3505	1116	1305	1492	2192	3303	2501	2085	4831	1834	1205	2960	4087	3731	1791	2301	2342	2256
ATTTTTTTGTAGTAACTACT	MIR548AC	1298	1024	1206	1668	2051	2340	1783	2278	2268	776	2063	815	734	765	1187	1428	1331	1376	3241	1318	841	1525	3000	2142	985	1406	1239	1262
CAAAAACCAGAGAACAACAT	MIR5195	4080	4653	4147	4663	6726	5835	7215	7818	6041	2794	5918	1881	1984	1966	3275	3897	3545	3285	7323	4156	2012	3723	5897	4547	2461	3634	2383	2963
CAAAAAGGCGTTTGAGCGTG	NTC	1256	1070	1096	1201	1962	1650	1946	2389	2029	1023	1823	781	854	931	1041	1932	1434	1284	3676	1481	776	1689	2854	2040	1054	2128	1027	1462
CAAAAGTGTAGGTTCCACTC	MIR4298	726	816	568	605	1002	1570	1495	1444	1308	716	1082	415	401	500	711	1295	780	803	2260	585	615	947	1202	1328	514	499	514	533
CAAAATAACATTCTTCTATC	MIR548E	1197	1288	486	632	1660	1477	1894	1314	1819	666	1506	434	527	674	611	919	1146	938	2136	670	533	1249	1411	1372	884	866	918	1027
CAAACACATACTGTATTGTC	MIR4999	2275	2223	1451	2035	3357	2792	3311	3681	3071	1406	2869	858	1105	1409	1553	3015	2348	1776	4043	2212	981	2040	3717	2446	1596	2673	1325	1396
CAAACAGGGAGTACTAGAGG	MIR6857	699	324	142	390	377	561	619	633	380	258	751	205	154	208	343	273	371	237	570	531	219	341	743	275	237	634	445	460
CAAACATATCACACAGAAGC	MIR190B	2249	3001	1807	2387	2954	3130	3245	3200	3698	1496	2479	1101	1067	1145	1859	2526	2025	1656	4403	2049	947	2652	3469	3143	1276	1942	1589	1555
CAAACCGTAAACCTCTAAAG	MIR518B	333	585	425	254	778	399	512	714	840	365	467	226	128	331	407	504	427	528	1056	277	183	487	636	689	218	328	500	240
CAAACCTAGATGGTATTGAG	MIR5011	863	639	352	645	1440	1206	1192	1621	1151	510	986	263	345	594	675	1132	1075	595	1382	957	415	1223	1679	1117	494	914	913	713
CAAAGAACCTATGCTCTAAC	MIR8062	1081	959	673	1746	1781	2186	2558	2712	1650	840	2211	552	737	527	1299	1454	1090	1030	3340	1208	688	1405	2198	1742	1227	1227	765	1359
CAAAGCAGACTGCACTAGCC	MIR3157	668	453	307	339	489	414	856	713	571	290	449	321	178	280	598	624	667	531	1486	445	373	853	617	1151	403	387	884	618
CAAAGCCACTGTGCTAACCA	PRPF19	566	289	276	290	549	334	571	329	250	161	258	83	54	126	48	267	273	310	648	285	82	210	377	388	176	216	125	162
CAAAGCGTTAACACTCTGAA	MIR518E	991	976	672	1080	1322	1445	2376	1970	2008	853	1614	655	496	675	1203	1344	1203	1220	2030	1191	464	1281	2193	1633	1076	1420	1076	1154
CAAAGCTTCAAAGCTTCAAC	MIR1256	577	498	399	466	459	870	826	637	1101	383	964	404	227	342	561	804	257	572	1002	511	423	690	972	834	342	413	737	670
CAAAGGCTGGCGTGGGCTGA	MIR4656	852	994	509	923	1467	1122	1535	1550	1668	503	950	507	233	517	486	1088	798	686	1564	609	463	759	1270	1094	520	603	686	815
CAAAGTAATTCAAGTAATTC	MIR1297	4120	3202	2073	2724	4892	5537	5175	5695	6142	2530	5082	1752	1433	2409	2957	3335	3997	3040	5967	3080	1751	3857	5813	4786	2589	3378	3034	2839
CAAAGTGTGCCGGCCATGCT	MIR197	1423	1757	1003	1545	1878	2066	3101	2325	1914	902	1973	755	799	961	1124	1542	1488	1011	3083	1458	731	1715	2124	1982	859	1514	1499	1177
CAAAGTTTTCTTCTTAGACA	MIR4659B	1895	1926	1232	1930	2735	3186	2973	3201	3769	1186	2330	1069	844	1182	1884	2282	1786	1885	3733	1849	1175	1753	3219	2529	1432	2131	1590	1271
CAAAGTTTTCTTCTTAGACA	MIR4659A	1895	1926	1232	1930	2735	3186	2973	3201	3769	1186	2330	1069	844	1182	1884	2282	1786	1885	3733	1849	1175	1753	3219	2529	1432	2131	1590	1271
CAAATAAAAAGGACTTCAGT	MIR5089	2053	2208	1857	2576	3235	3410	2859	3732	3361	1337	2936	1047	900	1157	1640	2323	1905	1869	4254	1506	1078	2471	3312	2691	1346	2019	1499	1676
CAAATAAAGCGAAAAAAACA	MIR543	638	805	451	628	1039	930	987	1053	1144	448	750	227	331	496	654	788	927	465	1221	914	250	657	2016	1039	429	1129	707	557
CAAATAAAGCGAAGGCAACA	MIR154	2122	2387	1681	2499	3559	3458	4175	4311	3630	1631	3397	1273	1237	1816	1974	2515	2640	2029	5135	1781	1219	2893	4131	2818	1839	2455	1867	2392
CAAATAAAGCGTACACACCA	MIR1197	1625	2055	917	2531	3055	3388	3510	3636	2569	1254	2547	1058	991	1064	1803	2283	1477	1647	4055	1353	1254	2281	2801	3157	1461	1673	1596	1754
CAAATAAGGAAATAAACTCA	MIR1321	665	492	358	879	1102	786	873	1058	1242	361	948	300	292	516	693	917	774	646	1263	696	377	719	1226	1154	696	914	636	681
CAAATACAGGAAACAATGAA	IL21	778	1505	670	822	1697	2029	2041	1545	1694	606	1302	481	465	538	905	1490	1012	773	2533	1219	484	1082	1217	1216	890	603	816	1100
CAAATCATAACCAGTGCTTC	MIR3126	1084	1076	957	1012	1639	1381	1925	2848	2034	796	1818	692	585	941	1464	1678	1810	1013	2307	1746	736	1936	3186	1569	957	1607	1029	1559
CAAATCGTGGAGCAGATTCG	MIR4436A	220	311	246	323	570	612	363	624	406	249	695	230	218	269	356	354	345	296	840	535	227	511	752	743	238	318	419	360
CAACACCCTAGGAACAGCAG	MIR609	904	862	711	1233	1143	1499	1474	1334	1544	493	966	328	462	540	746	915	611	650	2123	668	344	1349	1670	698	820	910	469	808
CAACAGAAAGTGCTTTCTTT	MIR515-1	1547	1551	1073	1250	2712	3098	2952	2760	3206	963	2033	728	1008	1195	1864	1900	1975	1362	3804	1645	1204	2323	3169	2964	1455	1946	1039	1066
CAACAGAAAGTGCTTTCTTT	MIR515-2	1547	1551	1073	1250	2712	3098	2952	2760	3206	963	2033	728	1008	1195	1864	1900	1975	1362	3804	1645	1204	2323	3169	2964	1455	1946	1039	1066
CAACAGACTTGCACCGACCA	BPIFA1	1106	819	709	805	1420	1148	1679	1271	1720	591	1024	410	589	383	460	975	807	650	1713	562	474	943	907	1172	755	629	487	804
CAACAGCTACATTGTCTGCT	MIR221	939	649	527	597	729	1601	1217	1200	1181	577	807	469	426	216	538	1011	871	551	2575	997	350	1204	1375	1206	786	918	638	796
CAACAGGCTGCACCGGAGAC	MIR3130-1	1233	1066	859	1306	1729	1716	1969	1437	1773	771	1641	538	447	727	716	1357	1275	890	2894	1546	554	1431	2488	1914	965	1150	1057	968
CAACAGGCTGCACCGGAGAC	MIR3130-2	1233	1066	859	1306	1729	1716	1969	1437	1773	771	1641	538	447	727	716	1357	1275	890	2894	1546	554	1431	2488	1914	965	1150	1057	968
CAACATCACAAAAATGACAC	MIR153-2	3199	3537	2059	3284	5685	3969	5272	5557	5519	2227	5300	1603	1574	2171	2915	3372	3394	2443	7641	3513	1575	3591	6372	4395	2328	4028	2735	2494
CAACATGTTAAACCTAGTAC	MIR3684	1219	589	648	700	1660	1265	1403	1367	1264	655	1288	409	543	474	653	1385	861	805	2019	544	448	1332	1561	1336	747	947	937	735
CAACCAAGTTCAAAGTCACG	MIR3186	3248	2461	2193	3141	4784	4431	5802	5227	5372	2070	4063	1638	1653	1681	2805	4094	3282	2521	6460	2202	1442	3802	5754	4343	2216	3134	2681	2665
CAACCACGACACGCAAGACG	MIR4683	2071	2688	1822	2413	3625	3121	3881	4885	3388	1330	3673	1054	1246	1415	1910	3203	2755	1522	5352	2229	1430	3215	4407	3820	1937	2631	1570	1633
CAACCCAGGTGTTGTCGCCA	MIR6742	721	1625	661	938	1283	1543	2102	1654	1716	878	1468	597	638	644	1105	1327	1153	775	2429	848	462	1218	1393	1191	808	1067	675	794
CAACCCGCTATGATGGTCTG	CCT2	552	327	188	138	449	104	526	229	192	85	137	62	135	47	141	214	180	99	467	57	131	248	259	206	86	181	184	125
CAACCCTGGAAACCAAGAGT	MIR551A	2092	1790	1500	1393	1945	2954	2705	2673	2552	1012	2259	663	541	715	1343	1217	1445	1159	2209	1226	809	1882	2132	1961	958	1267	1182	997
CAACCTCACAGGACTCAGTG	MIR1294	1511	1572	1104	1880	2239	2100	2363	3138	2437	814	2060	773	721	1045	1023	1163	1818	1280	3514	1298	740	1485	2671	1174	783	1371	1013	1057
CAACCTCGTCAGAGCACCTG	MIR301B	681	616	437	722	876	676	995	1258	776	292	950	261	254	515	306	474	729	364	808	543	256	535	810	609	362	816	351	358
CAACCTTTGGGGTGATGGGT	MIR3151	1244	1381	790	944	1412	1399	1876	1865	1961	621	1303	564	616	721	1253	1148	1164	1260	2465	796	584	1473	1768	1660	1014	821	1007	1059
CAACGAGGTGCTCAAGAGTG	PHB2	684	480	254	438	200	104	171	175	192	49	155	72	57	87	74	250	373	48	172	66	88	158	420	20	165	224	171	41
CAACGTCATCTAGAATATTT	MIR4777	1000	1165	524	1003	1406	1414	1409	1455	1366	421	1313	416	519	692	666	1014	865	778	1589	941	348	1466	1454	993	751	1064	659	1006
CAACGTGGGAGACCTTCAGA	MIR662	1682	1718	1076	1615	2199	2130	2813	2874	2532	939	2087	800	772	936	1308	1771	1389	945	2356	1268	880	1702	2315	1819	912	1701	1166	1196
CAACTAAAGTCAGCAAATAC	IL21	884	870	385	628	1280	889	1316	2305	1248	421	1159	358	417	684	627	446	1008	710	1590	1090	557	1074	1832	867	524	1387	529	767
CAACTAACATAGAAATGCCA	MIR7159	1451	969	713	741	1630	1901	1278	2135	1520	860	948	364	555	595	974	1226	931	807	1942	591	633	1014	1256	1711	495	873	880	759
CAACTATGCAAAACTAACAG	MIR19A	2206	1008	1431	1582	2348	1769	2356	2082	1696	808	1628	609	728	796	969	1547	1545	1022	2636	1427	705	1769	2583	1915	887	1263	963	1480
CAACTGCAGTACATGATGTC	MIR4423	528	572	653	674	1416	1179	1052	1577	911	404	1775	284	271	543	522	767	1101	763	1207	1214	292	835	1803	868	530	1253	645	351
CAACTGTGGCAAGAACAGAC	MIR1231	1869	1910	801	1683	2339	2194	3120	2514	2853	838	2199	849	680	969	1625	1634	1916	1273	3374	1571	969	2030	3316	2170	1214	1489	1620	1530
CAACTTGCTAAGTAAAGTGG	MIR3943	634	525	253	278	715	475	771	683	610	201	276	157	200	129	278	481	244	213	322	109	90	429	456	240	158	227	134	175
CAACTTGGACAATCTCGTGG	TKTL2	347	1057	240	602	785	584	918	849	821	453	689	258	159	312	389	544	709	544	631	607	238	537	757	817	215	815	460	343
CAAGAAATGAGTCTTCTCCT	MIR4468	582	386	264	301	604	1142	608	604	953	341	899	276	253	210	395	660	435	428	933	436	321	469	485	686	333	419	544	399
CAAGAACAGACAGGGTAGGG	MIR1231	941	995	686	611	1214	1338	1210	1229	1377	446	1320	507	489	540	754	717	927	901	1836	813	592	980	1293	1309	683	565	741	909
CAAGAAGCTACAGGAGCTAT	MIR578	1884	1799	1235	1369	2460	2131	2716	3106	2171	1155	2264	884	930	939	1484	2474	2131	1148	3051	1535	875	2113	3369	1925	803	1672	741	1611
[truncated: 5,407 more rows]
