# Supplementary material for: A microRNA CRISPR screen reveals microRNA-483-3p as an apoptotic regulator in prostate cancer cells
Source: Cell Death Dis. 2025 Oct 24;16(1):752. doi: 10.1038/s41419-025-08098-7 (PMC12552650; doi:10.1038/s41419-025-08098-7)
Supplement: Supplementary file 4 — Supplemental File S4 [file 41419_2025_8098_MOESM4_ESM.xlsx]

## Sheet: FileS4
grna_id	Gene	T0	T6_DMSO-A	T6_DMSO-B	T6_DMSO-C	T12_DMSO-A	T12_DMSO-B	T12_DMSO-C	T18_DMSO-A	T18_DMSO-B	T18_DMSO-C	T24_DMSO-A	T24_DMSO-B	T24_DMSO-C	T30_DMSO-B	T30_DMSO-C
AAAAAAAAAAAGTCGTACTT_MIR3129	MIR3129	117	111	107	92	161	171	199	195	145	166	258	131	169	362	128
AAAAAAAAATTGTAGAGTTG_MIR1303	MIR1303	346	350	357	288	369	523	732	402	492	440	356	417	469	888	625
AAAAAATGTCTGCCCCACCA_OR4D11	OR4D11	416	554	435	322	396	790	704	620	614	509	564	508	648	1244	667
AAAAACGCAAACATCGTGCA_PIWIL3	PIWIL3	324	409	326	292	451	439	660	616	381	387	576	437	444	955	504
AAAAACTATCATTATTAGGT_MIR548P	MIR548P	335	436	415	422	438	615	703	569	596	580	536	529	457	877	513
AAAAACTGATGTATGCTTGT_MIR3148	MIR3148	360	391	418	360	372	586	728	466	486	639	496	549	471	1132	632
AAAAAGCAGATTCTGATTCA_MIR544A	MIR544A	866	965	935	943	1299	1433	1786	1440	1378	1356	1572	1211	1461	2689	1307
AAAAAGGGTCAGCATCTGCC_MIR6832	MIR6832	320	460	369	305	421	553	625	639	475	533	630	526	430	896	682
AAAAATACCTTTTTATATGT_MIR1245A	MIR1245A	431	492	510	406	506	775	754	596	760	507	677	595	703	1374	732
AAAAATACCTTTTTATATGT_MIR1245B	MIR1245B	431	492	510	406	506	775	754	596	760	507	677	595	703	1374	732
AAAAATCAGGAACCTTAGTA_MIR4464	MIR4464	551	601	585	459	596	862	911	725	848	758	759	819	826	1873	1041
AAAAATGGGTTCCTAGGAAG_MIRLET7D	MIRLET7D	307	286	293	277	323	410	470	414	326	459	413	414	410	712	557
AAAAATTGAGGAATGAATGT_MIR6739	MIR6739	319	322	309	314	350	441	498	445	501	419	465	420	470	882	480
AAAAATTTTCTTCTTAGACA_MIR4659A	MIR4659A	471	601	438	405	486	566	689	528	633	638	466	536	720	1452	624
AAAAATTTTCTTCTTAGACA_MIR4659B	MIR4659B	471	601	438	405	486	566	689	528	633	638	466	536	720	1452	624
AAAACAAATGGAGTCCTCCG_MIR136	MIR136	379	377	315	255	381	539	611	470	467	389	463	314	464	827	320
AAAACCACGTCAGTAACCAA_KIF23	KIF23	1227	1121	1040	1036	988	1347	1520	1030	1349	1168	1081	1226	1299	2441	1326
AAAACCGACTGATGTAACTC_MIR196A2	MIR196A2	323	459	369	341	399	590	675	496	567	535	474	370	493	788	531
AAAACCTACAATATAAAAGC_MIR767	MIR767	93	135	121	131	120	117	163	165	183	137	143	106	294	595	209
AAAACGGTGTGGAAGATGGG_MIR6833	MIR6833	126	213	151	132	159	234	307	286	185	213	249	189	193	329	210
AAAACTACCTATTTATGTAT_MIR1245B	MIR1245B	509	677	528	593	692	854	901	744	952	793	768	624	858	1768	900
AAAACTACCTATTTATGTAT_MIR1245A	MIR1245A	509	677	528	593	692	854	901	744	952	793	768	624	858	1768	900
AAAACTAGAAGGTTTATGAC_MIR4431	MIR4431	659	960	733	670	825	1128	1433	1102	1059	1140	1076	880	1086	1980	1222
AAAAGAACAATGGTCCCCCC_MIR6503	MIR6503	282	370	329	256	358	473	638	412	421	500	494	370	471	775	299
AAAAGAATTATGTGTTAGGT_MIR548I4	MIR548I4	527	530	495	445	604	718	994	826	654	688	702	704	660	1286	760
AAAAGAGGTCGACCGTGTAT_MIR323B	MIR323B	282	351	339	304	332	413	605	387	394	535	316	508	357	717	521
AAAAGCCATAGAGAACAGCG_MIR135A1	MIR135A1	251	332	252	276	357	328	514	399	380	331	401	291	326	617	370
AAAAGCCATGGGCTACAGTG_MIR135B	MIR135B	292	313	310	237	306	405	538	427	437	423	430	329	418	802	411
AAAAGCCTTCTGAGGTACCC_MIR5090	MIR5090	378	384	347	278	419	337	455	407	359	392	354	420	394	828	386
AAAAGGAAATTAAGCTCATT_MIR1252	MIR1252	921	1070	1017	1022	1328	1571	1730	1538	1627	1460	1429	1295	1714	3647	1575
AAAAGTAACAGCATCTCCAC_MIR194-1	MIR194-1	202	225	206	195	288	298	457	410	385	245	250	293	321	988	423
AAAAGTATGGCATGGGCACC_MIR4641	MIR4641	324	413	405	278	367	558	655	492	454	535	503	418	524	1120	506
AAAAGTCAGCATTTCCTGAG_MIR6759	MIR6759	246	272	237	139	314	295	357	367	359	240	304	221	265	692	347
AAAAGTCATCGCGGTTTTAA_MIR548AW	MIR548AW	211	309	249	182	331	409	408	379	390	289	364	364	486	766	400
AAAAGTCTGAAGTTACATCA_MIR4670	MIR4670	464	621	567	632	694	776	1216	741	805	874	707	888	797	1555	924
AAAAGTGCATGAGTTCGTCT_MIR601	MIR601	451	586	531	483	460	749	919	629	839	611	587	616	690	1507	708
AAAATAGGAAGGACTTTGCA_MIR6507	MIR6507	262	408	313	292	363	439	599	441	439	508	385	401	415	1036	606
AAAATCACCTGGAAACACTG_MIR875	MIR875	285	351	272	247	304	366	564	372	384	442	354	378	333	729	422
AAAATGAGTTCTAACGTATT_MIR548F4	MIR548F4	342	275	345	299	377	599	630	431	593	500	465	400	593	1241	641
AAAATGGGGGTAGTAAGACA_MIR3163	MIR3163	428	577	396	360	516	594	741	569	526	475	464	412	529	1024	533
AAAATTTCTTTCACTACTTA_MIR3606	MIR3606	148	127	119	109	188	190	214	251	186	130	296	184	215	252	204
AAACAAATGGAGTCCTCCGA_MIR136	MIR136	473	453	511	398	552	666	747	512	439	563	471	517	479	1023	552
AAACACAAATGCGTGAAAAG_MIR2681	MIR2681	449	490	569	395	671	649	949	565	638	653	706	545	612	1358	563
AAACACCCATCAGCAATCCT_MIR5705	MIR5705	990	1330	1139	1039	1349	1474	2084	1484	1526	1349	1629	1233	1503	2791	1551
AAACAGAAAGTGCTCCCTTT_MIR519E	MIR519E	347	349	413	300	516	651	660	545	566	506	365	381	570	1381	449
AAACAGGCTTTCCACTTGGC_MIR4428	MIR4428	434	424	375	351	353	505	785	544	527	479	500	358	366	848	455
AAACAGTGATCTTAAATATT_MIR548AJ2	MIR548AJ2	876	1047	1090	833	1196	1578	1928	1681	1463	1478	1743	1228	1736	3434	1585
AAACATATTCTTACAGCAGC_MIR190B	MIR190B	258	362	310	235	311	360	477	350	426	328	386	325	318	734	355
AAACATCTGAGAAATTTACG_ANKRD30A	ANKRD30A	1054	1215	979	924	1119	1362	1785	1306	1266	1377	1401	1141	1234	2374	1279
AAACATTTAATTTGTTAGAA_MIR759	MIR759	246	344	300	246	413	407	416	544	391	400	789	388	414	684	455
AAACCAAGTCCGAGCGTGGC_MIR4479	MIR4479	432	475	434	327	403	633	676	487	643	471	469	407	588	976	428
AAACCAATCCACGCTGAGCT_MIR5092	MIR5092	1112	1298	1122	1001	1517	1641	1966	1636	1501	1488	1622	1498	1455	3137	1709
AAACCAGCATCATGTCCATG_OR2T33	OR2T33	444	443	541	501	438	731	831	699	699	511	608	655	698	1299	501
AAACCAGCTTCCAGAAGAAG_MIR29B2	MIR29B2	362	624	384	417	462	588	683	551	582	434	484	318	497	817	462
AAACCCATTTAGGCTAACTG_ANKRD30A	ANKRD30A	241	274	251	190	280	373	352	307	334	304	226	286	382	597	348
AAACCGAAGGGAACTGAATG_NOP56	NOP56	107	141	152	160	158	140	274	156	134	284	62	180	123	223	191
AAACCGAGACTCAGAGACGT_MIR7973-1	MIR7973-1	1332	1885	1577	1274	1669	1947	2629	1991	2195	2027	1860	1706	2079	4074	2020
AAACCGAGACTCAGAGACGT_MIR7973-2	MIR7973-2	1332	1885	1577	1274	1669	1947	2629	1991	2195	2027	1860	1706	2079	4074	2020
AAACCTCTACCTCCCGGCAG_MIR1913	MIR1913	273	310	284	203	314	468	611	338	366	458	437	306	322	745	289
AAACCTCTACTAAGTTCCCA_MIR4471	MIR4471	394	539	453	413	586	625	842	560	583	691	737	530	703	1246	649
AAACCTCTCAGACAGTGCTA_MIR128-1	MIR128-1	661	749	606	531	751	764	1045	719	757	892	780	872	653	1346	850
AAACCTGTTATTTCCCATTG_MIR4484	MIR4484	285	384	309	320	407	499	555	607	443	369	529	362	430	727	551
AAACCTTATTACCAAAGACG_MIR576	MIR576	127	195	156	96	245	193	234	183	150	167	201	193	124	184	232
AAACGACACCTCCTTGAGAA_MIR513C	MIR513C	370	480	363	305	418	538	737	610	554	624	426	487	461	895	544
AAACGGGTCACAGACTTCCA_SSX3	SSX3	687	774	636	619	831	986	1122	847	830	822	806	834	774	1655	890
AAACTAATGGTAGAAACAGC_MIR1305	MIR1305	308	278	344	301	338	465	571	518	468	466	489	449	466	883	540
AAACTAGAAGGTTTATGACT_MIR4431	MIR4431	190	257	243	171	295	310	482	264	414	298	164	254	414	844	170
AAACTAGTAATGTTGGATTA_MIR3923	MIR3923	246	340	265	301	410	398	408	360	460	346	449	346	404	835	389
AAACTCAAGTAACCTGGGAA_MIR4646	MIR4646	199	286	179	174	269	200	261	183	219	185	227	250	222	448	198
AAACTCAGCAGGCTCCAGCT_MIR4267	MIR4267	965	1218	993	862	1322	1364	1536	1289	1303	1233	1255	1000	1223	2349	1407
AAACTTTGGAACATTGAAAC_MIR664A	MIR664A	88	54	150	100	157	229	218	177	234	173	153	100	236	448	143
AAACTTTTTAGCTGGTGCAG_MIR6747	MIR6747	274	358	213	302	377	354	503	389	376	333	409	336	417	728	343
AAAGAACAATGGTCCCCCCA_MIR6503	MIR6503	692	747	673	684	916	1144	1432	1017	1177	1025	882	795	1083	2268	995
AAAGAACGATAACAAAATGC_MIR3655	MIR3655	186	209	215	127	228	284	363	248	267	299	261	281	266	833	305
AAAGAGAAATTATTGTACAT_MIR944	MIR944	240	301	233	205	192	318	345	235	298	215	314	252	310	575	302
AAAGAGAATTCGAGAATCCG_GCM2	GCM2	529	550	556	485	555	808	978	802	788	841	795	488	671	1343	571
AAAGAGTCCAGAGTCTGGGA_MIR6083	MIR6083	155	206	148	177	190	312	261	222	300	203	238	203	169	468	210
AAAGATGCCCATTTTACCTG_DEFB106A	DEFB106A	764	1000	719	686	882	918	1276	1040	982	913	791	761	947	2129	921
AAAGCACACGGCCTGCAGAG_MIR330	MIR330	388	463	413	315	564	611	746	486	634	509	586	442	686	1008	507
AAAGCAGGAGCCCTTCAGCA_MIR6891	MIR6891	374	407	439	429	543	677	657	602	728	637	620	464	562	1327	517
AAAGCATACGCATATCAACT_LRR1	LRR1	260	280	293	270	345	373	445	361	420	406	349	288	287	692	530
AAAGCCAACAAGTTAGACCA_PRMT1	PRMT1	226	284	210	213	246	144	402	210	132	228	244	250	160	192	420
AAAGCCATCGGGACAAAGGC_MIR4656	MIR4656	170	230	135	171	189	255	275	193	217	245	194	204	183	497	307
AAAGCCCTCAGCACAATGCC_MIR1271	MIR1271	562	687	514	524	707	906	941	698	700	683	749	611	588	1333	719
AAAGCCCTGCGAGTCTCCGG_MIR6068	MIR6068	227	206	253	260	191	334	418	290	401	259	230	217	351	802	298
AAAGCCTTCTGAGGTACCCG_MIR5090	MIR5090	405	338	347	271	340	469	529	336	465	378	279	312	354	986	379
AAAGCGCAAGAGGACCCGTA_H2BC1	H2BC1	306	349	349	257	301	488	587	306	317	429	398	343	402	736	436
AAAGCTGACAGACAGCTGCT_MIR5691	MIR5691	359	373	361	359	396	530	636	599	568	533	464	543	457	929	593
AAAGCTGCAGGTGCTGATGT_MIR4262	MIR4262	241	370	253	177	352	494	532	336	344	401	342	379	378	912	370
AAAGCTGGGATGTGTCAGGT_MIR449C	MIR449C	224	280	182	111	184	211	278	197	214	146	147	122	210	255	206
AAAGGAAGCCACCAGGTTCA_MIR4456	MIR4456	326	412	389	362	479	552	583	624	551	579	562	604	495	827	595
AAAGGATACAGAAGGTTTCA_MIR4509-1	MIR4509-1	739	866	672	666	805	973	1258	871	859	658	922	591	859	1929	820
AAAGGATACAGAAGGTTTCA_MIR4509-2	MIR4509-2	739	866	672	666	805	973	1258	871	859	658	922	591	859	1929	820
AAAGGATACAGAAGGTTTCA_MIR4509-3	MIR4509-3	739	866	672	666	805	973	1258	871	859	658	922	591	859	1929	820
AAAGGATTTGTCTTGTAGCC_MIR4668	MIR4668	542	659	487	478	631	658	761	729	745	727	737	667	764	1303	1037
AAAGGGAAGAACTAAAGGTC_MIR5584	MIR5584	514	356	421	397	483	625	675	515	518	501	534	521	584	995	528
AAAGGTAAGAAGAAACTCCA_MIR4308	MIR4308	447	475	458	366	387	613	706	457	597	650	410	483	732	1279	470
AAAGGTAGATTTTCCTTCTA_MIR376A2	MIR376A2	287	442	340	314	350	491	608	507	438	543	534	450	492	668	541
AAAGTAAGAAAGCTGGGAGA_MIR30C2	MIR30C2	542	591	556	455	517	768	831	733	738	574	774	494	848	1462	520
AAAGTATGTCCTTTCAGCTG_MIR4464	MIR4464	230	265	216	205	274	318	410	255	376	319	328	303	260	634	445
AAAGTCGAAACCCACGATGA_PSMA7	PSMA7	675	501	488	441	405	500	629	427	436	468	357	348	376	812	295
AAAGTGATCATTGGCAGGTG_MIR153-1	MIR153-1	502	570	500	426	518	678	864	523	638	660	542	673	629	1535	933
AAAGTGCGGAAGTATTAGGT_MIR548F1	MIR548F1	849	825	740	704	800	1175	1268	941	1006	992	811	969	908	1786	1178
AAAGTTAGGTGTTTATCTCT_MIR1297	MIR1297	370	468	451	374	508	794	891	588	779	475	642	554	708	1409	554
AAAGTTCAATATTGGGCATT_MIR4431	MIR4431	429	475	386	290	483	516	747	500	513	603	402	587	481	954	853
AAAGTTGCCAAAGTTAGCCA_SAE1	SAE1	281	250	319	261	329	397	290	277	202	217	293	230	278	471	205
AAAGTTGGCTGCAGTTAAGG_MIR4715	MIR4715	165	224	166	140	213	357	332	257	299	251	369	257	332	752	312
AAAGTTTAGAAGTATTACAT_MIR548P	MIR548P	587	785	629	610	762	1132	996	1041	972	776	819	673	876	1865	744
AAATAAAGCGAAAAAAACAC_MIR543	MIR543	222	259	267	208	263	306	337	365	338	306	310	225	377	725	205
AAATAAAGCGAATTCACCAA_MIR377	MIR377	206	256	202	133	219	259	303	208	244	254	113	190	259	475	133
AAATAATTCTGCAGTGAGAC_MIR4524A	MIR4524A	494	584	544	507	695	769	1285	789	732	750	568	749	866	1320	955
AAATACTTGAAGGACGAAAG_CDC16	CDC16	309	362	269	234	186	383	407	330	265	249	207	277	272	663	275
AAATAGCCTTTCAAACAATT_MIR488	MIR488	337	282	383	301	340	528	613	575	463	496	463	437	498	948	524
AAATATTCAAACAGGAGTGG_MIR4433A	MIR4433A	619	821	859	616	853	1012	1058	1091	950	946	1063	834	979	1807	1304
AAATATTCAAACAGGAGTGG_MIR4433B	MIR4433B	619	821	859	616	853	1012	1058	1091	950	946	1063	834	979	1807	1304
AAATCACCAGGGATGGAGGA_MIR4534	MIR4534	386	460	442	379	391	583	583	519	590	451	515	390	590	940	454
AAATCCCCAGCAAAACACAG_MIR649	MIR649	94	63	96	104	203	162	207	141	189	112	182	179	152	207	192
AAATCCCGTTAATAAGTAAG_MIR2113	MIR2113	397	428	434	406	499	573	580	563	515	536	453	446	474	859	497
AAATCCTGATAGTGGCATCG_PRPF19	PRPF19	289	228	208	171	235	219	297	253	179	193	287	156	230	548	202
AAATCGCAGAGAAGACTGAG_MIR4499	MIR4499	528	599	600	559	543	775	860	707	745	721	817	597	671	1456	706
AAATCTACGAAGCATTTGGT_MIR548L	MIR548L	240	244	230	204	329	318	299	241	276	283	227	285	190	386	299
AAATCTGAAATCACCAATAA_MIR3657	MIR3657	156	151	203	193	233	246	303	243	253	196	226	185	314	618	269
AAATGACACCTCCCTGTGAA_MIR513A2	MIR513A2	273	380	281	282	344	382	435	523	507	400	420	255	415	771	297
AAATGACACCTCCTTGTGAA_MIR513B	MIR513B	724	938	751	727	858	1171	1256	1084	1045	999	1119	847	1020	2357	1167
AAATGACACTGGCAGCTGTG_MIR153-1	MIR153-1	318	461	408	244	460	523	534	425	490	488	522	390	580	1147	436
AAATGATTTGTTTTGAGCGG_MIR335	MIR335	226	345	386	273	372	480	516	492	408	539	484	425	427	1109	760
AAATGCACATCAGGTTCTAG_MIR4268	MIR4268	1111	1132	1058	866	1258	1451	1851	1302	1433	1354	1259	1309	1419	2753	1541
AAATGGAAAATTCCAGACTG_MIR4494	MIR4494	220	198	164	147	204	289	240	206	214	257	277	201	302	633	291
AAATGGGTCCGATTATTGAA_MIR5188	MIR5188	458	613	574	459	686	943	991	718	710	746	868	675	810	1843	738
AAATGTGAGGTGTAGAAAGA_MIR1252	MIR1252	622	703	603	513	624	941	1217	632	922	1060	715	983	968	1936	1227
AAATGTGCTAGTGCCAAAAT_MIR96	MIR96	359	498	410	302	532	718	634	623	592	623	630	581	605	1086	553
AAATTACATCAGTATATAGA_MIR6130	MIR6130	107	110	103	93	113	140	189	91	120	179	107	107	186	349	166
AAATTCGGCTCTGGGTCTGT_MIR760	MIR760	675	776	577	640	596	841	939	794	807	762	615	614	755	1689	541
AAATTGGTACACAGTCCACA_MIR194-1	MIR194-1	309	325	235	254	275	458	468	265	392	268	340	306	370	907	317
AAATTTGGATACTAAAACAA_MIR889	MIR889	243	280	237	194	205	425	389	287	366	343	324	177	328	660	373
AACACAAATGCGTGAAAAGG_MIR2681	MIR2681	187	294	276	199	258	332	313	382	282	265	250	270	292	485	396
AACACACAGGACCTGGAGTC_MIR378A	MIR378A	1656	2061	1858	1522	2069	2636	3401	2483	2544	2307	2666	2048	2554	5131	2598
AACACGATCAGGTCAATTCG_CENPM	CENPM	697	656	632	522	586	720	778	557	442	513	500	268	437	834	390
AACACTAGGCCTACTCTGAT_MIR5701-1	MIR5701-1	2014	2463	2229	1986	2793	3171	4221	2787	3034	3127	3045	2740	3004	6171	3044
AACACTAGGCCTACTCTGAT_MIR5701-2	MIR5701-2	2014	2463	2229	1986	2793	3171	4221	2787	3034	3127	3045	2740	3004	6171	3044
AACACTAGGCCTACTCTGAT_MIR5701-3	MIR5701-3	2014	2463	2229	1986	2793	3171	4221	2787	3034	3127	3045	2740	3004	6171	3044
AACACTGAGTGATAGAAATA_MIR934	MIR934	234	256	312	253	363	461	552	423	344	376	440	467	430	1014	389
AACACTGCTGGGTAAGACGA_MIR200C	MIR200C	294	259	251	254	224	352	375	196	388	335	165	242	319	552	296
AACAGACACATGATGATCCG_NARS	NARS	631	863	638	529	501	716	744	583	592	613	594	583	655	1171	556
AACAGACTTGCACCGACCAG_BPIFA1	BPIFA1	636	756	746	515	684	927	1212	814	700	879	864	695	685	1080	933
AACAGCCACAGTACAACTGC_MIR1291	MIR1291	290	335	227	252	331	469	425	322	346	324	315	253	383	595	174
AACAGCCATCTTGGGACCAC_MIR2909	MIR2909	797	877	834	821	932	1199	1483	1121	1207	1199	1131	1035	1241	2211	1029
AACAGGACCTGTGCTCACTG_MIR6797	MIR6797	311	430	335	268	264	482	600	321	510	405	270	333	356	739	388
AACAGGGAGTACTAGAGGAG_MIR6857	MIR6857	207	237	136	180	217	305	311	222	211	235	218	164	245	534	208
AACAGGTAGTCTGAACACTG_MIR199A2	MIR199A2	236	307	218	194	275	230	325	261	323	260	283	241	360	846	388
AACAGTAACACTCTAAAAGG_MIR519E	MIR519E	75	82	111	94	125	163	184	142	151	140	111	112	129	276	133
AACAGTAACGCTCCAAAAGA_MIR515-1	MIR515-1	370	412	354	260	475	589	722	538	449	477	496	468	449	1118	488
AACAGTAACGCTCCAAAAGA_MIR515-2	MIR515-2	370	412	354	260	475	589	722	538	449	477	496	468	449	1118	488
AACATCACAAGTCAGGCTCT_MIR125B2	MIR125B2	357	323	335	342	413	457	573	390	487	378	402	387	407	1075	433
AACATCTACAGATGTAGTGG_MAGEB3	MAGEB3	205	199	175	157	211	242	283	179	288	146	163	191	222	417	246
AACATCTGAGAAATTTACGT_ANKRD30A	ANKRD30A	455	505	430	399	526	727	795	573	683	439	386	377	625	1118	744
AACATGATGTGGTTTATATT_MIR548H2	MIR548H2	316	412	268	299	374	397	552	493	404	461	421	326	385	741	441
AACATGGACAACATTTGTGG_MIR506	MIR506	786	867	814	678	824	1198	1482	1030	1340	1118	701	1021	1323	3162	1293
AACATTGACATCAACACTAG_MIR4278	MIR4278	453	749	530	528	694	812	1008	724	728	732	707	788	799	1375	1106
AACATTGCACTGCTAGTGAC_MIR130A	MIR130A	284	325	317	321	347	519	597	333	552	569	349	393	475	999	394
AACATTGCATTCGTGGAGGG_MIR4301	MIR4301	636	655	628	578	731	960	1163	909	858	1044	955	755	982	1667	970
AACATTGCTCTATCAGAGTG_MIRLET7F1	MIRLET7F1	264	298	293	218	405	413	574	498	359	452	457	457	478	693	385
AACCAAACTGTCAAAAGTGT_MIR4298	MIR4298	714	699	695	599	819	1028	1041	855	978	876	807	736	971	1931	771
AACCAAAGTCGAATATGACG_PLK1	PLK1	291	147	283	251	141	335	257	175	261	265	267	190	331	582	370
AACCAATTTAATGGGAGGCC_MIR1302-5	MIR1302-5	522	604	608	500	565	943	968	738	919	748	782	631	885	1799	644
AACCACCCCGAACTCCCATG_MIR6871	MIR6871	329	456	298	270	354	451	589	385	348	372	385	334	419	851	384
AACCACGTCTGCTCTGAGCT_MIR589	MIR589	596	746	605	509	715	1003	974	634	736	621	669	686	714	1353	664
AACCACTCTTCAAGTACCGA_MIR487A	MIR487A	331	400	356	409	489	626	679	404	467	530	460	440	526	935	468
AACCAGCATCATGTCCATGA_OR2T33	OR2T33	180	204	225	283	231	378	324	346	322	361	296	257	279	504	320
AACCCAGAAAACCTCTCTTC_MIR329-1	MIR329-1	958	1122	1243	842	1114	1545	1494	1328	1468	1326	1375	1181	1555	2667	1218
AACCCAGAAAACCTCTCTTC_MIR329-2	MIR329-2	958	1122	1243	842	1114	1545	1494	1328	1468	1326	1375	1181	1555	2667	1218
AACCCATGGGAACTTAGTAG_MIR4471	MIR4471	200	305	192	237	239	248	338	297	247	273	281	293	209	405	417
AACCCCAGTGGACAACCCTA_MIR6756	MIR6756	292	358	310	328	375	355	508	553	405	455	405	346	317	639	369
AACCCCCATCTCCCCCACCT_MIR6870	MIR6870	373	517	405	328	474	538	677	507	432	531	520	367	530	1103	474
AACCCCGGGCCGGAGGTCAA_MIR6781	MIR6781	422	402	331	327	309	470	437	366	459	343	343	292	449	838	288
AACCCCTACCGGGTTCTCCT_MIR6763	MIR6763	165	216	202	179	217	288	269	242	213	283	215	177	309	535	196
AACCCGTAGATCCGAACTTG_MIR100	MIR100	165	351	283	233	296	388	482	308	309	267	318	286	287	570	293
AACCCGTAGATCCGATCTTG_MIR99A	MIR99A	517	762	652	486	724	867	944	805	616	578	802	517	541	1204	512
AACCGAAGTGGTCTTGCCAC_MIR4295	MIR4295	664	671	614	575	799	941	1201	722	954	921	889	744	832	1906	896
AACCGCACCCAAACACTGCT_MIR200C	MIR200C	257	255	202	191	211	387	366	277	361	281	326	190	380	589	317
AACCGGAGATTTTAAAAGAC_MIR5188	MIR5188	486	601	564	485	530	756	947	699	834	645	558	575	758	1364	474
AACCTAATATGATGCAAAAT_MIR548K	MIR548K	152	259	164	177	211	318	374	228	345	291	271	251	363	849	232
AACCTACTACCTCACCCCAA_MIRLET7A3	MIRLET7A3	828	957	845	796	848	1190	1329	1085	1171	1026	1168	994	898	2078	1186
AACCTCAAATAGCGTGCCAG_MIR4465	MIR4465	561	609	560	491	634	901	1139	766	768	716	894	831	814	1604	893
AACCTCAAGTAGTCTGACCA_MIR4465	MIR4465	310	433	299	270	435	475	497	503	518	440	411	410	420	943	482
AACCTCTACTAAGTTCCCAT_MIR4471	MIR4471	723	793	823	746	975	1077	1289	1143	1005	843	1026	854	971	1917	1061
AACCTGGATGCCTTTTCTGC_MIR190A	MIR190A	662	698	651	604	830	1003	1174	1029	887	903	941	997	782	1690	1118
AACCTGGCTTGACCATGACC_MIR4721	MIR4721	1004	955	934	831	796	1189	1400	981	1100	972	797	754	1008	1855	930
AACCTGTAGGTGACAGTCAG_MIR6800	MIR6800	312	315	324	281	305	418	544	371	438	293	401	337	422	1034	368
AACCTGTGGGAACAGAGCAG_MIR4648	MIR4648	502	323	309	305	346	300	474	386	297	309	467	251	257	384	298
AACCTGTTATTTCCCATTGA_MIR4484	MIR4484	246	307	264	204	273	292	416	328	284	346	255	353	439	553	287
AACGAAAGTGCCTGCCCTCC_MIR28	MIR28	794	979	879	750	937	1235	1435	1014	1363	1075	1044	972	1137	2266	1208
AACGAATCACTGGATACCAT_MIR4709	MIR4709	180	342	200	214	164	312	344	278	250	256	275	181	254	506	220
AACGACTCCGACTCCGGGAT_SRSF2	SRSF2	549	782	701	578	699	1077	1049	810	931	795	723	707	747	1705	856
AACGCCAGAGTGGGACATTA_MIR8055	MIR8055	472	558	535	438	551	858	799	724	766	689	700	559	591	1315	596
AACGCGAGGAGAGCCTGCGC_MIR1199	MIR1199	196	162	176	193	174	292	336	199	195	230	128	183	216	512	260
AACGGCCGCCTAAACCACCC_MIR7974	MIR7974	266	376	329	267	382	308	429	429	465	357	383	270	360	824	348
AACGGCTACTTCACAACACC_MIR138-1	MIR138-1	171	247	216	203	247	392	348	390	403	305	388	245	342	624	313
AACGGCTGGACAGCGGGCAA_MIR191	MIR191	196	197	168	196	200	324	320	198	285	201	205	127	339	609	216
AACGGGTCACAGACTTCCAG_SSX3	SSX3	142	84	102	112	144	129	139	132	173	153	113	179	153	343	150
AACGGTAACACTCTAAAGGG_MIR519D	MIR519D	169	249	200	167	190	264	372	287	285	270	201	264	237	552	311
AACGTATTCGGTTGGTGCAA_MIR548AG2	MIR548AG2	193	182	237	172	255	361	285	253	310	224	196	160	261	437	189
AACTAACGGGCCGGCGCCGA_MIR3181	MIR3181	588	574	556	390	564	610	863	565	658	612	641	505	540	937	534
AACTACTTGTATTCTAGCTC_MIR643	MIR643	192	241	189	161	267	228	336	233	244	277	207	211	231	544	260
AACTCAAGAGCCCATAGACA_MIR571	MIR571	475	466	415	293	414	416	449	474	422	366	399	315	363	626	385
AACTCACACATTAACCAAAG_MIR583	MIR583	426	428	387	278	497	494	781	575	556	489	468	438	493	1111	530
AACTCAGCGTTCTAGTAGGC_MIR548J	MIR548J	205	262	240	182	274	373	383	216	313	230	233	278	159	516	219
AACTCAGCTTGTCAAATACA_MIR223	MIR223	156	227	128	188	195	232	216	192	245	260	242	186	188	473	217
AACTCCATGTGGGTCTTGGG_MIR4254	MIR4254	238	251	229	164	265	265	352	339	326	306	321	307	349	666	354
AACTCCTGTGGGGTGGGACA_MIR4489	MIR4489	322	309	324	282	371	396	415	328	305	242	437	182	318	516	274
AACTCTGCAAAGGAAGAAGA_MIR4778	MIR4778	75	110	77	107	68	129	131	67	154	119	95	124	117	235	216
AACTGAGGATCATAGCCTGA_MIR3941	MIR3941	375	461	456	403	583	619	792	588	581	515	544	536	573	1133	525
AACTGCGACTTCAAGCAAAA_MIR3164	MIR3164	263	385	316	262	367	506	563	437	439	346	533	394	490	1111	515
AACTGGCTAGGGAAAATGAT_MIR664A	MIR664A	229	337	238	198	235	403	642	348	502	335	333	350	445	1025	257
AACTGTAGCTTTTGGCATGA_MIR548V	MIR548V	703	967	843	839	933	1259	1644	1213	1116	1201	1298	1067	1281	2446	1075
AACTGTGACTTTAAGGGAAA_MIR3164	MIR3164	242	236	282	258	299	396	506	331	453	384	323	239	338	860	243
AACTGTTGATTGTATTAGAT_MIR548AD	MIR548AD	177	273	210	219	272	357	372	399	365	348	364	258	357	748	209
AACTTACAACTGTAACTAGA_MIR1537	MIR1537	235	344	258	203	358	363	552	449	383	427	276	332	430	939	483
AACTTACATGATACACCCAA_PLK1	PLK1	331	480	363	195	301	430	453	407	480	315	499	292	493	861	332
AACTTGCTAAGTAAAGTGGG_MIR3943	MIR3943	250	364	215	222	299	331	421	309	349	267	335	253	296	758	391
AACTTGGCGATGCTCCAGAG_MIR505	MIR505	430	644	567	480	720	910	1228	940	814	810	665	961	653	1338	867
AACTTTTACGGTGAACCAGG_MIR629	MIR629	146	136	138	122	189	113	215	207	109	200	179	207	72	261	204
AAGAAAAATGGACTCTAGTT_MIR610	MIR610	1134	1362	1303	1099	1580	1878	2301	1895	1621	1758	1645	1733	1857	3803	1943
AAGAAACACTCACAGCTGGC_MIR34A	MIR34A	213	248	242	192	225	312	397	293	304	306	283	247	339	668	420
AAGAAACCATTAGGGGGCTG_MIR5006	MIR5006	530	746	538	495	642	692	1147	767	702	813	776	629	650	977	901
AAGAAAGTGCATCCTTTTAG_MIR519B	MIR519B	227	254	206	165	262	357	499	343	290	267	307	315	321	533	391
AAGAAAGTGCATCTTTTTAG_MIR519C	MIR519C	267	234	353	345	349	519	496	421	580	496	496	380	548	1182	454
AAGAAAGTGCTTCCTTTTTG_MIR520E	MIR520E	357	390	353	275	474	549	674	393	462	576	411	576	542	1217	622
AAGAAAGTGCTTCTCTTTGG_MIR520D	MIR520D	440	450	484	385	487	605	683	678	628	689	560	426	560	1228	620
AAGAAATGAGTCTTCTCCTG_MIR4468	MIR4468	774	910	885	732	946	1056	1343	965	1040	986	697	842	1025	1840	1023
AAGAACACCTGATAAAACTG_MIR875	MIR875	508	748	602	412	654	848	891	784	837	771	868	687	722	1330	790
AAGAACAGGATCACACCTCC_MIR3689D1	MIR3689D1	267	326	253	225	364	371	596	407	436	358	345	433	436	756	331
AAGAACAGGCGTTCAGTGCA_MIR614	MIR614	324	360	387	269	412	442	615	407	486	379	371	362	495	1047	394
AAGAACAGTGAGCAACCTGA_MIR1178	MIR1178	286	300	239	217	252	362	430	315	364	312	302	290	205	447	338
AAGAACATGCATCCTTTCAG_MIR526A2	MIR526A2	192	238	198	234	153	275	423	205	267	266	179	305	261	418	314
AAGAACCCACTACTGAGTAA_MIR4327	MIR4327	606	786	615	553	846	817	1224	961	956	946	1209	756	810	1679	1069
AAGAACTCTTAAAACTCAAC_MIR3133	MIR3133	360	394	385	412	415	539	749	441	511	566	671	514	482	960	800
AAGAAGAATTGAGTACCGAA_MIR496	MIR496	138	173	137	93	161	218	286	191	168	221	197	114	150	316	104
AAGAAGGACACTGGTGTCAA_MIR8080	MIR8080	283	321	267	257	289	409	581	386	472	337	385	282	359	794	347
AAGAAGGGCCCACTGGTACA_MIR4422	MIR4422	734	946	866	694	930	1117	1494	1085	1254	1057	1174	894	1085	2394	1053
AAGAAGTAGGCAATGTGGCA_OR10S1	OR10S1	479	618	566	562	639	826	963	816	705	758	757	751	966	1661	840
AAGAAGTATGTACTCTGAGT_MIR1-2	MIR1-2	400	428	426	307	426	622	568	512	452	460	476	354	473	674	415
AAGAAGTATGTATCTCAGGC_MIR1-1	MIR1-1	310	375	252	218	336	373	360	348	315	327	395	231	300	626	276
AAGAAGTATGTATTTTTGGT_MIR1-2	MIR1-2	452	639	472	470	596	864	1025	624	786	683	656	786	771	1633	1030
AAGAATAGCTCAACCATGAG_SF3B3	SF3B3	249	148	102	140	90	119	146	191	124	145	185	123	137	263	175
AAGAATGGCTGTCCGTAGTA_MIR889	MIR889	505	743	559	425	671	803	1083	806	681	835	830	659	649	1401	764
AAGAATGTGGAAGTGGTCTG_MIR4657	MIR4657	260	266	225	279	290	406	486	381	419	390	408	288	350	616	376
AAGACACGAGACCTTTCCAA_MIR4711	MIR4711	181	214	175	165	165	207	210	215	217	199	250	118	207	273	242
AAGACACGGAGCCAGAGCTC_MIR149	MIR149	671	873	746	620	763	1034	1333	909	999	997	727	948	927	1769	1203
AAGACAGAACAATTAGGGGC_MIR6739	MIR6739	180	271	173	154	219	288	318	280	276	202	175	189	266	513	184
AAGACATCTACAGAGTACAT_MIR623	MIR623	209	335	233	212	268	367	377	267	348	357	354	268	374	846	372
AAGACCCAAGGAAAGCTAGG_MIRLET7A2	MIRLET7A2	336	352	314	256	406	432	644	591	390	449	384	382	401	764	600
AAGACGAGCAAAAAGCTTGT_MIR208A	MIR208A	166	216	221	186	264	357	310	271	253	271	304	276	275	627	303
AAGACGGGAGGAGAGGAGTG_MIR483	MIR483	708	590	454	371	408	493	571	370	394	433	1482	378	429	1053	432
AAGACTTACTCTACTCAGAA_MIR890	MIR890	95	81	123	113	120	183	218	162	209	198	203	123	209	318	117
AAGAGAAACTCGGTGACTCC_MIR3199-2	MIR3199-2	637	796	714	656	743	1033	1371	862	1098	1034	1016	899	1178	2236	1154
AAGAGAAACTCGGTGACTCC_MIR3199-1	MIR3199-1	637	796	714	656	743	1033	1371	862	1098	1034	1016	899	1178	2236	1154
AAGAGAAACTGAGCAGTGCT_WFDC9	WFDC9	258	326	258	373	235	396	525	340	439	325	314	338	366	603	469
AAGAGAAGCTGACTTTTTTG_MIR3162	MIR3162	734	801	725	712	879	1336	1354	1027	1051	1109	1047	934	1134	2360	1229
AAGAGACACTCACCTCCTCC_MIR1281	MIR1281	1300	1569	1295	1228	1519	2074	2339	1650	1874	1799	1577	1755	1666	3391	2027
AAGAGACCGAACAGGTATAT_MIR3144	MIR3144	263	300	317	295	338	328	345	320	335	390	390	384	351	606	529
AAGAGAGACTGACACATCAG_MIR151B	MIR151B	468	601	493	286	429	508	677	478	638	553	479	515	540	1047	647
AAGAGATTCGCTCCTAGGAA_CNPY1	CNPY1	193	305	258	218	241	346	378	319	372	288	369	227	303	723	242
AAGAGCTTTAATCCCTGAGC_MIR7110	MIR7110	482	447	422	369	443	596	709	503	466	618	459	447	565	1108	431
AAGAGGAGGGTCTCCTCGAG_MIR665	MIR665	526	596	538	492	659	827	991	648	745	694	654	658	867	1617	949
AAGAGTCAAGTCAAGGCCAG_MIR3922	MIR3922	852	931	930	681	1002	1258	1506	1245	1220	1109	1235	973	1134	2415	1161
AAGAGTTAGTGGGCTAGAGA_MIR6758	MIR6758	234	327	200	162	220	302	380	209	241	239	270	195	281	529	269
AAGAGTTGCAGGAAGGAGAC_MIR6876	MIR6876	316	316	312	303	464	544	848	508	545	623	600	451	596	926	516
AAGATACTTTTCAACTCTAA_MIR1305	MIR1305	118	92	137	113	159	131	124	151	154	130	167	161	121	185	194
AAGATAGGGCCTAGTTAGGT_MIR548W	MIR548W	575	775	676	546	751	891	1132	802	1101	837	834	742	992	1763	897
AAGATATTTCATCAGGCAAA_MIR4742	MIR4742	342	328	316	312	426	456	562	367	516	386	468	359	574	1007	594
AAGATCATGTCCAAACAACG_KIF23	KIF23	147	185	118	150	86	215	238	164	150	81	82	73	164	213	94
AAGATCCACTGGGCCAAGGT_MIR608	MIR608	486	634	452	385	579	668	693	637	727	568	631	579	750	1402	660
AAGATCCATAACAGGGAAAT_MIR5584	MIR5584	740	957	826	691	933	1314	1465	1100	1144	1021	1139	1130	1396	2822	1348
AAGATCCTTGAAGTTCCTGG_MIR561	MIR561	172	252	243	130	291	345	392	295	325	266	275	250	313	714	247
AAGATCCTTGATGTTCCTGG_MIR561	MIR561	204	323	230	164	274	272	450	361	239	347	212	272	292	560	278
AAGATGCGAAACGGTTGTTG_KRT82	KRT82	306	275	313	229	386	453	476	500	444	363	339	360	472	666	384
AAGATGCTATACAATGCAAG_INTS9	INTS9	419	506	403	361	418	551	782	475	462	502	509	485	619	1196	584
AAGATGGTGACCACATAGGA_MIR9500	MIR9500	482	493	394	411	392	517	649	487	448	626	372	561	378	896	585
AAGCAAACAAACCCCCTCCA_MIR6737	MIR6737	294	415	307	328	385	486	680	446	427	562	496	442	399	808	551
AAGCAAAGTAATAAATAGGC_MIR1243	MIR1243	180	204	251	208	267	255	351	268	333	200	217	273	300	648	256
AAGCAAATCAGAATCACACC_MIR361	MIR361	826	898	867	882	974	1179	1626	1156	1360	1308	1104	1065	1099	2303	1196
AAGCAAGCTGAGGAGATAGG_MIR7154	MIR7154	167	212	198	205	202	330	320	285	318	313	260	272	282	367	256
AAGCAATGTGTGACAGGTAC_MIR2113	MIR2113	292	347	254	284	323	479	434	411	431	409	411	380	400	842	415
AAGCACATCATGATTGACTT_TXNL4A	TXNL4A	315	384	336	281	346	539	637	504	491	386	408	398	403	796	389
AAGCACGAGTTCTGAATCTA_MIR4636	MIR4636	609	623	591	414	720	948	1077	858	979	730	889	610	859	1845	795
AAGCACTACACACAGCACAG_MIR507	MIR507	195	182	205	152	247	324	306	233	336	276	298	249	397	667	315
AAGCACTTCTTACATTACCA_MIR106A	MIR106A	216	256	259	167	244	339	366	304	286	306	339	316	312	666	276
AAGCACTTTCTCTTGTCCAA_MIR524	MIR524	651	696	774	704	877	1088	1346	948	1026	879	1077	990	1042	2028	985
AAGCAGCATTATGCAGGGGT_MIR6809	MIR6809	153	189	207	147	226	243	309	299	296	209	346	228	244	342	228
AAGCAGGACTTCCGTGACCT_MIR6838	MIR6838	378	465	394	385	374	592	592	551	637	547	459	646	527	1121	684
AAGCCACCACACTTAAGTCA_MIR4286	MIR4286	427	588	521	352	602	716	869	635	632	491	718	470	542	1127	524
AAGCCATGAGACTATTAGGA_MIR548U	MIR548U	254	298	244	199	283	299	499	250	281	388	266	304	198	384	331
AAGCCCAACTACTTACTGCG_MCM7	MCM7	264	328	250	220	200	310	318	253	261	197	212	138	209	369	210
AAGCCCATGCCCAGCACTGC_MIR3677	MIR3677	669	734	711	656	835	1147	1312	935	962	918	948	881	850	1899	1009
AAGCCCTACTCCACTCAGAA_MIR892C	MIR892C	287	364	358	304	492	511	673	519	424	563	587	424	325	771	639
AAGCCCTGTTCTATGCCCTG_MIR1266	MIR1266	312	314	307	193	249	418	409	447	397	362	375	276	392	679	277
AAGCCTCTTGGTTACACAGC_MIR4672	MIR4672	412	396	409	382	584	676	793	614	667	573	576	435	532	1304	513
AAGCCTGGGTGCGGGATGCA_MIR3620	MIR3620	243	237	250	225	298	364	399	423	263	352	298	322	330	628	389
AAGCGAGCTGAAACAGCGCC_MIR1224	MIR1224	203	330	292	234	283	340	481	379	392	392	342	323	395	666	466
AAGCGAGCTGAACTAGAGAT_MIR7158	MIR7158	438	552	444	349	558	646	855	618	555	518	693	509	616	983	523
AAGCGCAGGAAAGGAAGTGT_MIR3911	MIR3911	885	798	812	750	683	993	1243	800	829	853	668	814	964	2056	909
AAGCGCCCGACATGCGCACG_MIR3175	MIR3175	870	915	1045	760	1087	1297	1713	1170	1457	1291	1272	1206	1494	2758	1432
AAGCGCCGCAGTTACGCCGG_MIR638	MIR638	278	213	260	187	217	337	512	268	361	276	232	268	293	608	266
AAGCGCTGTTGCTAGCCACA_MIR621	MIR621	578	694	603	464	668	857	1108	744	811	859	742	796	896	1616	979
AAGCGGAAGTGCATCGTGTG_UTP4	UTP4	327	256	259	233	190	227	350	94	192	184	100	100	181	395	190
AAGCGGTAACACTCAAAAGA_MIR371B	MIR371B	341	301	332	342	372	508	572	453	462	563	486	451	413	953	595
AAGCGGTAACACTCAAAAGA_MIR371A	MIR371A	341	301	332	342	372	508	572	453	462	563	486	451	413	953	595
AAGCGTCTCTGCCTGCTTTT_MIR3926-2	MIR3926-2	1371	1767	1557	1439	1969	2123	2830	2270	2435	2108	2062	2050	2322	4702	2423
AAGCGTCTCTGCCTGCTTTT_MIR3926-1	MIR3926-1	1371	1767	1557	1439	1969	2123	2830	2270	2435	2108	2062	2050	2322	4702	2423
AAGCTCAGCGTGGATTGGTT_MIR5092	MIR5092	893	848	774	804	1052	1406	1620	1248	1169	1132	1366	1113	1103	2238	1081
AAGCTCTAAGGTTCCGCCTG_MIR3928	MIR3928	409	672	445	443	478	646	829	645	675	696	601	604	545	1329	772
AAGCTGATGGACTGAGTCAG_MIR631	MIR631	243	306	276	235	307	386	485	419	338	469	486	317	389	780	505
AAGCTGCAGGTGCTGATGTT_MIR4262	MIR4262	258	294	336	306	387	475	598	412	554	385	489	395	456	794	371
AAGCTGGGCTGAGAGGCGAC_MIR4429	MIR4429	199	142	203	221	234	505	339	396	429	293	273	290	375	678	357
AAGGACAGCACAAAGGCGGC_MIR1910	MIR1910	173	210	226	138	209	297	334	241	292	302	203	291	406	766	301
AAGGAGACAGGCAGTTCAGG_MIR6876	MIR6876	415	388	433	426	572	593	732	590	583	531	606	470	629	1175	570
AAGGAGCATAATTGGGCAAA_MIR5584	MIR5584	486	485	470	503	508	808	767	684	709	548	620	448	681	1395	498
AAGGAGCTTCAGTCTAGTAG_MIR151A	MIR151A	402	393	374	343	433	437	648	488	395	545	456	471	471	874	521
AAGGAGGCCCAGCCTCAGTC_MIR6499	MIR6499	285	323	323	319	430	583	605	646	474	485	549	375	621	1278	367
AAGGAGGCTTGGTCTTAGCA_MIR4747	MIR4747	745	844	916	721	927	1345	1609	1111	1117	1063	1129	955	1245	2501	1116
AAGGAGTGTTCTACTCCTCA_MIR491	MIR491	411	634	476	492	675	811	818	566	717	782	663	519	660	1007	716
AAGGATTAGGGACCAACTAA_MIR4788	MIR4788	246	289	243	260	254	234	490	205	296	296	231	295	285	478	302
AAGGATTCCAGTGAGGGAGT_MIR6129	MIR6129	262	329	305	175	333	351	477	265	294	364	245	315	327	523	324
AAGGCAGTGGTCTCCAGATC_MIR1288	MIR1288	290	408	368	264	440	466	577	394	515	463	328	279	448	983	452
AAGGCCAGAGTGCAAGAGTC_MIR7703	MIR7703	222	264	305	281	299	412	487	301	431	460	445	417	360	740	479
AAGGCCTCCTAGCCTTGAGT_MIR4266	MIR4266	520	462	570	374	517	691	812	677	695	519	660	579	783	1752	682
AAGGCGATGTACTTTCCTGC_MIR1233-2	MIR1233-2	836	933	910	734	992	1122	1648	1111	985	1181	1001	1134	1088	2145	1267
AAGGCGATGTACTTTCCTGC_MIR1233-1	MIR1233-1	836	933	910	734	992	1122	1648	1111	985	1181	1001	1134	1088	2145	1267
AAGGCGTCAGTGTCGGGTGA_MIR4725	MIR4725	275	208	232	205	244	288	371	185	284	258	259	184	323	485	239
AAGGCTACCCCAGAGAGCAA_MIR3614	MIR3614	581	668	538	532	668	806	999	741	696	632	656	489	651	1391	598
AAGGCTATGGACAGAGCCAA_MIR4450	MIR4450	243	308	237	281	239	313	423	303	176	228	381	236	193	320	186
AAGGCTCAGAAGGTAGAATG_MIR4650-1	MIR4650-1	814	929	811	645	913	1130	1253	1208	1075	1000	1204	777	864	1816	1034
AAGGCTCAGAAGGTAGAATG_MIR4650-2	MIR4650-2	814	929	811	645	913	1130	1253	1208	1075	1000	1204	777	864	1816	1034
AAGGCTGGCAAGCCTGACCA_MIR4283-1	MIR4283-1	1004	1125	954	849	870	1154	1503	883	1056	956	1022	842	1074	1908	876
AAGGCTGGCAAGCCTGACCA_MIR4283-2	MIR4283-2	1004	1125	954	849	870	1154	1503	883	1056	956	1022	842	1074	1908	876
AAGGCTTCTGATCAAGATTT_MIR4762	MIR4762	647	794	612	630	767	801	1259	964	924	943	979	933	786	2121	904
AAGGGAAGGATGCGAGTCAG_MIR6814	MIR6814	471	442	430	392	484	701	887	631	572	598	636	560	736	1215	682
AAGGGCCCACTGGTACATGG_MIR4422	MIR4422	645	843	804	722	712	1167	1260	1028	970	1017	1098	796	1100	2183	948
AAGGGGAAGAGGCATTATGT_MIR1236	MIR1236	506	610	526	488	611	690	841	654	655	744	479	643	585	1134	867
AAGGGGCAGAGGAAAGGAGG_MIR3125	MIR3125	307	198	167	122	122	137	268	87	187	129	97	162	113	357	192
AAGGGGCTGGGGGAGCACAA_MIR6085	MIR6085	156	234	137	148	210	263	290	279	231	169	311	131	191	280	177
AAGGGGGCATTAGATACTGA_MIR758	MIR758	367	338	413	380	419	489	645	463	544	450	397	487	551	1139	449
AAGGGGTAAAGGGGCAGGGA_MIR6743	MIR6743	166	182	146	138	152	251	246	147	211	207	153	193	156	405	264
AAGGGTAATATGGTTTACCT_IL36B	IL36B	592	633	597	540	720	1016	880	745	776	856	727	651	737	1564	747
AAGGTACAGTCAACGGTCAG_MIR181A2	MIR181A2	239	428	325	254	383	407	622	499	473	575	499	426	445	768	469
AAGGTAGAGGAGATGGCGCA_MIR877	MIR877	589	717	627	653	773	1019	1179	882	854	856	983	779	840	1906	898
AAGGTCCTGAACCAAATCGA_MIR659	MIR659	219	313	275	259	283	325	378	246	326	308	281	271	261	700	378
AAGGTCCTGCGGTTTACAGA_MIR363	MIR363	620	816	665	579	809	1053	1102	922	911	862	956	792	919	2002	794
AAGGTCCTGTGGCCAGTTAG_MIR5100	MIR5100	630	712	698	600	775	844	1200	956	801	899	864	796	896	1579	951
AAGGTGATTGTGGCTTTGGG_MIR383	MIR383	168	187	150	153	234	325	346	211	298	291	214	232	242	561	264
AAGGTGCGGAACGCTGGCCG_MIR6850	MIR6850	149	167	182	143	200	235	226	229	259	220	154	166	228	460	265
AAGGTGTGAGGTGAACCGAA_CLP1	CLP1	194	234	155	155	163	191	214	137	125	153	176	136	167	191	152
AAGTAATTGCGGTTTTGCCA_MIR548AX	MIR548AX	579	641	743	590	893	1051	1329	1144	1054	1180	1201	945	929	1923	1680
AAGTCACAAATCAGCATGCC_MIR23B	MIR23B	841	1103	1095	785	1113	1328	1885	1323	1491	1373	1379	1398	1354	2481	1595
AAGTCAGCTCCCCAGAGACA_MIR6505	MIR6505	797	982	812	736	810	1119	1375	814	1146	944	992	744	1135	2470	992
AAGTCAGTGAATGGCTCTGA_MIR6070	MIR6070	306	381	354	406	467	483	584	602	451	447	501	340	467	869	414
AAGTCCATAGATGCAGGACC_WDR61	WDR61	341	376	411	284	320	518	642	381	462	457	315	286	449	739	354
AAGTCTCCGCCTCTCAACAC_MIR25	MIR25	641	795	704	585	738	939	1070	962	820	799	875	666	729	1341	813
AAGTCTGCAGGCAAGAGGAG_MIR6882	MIR6882	407	545	429	363	478	620	765	511	638	552	584	546	542	1227	687
AAGTGATGAGTAATACTGGC_MIR3609	MIR3609	171	170	157	188	169	236	246	196	196	241	158	148	188	358	151
AAGTGATGATAGCAAGTATT_MIR548H4	MIR548H4	411	331	320	265	458	543	658	625	505	504	548	491	462	906	620
AAGTGCTCCAAGTTTGGGTG_MIR4687	MIR4687	224	307	305	295	319	434	412	340	411	327	360	301	343	721	452
AAGTGCTGTCTTAAGAAATG_MIR1207	MIR1207	400	440	469	382	433	630	761	528	635	522	569	461	599	1123	577
AAGTGCTTCCATGTTTTAGT_MIR302B	MIR302B	187	266	238	174	245	340	441	208	326	411	268	352	307	455	369
AAGTGCTTCTTACCTCCAGA_MIR516B2	MIR516B2	279	278	205	193	267	325	366	338	303	281	373	208	282	535	176
AAGTGCTTCTTACCTCCAGA_MIR516B1	MIR516B1	279	278	205	193	267	325	366	338	303	281	373	208	282	535	176
AAGTGGAGGGAAAAATAGGA_MIR6507	MIR6507	211	267	220	190	228	318	328	256	237	221	212	213	227	524	278
AAGTGGCCTTGCTTTCAGAG_MIR8081	MIR8081	294	307	370	300	419	534	542	292	585	375	402	406	525	972	521
AAGTGGGGCAAGAAGGAGGA_MIR6894	MIR6894	508	488	343	325	268	385	518	384	403	276	303	269	339	642	285
AAGTGGTCTTGCCACAGGCA_MIR4295	MIR4295	237	225	264	221	358	394	472	394	395	340	369	340	319	651	429
AAGTGTAGATGCCGACTCCG_MIR3666	MIR3666	931	1187	997	814	1239	1583	1750	1440	1400	1643	1310	1338	1226	2493	1807
AAGTGTTGTTGGGATTCAGC_MIR4425	MIR4425	556	622	612	577	622	997	1208	646	988	816	719	758	879	1839	858
AAGTGTTTCTAGCAAACACA_MIR3649	MIR3649	130	97	108	110	111	143	215	146	142	175	180	186	130	302	218
AAGTTAGGTGTTTATCTCTA_MIR1297	MIR1297	263	264	299	222	287	446	504	280	344	309	355	303	465	899	294
AAGTTAGTGACCAGCTCTGT_MIR3122	MIR3122	270	304	356	272	345	442	418	434	434	402	430	260	415	828	313
AAGTTCACAGAATGGGTGGT_MIR541	MIR541	447	618	491	414	647	733	738	632	649	605	554	451	681	1119	603
AAGTTCTTAAAGGTGTACCA_MIR938	MIR938	357	444	416	446	473	600	720	588	615	648	492	667	635	1254	520
AAGTTCTTCACTTTAAAGAG_MIR3688-1	MIR3688-1	442	511	509	507	616	760	928	789	662	720	764	610	706	1482	764
AAGTTCTTCACTTTAAAGAG_MIR3688-2	MIR3688-2	442	511	509	507	616	760	928	789	662	720	764	610	706	1482	764
AAGTTTCCAAATTGTTTGAA_MIR488	MIR488	593	718	635	460	855	985	1288	976	1090	991	998	892	923	1808	1093
AAGTTTGCATCCTATTAGTT_MIR548I2	MIR548I2	586	720	587	567	745	901	1388	887	1014	888	893	880	1021	1790	937
AATAAAGCCAAGTATTAAGT_MIR603	MIR603	216	264	269	285	329	453	417	305	399	271	278	372	411	879	358
AATAAAGTCTCATGTAGGGA_MIR135A2	MIR135A2	362	563	387	356	433	639	694	534	516	462	534	574	520	993	604
AATAAATTAAATGCCTAAAC_MIR759	MIR759	263	259	332	276	325	393	466	334	447	494	314	444	482	854	544
AATAACTCCATGTGGGTCTT_MIR4254	MIR4254	797	957	726	619	827	1113	1308	1161	1140	1108	1074	938	1094	2349	963
AATACAAAAAACATCTCCCA_NARS	NARS	165	185	157	190	113	155	244	132	117	149	109	100	125	282	195
AATACACCCAACCTATGAAG_IFNK	IFNK	428	415	429	353	442	521	697	509	504	527	427	497	441	857	495
AATACTGCCGGAATGAGGAT_MIR6812	MIR6812	236	180	249	150	196	283	378	233	304	215	276	237	250	604	244
AATAGACCCATCTATCAGCT_HAO1	HAO1	260	227	266	238	328	418	384	351	442	370	229	354	464	1077	363
AATAGCAAGAGAACTAAAAC_MIR3925	MIR3925	235	343	322	244	354	459	468	513	480	417	483	299	388	984	417
AATAGCAAGAGAACTGAAAG_MIR3925	MIR3925	321	533	295	246	373	493	560	470	488	519	451	375	489	1066	391
AATAGCTAAAGATGGACAAT_MIR4662A	MIR4662A	205	332	244	148	355	322	362	376	283	315	248	303	355	838	333
AATAGTGTTCTAACCCATTG_MIR588	MIR588	555	688	658	576	669	934	1162	710	862	977	641	758	742	1413	999
AATAGTTCTGATACATTCTG_TAS2R60	TAS2R60	557	707	684	497	576	824	1028	766	848	830	703	769	855	1580	906
AATATACCCATATTCTGGCT_MIR5583-1	MIR5583-1	956	1249	1107	899	1276	1624	1758	1550	1547	1289	1535	1219	1485	2572	1218
AATATACCCATATTCTGGCT_MIR5583-2	MIR5583-2	956	1249	1107	899	1276	1624	1758	1550	1547	1289	1535	1219	1485	2572	1218
AATATCAGTGTGATCCACCT_LRIT2	LRIT2	832	1045	971	801	1076	1345	1690	1277	1445	1382	1297	1114	1298	2819	1316
AATATGAAACAAGTTATATT_MIR548AA1	MIR548AA1	940	968	979	904	1096	1453	1643	1329	1388	1389	1636	1302	1553	3003	1536
AATATGAAACAAGTTATATT_MIR548D1	MIR548D1	940	968	979	904	1096	1453	1643	1329	1388	1389	1636	1302	1553	3003	1536
AATATGCACTATAAATATAT_MIR450A1	MIR450A1	327	404	402	291	448	589	694	613	514	551	537	408	514	1103	576
AATATGGGTTTACTAGTTGG_MIR3115	MIR3115	443	459	486	512	515	704	786	618	682	775	672	655	621	1189	807
AATATGTAATATAAGTGTAT_MIR450B	MIR450B	391	530	417	386	440	696	662	732	532	526	556	481	594	1237	558
AATATGTAGGAGTCAGTTGG_MIR155	MIR155	782	862	920	813	891	1339	1490	1174	1174	1349	949	1048	1269	2062	1304
AATATTACTGATGACAGCAG_CDY2B	CDY2B	328	374	320	281	425	461	532	592	494	465	428	376	537	1069	519
AATATTTATGCACTGCAGGG_MIR548A1	MIR548A1	144	188	161	208	197	282	283	299	219	259	190	285	250	315	252
AATCAATGCATAGCTACAGC_MIR133A1	MIR133A1	154	211	181	179	288	333	355	260	305	291	277	181	334	546	257
AATCACCAGGGATGGAGGAG_MIR4534	MIR4534	139	332	200	149	227	255	297	169	265	152	157	194	353	596	184
AATCACTAGTCTTCCAGATG_MIR3529	MIR3529	379	457	456	409	534	735	745	599	740	578	777	532	536	1043	688
AATCACTGAGCTGGCATTAG_MIR5588	MIR5588	476	548	540	483	781	781	899	1061	641	690	697	692	670	1307	693
AATCAGAAGGGGCGTCACTT_MIR6786	MIR6786	277	386	334	348	411	522	567	573	471	465	381	328	486	895	488
AATCAGATCAGATCTGTCCT_MIR2117	MIR2117	390	411	380	363	399	701	844	545	600	542	527	533	538	1065	786
AATCAGTGGTACCTGAAGAG_MIR329-1	MIR329-1	497	449	523	575	673	664	925	646	777	646	606	660	826	1549	674
AATCCACTAGTCTGCTAGTC_MIR8086	MIR8086	752	975	803	719	1063	1454	1584	1178	1541	1292	1282	1158	1335	3107	1346
AATCCAGTCAGTGTATTTCG_MIR4804	MIR4804	233	245	263	245	213	345	405	337	394	458	230	338	456	740	370
AATCCATGCAAAACTGACTG_MIR19B1	MIR19B1	327	277	392	237	299	591	557	369	573	384	369	358	413	838	467
AATCCATTGGACAGTCGATT_MIR133A2	MIR133A2	318	378	329	285	348	406	629	319	532	545	358	494	506	828	443
AATCCCATCCTCGTCGGCTA_MIR4521	MIR4521	486	449	411	427	463	556	651	605	542	561	559	551	525	992	594
AATCCCCAAGGCAACCGTAG_MIR640	MIR640	394	345	348	295	409	509	617	465	574	495	496	476	569	927	481
AATCCCCATCTTAGCATCTA_MIR145	MIR145	407	473	439	363	494	616	713	573	695	627	767	460	667	1464	493
AATCCGGAATTTCGCACCAG_RPL23	RPL23	477	478	543	328	538	558	636	486	641	428	438	418	512	890	526
AATCCTCGTGCACTGGGGTG_MIR4700	MIR4700	288	298	309	250	276	440	466	416	356	332	355	355	306	618	484
AATCCTGATAGTGGCATCGG_PRPF19	PRPF19	506	382	377	282	295	412	488	261	486	243	316	256	436	849	384
AATCGCCTCTTCAATGGATT_MIR133A1	MIR133A1	365	552	387	381	450	596	864	651	498	591	534	634	487	887	584
AATCGGCAGTGACCTGAATC_MIR449B	MIR449B	832	1039	778	736	927	1175	1580	1296	1148	1037	1171	983	1154	2362	1008
AATCGGCATTGGCATCTATT_MIR548C	MIR548C	848	876	998	740	1204	1416	1700	1223	1271	1283	1240	1230	1314	2582	1228
AATCGGCATTGGCATCTATT_MIR548Z	MIR548Z	848	876	998	740	1204	1416	1700	1223	1271	1283	1240	1230	1314	2582	1228
AATCTATGCAAAACTGATGG_MIR19A	MIR19A	614	638	711	589	747	926	1234	755	861	943	863	657	929	1726	805
AATCTCAACCAGAGATGGGA_MIR4493	MIR4493	118	210	174	124	236	267	241	170	211	164	123	177	169	492	146
AATCTGAAATCACCAATAAT_MIR3657	MIR3657	319	337	307	195	373	505	552	452	408	469	446	299	414	785	482
AATCTGATTCTGCATGTATT_MIR548H3	MIR548H3	768	834	827	695	790	1213	1440	1049	1037	1076	1070	966	1046	1770	1221
AATCTGTCACAAGTGCACAC_MIR542	MIR542	211	232	219	146	235	284	317	213	278	221	280	227	251	398	286
AATGAACGACTACAAGCTTG_CNPY1	CNPY1	371	356	338	234	390	640	544	387	551	443	407	421	508	900	466
AATGAACTCCCTGCAGGCAA_MIR4742	MIR4742	546	532	477	444	448	716	924	559	718	631	605	550	540	1163	604
AATGACAATGGAGCAACTAG_THOC2	THOC2	125	155	134	139	124	149	119	162	142	102	131	96	132	272	121
AATGACGAATATAACACAGA_MIR410	MIR410	117	141	148	107	133	173	236	89	125	164	100	142	116	261	183
AATGACTCAGGTAAGTTGCA_MIR891B	MIR891B	728	994	941	738	1025	1424	1851	1325	1352	1282	1505	1399	1409	2563	1490
AATGATATGGGTCTGTTGTC_MIR7977	MIR7977	352	521	410	332	502	715	666	579	508	535	583	516	479	1205	501
AATGATATTGTCAAAGCATC_MIR301B	MIR301B	424	603	505	447	575	892	922	686	735	806	821	723	666	1279	688
AATGATGAATCATTAGGTTC_MIR580	MIR580	652	712	653	662	668	998	1035	780	810	781	798	613	944	1680	877
AATGATGCGCGAGCTTAGGT_MIR331	MIR331	457	535	471	441	494	657	718	679	681	647	446	491	568	1325	718
AATGCAACAAATCCCCACCC_MIR92A2	MIR92A2	853	870	841	732	1019	1386	1585	1123	1296	1299	1147	1168	1289	2477	1261
AATGCAACAGCAATGCACCG_MIR33B	MIR33B	462	576	464	516	708	728	1106	677	647	756	651	694	628	1243	553
AATGCAGATCCTGACTTCAC_MIR5683	MIR5683	524	604	607	507	658	867	1078	812	940	896	814	788	766	2085	887
AATGCCAAGAGCGGAGCCTA_MIR124-2	MIR124-2	194	246	174	176	238	305	365	223	403	204	311	354	355	459	280
AATGCCTAAAGATAGACAAT_MIR4662A	MIR4662A	418	534	488	354	471	713	832	565	641	548	661	625	554	881	898
AATGCGACTATAAGTCCTAG_SI	SI	228	280	246	192	217	280	465	290	321	259	388	301	236	430	285
AATGGCACATGTTTGTTGTT_MIR891B	MIR891B	350	436	411	279	410	561	582	559	526	532	683	474	530	1218	672
AATGGCCAGAGCTCACACAG_MIR4435-1	MIR4435-1	471	634	453	462	538	600	900	588	575	693	593	538	537	1364	606
AATGGCCAGAGCTCACACAG_MIR4435-2	MIR4435-2	471	634	453	462	538	600	900	588	575	693	593	538	537	1364	606
AATGGGCTAAGGGAGATGAT_MIR664B	MIR664B	1158	1296	1153	956	1288	1704	1894	1433	1397	1373	1527	1141	1250	2394	1225
AATGGGGTAATCTTTCAGGA_THOC2	THOC2	352	186	170	187	196	259	225	202	222	140	198	175	195	441	212
AATGGGTGGTCTGAGGCAAG_MIR4506	MIR4506	379	463	431	364	507	528	856	485	599	510	588	432	665	1493	576
AATGGTGCTAGATACAAAGA_MIR29B2	MIR29B2	268	275	262	226	432	413	462	446	397	400	399	453	369	1024	397
AATGTACAGTGGTTCTCTTG_MIR597	MIR597	305	387	390	293	377	415	483	401	438	477	487	567	358	702	666
AATGTAGTCTTGTAAGGAAC_MIR595	MIR595	592	758	674	485	608	961	1117	727	879	842	938	788	792	1597	799
AATGTCCTCTGAGGAGACCT_MIR5196	MIR5196	292	455	324	374	415	509	608	617	486	472	474	345	402	622	380
AATGTTGCCTTGCATCTAAA_MIR4317	MIR4317	183	212	183	165	230	461	315	311	380	213	365	270	377	863	319
AATGTTTTCTATACAGACCC_MIR1284	MIR1284	612	896	770	592	846	1037	1317	1098	930	845	937	897	851	1790	1055
AATTAAAATGCAGATCCAGT_MIR3174	MIR3174	122	199	155	160	158	205	269	247	253	172	230	203	225	377	186
AATTACATCAGTATATAGAA_MIR6130	MIR6130	143	214	190	168	246	294	345	315	319	255	345	223	342	554	306
AATTACTAGCCAAGGTAACA_MIR4473	MIR4473	219	148	221	212	202	288	377	167	393	357	162	247	271	656	250
AATTACTTGAACTGGGTCCC_MIR26B	MIR26B	244	258	226	236	257	368	322	283	330	291	296	287	354	552	258
AATTAGGCACAACAGGATTG_MIR296	MIR296	288	410	314	283	327	520	613	503	442	415	473	314	357	800	379
AATTAGTTAGGACCCTTACT_MIR4637	MIR4637	738	869	879	674	857	1271	1555	1128	1313	1241	1014	983	1297	2422	1098
AATTCACTTTAGGAAGTCCT_MIR5571	MIR5571	318	280	317	336	324	357	497	337	314	307	323	293	278	477	295
AATTCATACTAGGAATATTG_TAS2R8	TAS2R8	155	167	155	96	186	165	246	205	221	222	155	179	171	307	339
AATTCCGAGGGGCTAATATT_MIR548M	MIR548M	267	347	312	284	335	438	611	452	430	401	336	261	442	775	387
AATTCCTGAACCAATCTCTC_MIR1200	MIR1200	240	350	218	151	241	377	398	397	461	291	191	223	344	719	367
AATTGAATATAGCAAATGAG_MIR335	MIR335	234	224	250	148	287	262	355	328	311	342	243	277	306	583	231
AATTGATCCAGTTTTAGTTA_MIR1243	MIR1243	339	422	378	264	517	493	691	552	487	491	506	439	538	830	502
AATTGCGTTTGGACAATCAG_MIR219B	MIR219B	1200	1380	1085	1088	1270	1475	1720	1253	1131	1295	1246	1174	1194	2313	1369
AATTGCGTTTGGACAATCAG_MIR219A2	MIR219A2	1200	1380	1085	1088	1270	1475	1720	1253	1131	1295	1246	1174	1194	2313	1369
AATTGCTACGGGGAGCGGGG_MIR4706	MIR4706	213	276	266	172	243	377	443	233	397	294	239	204	467	705	200
AATTGGAATCCTCATTCGAT_MIR576	MIR576	196	261	222	150	336	360	408	288	408	434	377	328	362	796	412
AATTGGATAAGCTTTTCTGA_MIR5194	MIR5194	236	315	218	282	398	356	477	499	271	320	548	272	306	512	359
AATTGGCTAAATAGAAATTG_MIR4662B	MIR4662B	224	349	260	297	280	459	468	429	399	465	351	333	343	707	451
AATTGGCTAAATAGACACTG_MIR4662B	MIR4662B	199	166	182	172	157	224	305	282	234	249	268	299	233	365	332
AATTGGGAGGTGGAGTAGAG_MIR6832	MIR6832	336	341	351	272	402	408	442	332	349	318	375	292	349	799	355
AATTGTAGGTCAAGTCTGCT_MIR4771-1	MIR4771-1	934	1287	1030	955	1158	1600	1788	1314	1409	1357	1105	1253	1449	2698	1712
AATTGTAGGTCAAGTCTGCT_MIR4771-2	MIR4771-2	934	1287	1030	955	1158	1600	1788	1314	1409	1357	1105	1253	1449	2698	1712
AATTGTATGACATTAAATCA_MIR124-2	MIR124-2	459	483	519	388	567	762	968	811	752	702	863	743	843	1880	655
AATTTAGATCAAAAGCCTCA_MIR7976	MIR7976	234	290	291	261	336	414	397	366	460	324	361	362	433	674	323
AATTTGAGAAACTATATGCA_RRM1	RRM1	653	557	531	523	540	589	784	649	610	478	626	366	536	1261	351
AATTTGATATTGAGAAGATG_MIR380	MIR380	233	218	237	291	257	347	536	411	371	416	334	246	303	794	477
ACAAAATGTCTACATACCGG_AMELX	AMELX	260	271	215	195	311	289	352	303	196	285	268	208	233	498	293
ACAAACAGGTGCTTGGTTTC_MIR4718	MIR4718	831	1286	1032	851	1121	1480	1861	1596	1382	1358	1469	1413	1195	2477	1568
ACAAACTGGAAAGCCGAAAG_MIR4470	MIR4470	121	134	84	79	143	186	119	143	169	132	160	99	177	331	119
ACAAACTGTGGTATATACAC_MIR552	MIR552	369	467	420	359	368	471	690	568	507	490	612	407	450	1163	336
ACAAACTTGGGCTCTGACCG_MIR6872	MIR6872	539	518	518	562	637	755	758	666	846	609	670	634	845	1357	676
ACAAAGAAGGAGGTGGTCGA_MIR3200	MIR3200	431	545	461	453	621	584	843	685	586	679	748	603	699	1251	893
ACAAATAAGGAAATAAACTC_MIR1321	MIR1321	171	196	175	161	183	211	227	226	263	288	321	167	152	370	167
ACAAATCCCAGTCTACCTAA_MIR3529	MIR3529	909	1104	917	780	1153	1272	1525	1319	1415	1143	1404	980	1195	2642	1053
ACAAATCCCAGTCTACCTAA_MIR7-2	MIR7-2	909	1104	917	780	1153	1272	1525	1319	1415	1143	1404	980	1195	2642	1053
ACAAATTCAGAAACTGGAGG_MIR4463	MIR4463	315	272	328	259	306	466	525	374	475	441	348	525	403	964	584
ACAACCAGGAGCACTATTCC_MIR1180	MIR1180	303	452	363	293	372	454	542	377	544	491	393	475	640	1104	504
ACAACCTACTACCTCAACCT_MIRLET7A2	MIRLET7A2	283	287	278	262	274	362	503	239	448	364	418	398	305	643	381
ACAACCTACTGCCTTCCCTG_MIRLET7B	MIRLET7B	952	1348	1077	958	1238	1539	1938	1526	1530	1397	1420	1244	1288	2689	1529
ACAACCTCTTCAACACAACC_RPL18	RPL18	317	203	276	275	247	284	450	295	344	238	247	215	288	613	201
ACAACGGCATTGTCCTGAAC_MIR199A2	MIR199A2	287	257	286	182	291	410	572	286	369	336	345	322	334	693	355
ACAACTATTTTTATGACCGG_AURKB	AURKB	894	904	943	745	1037	1257	1671	1401	1398	1343	1583	1032	1375	2704	1383
ACAACTTCAAAGTGGCAGAC_MIR216B	MIR216B	387	462	552	448	649	740	929	560	722	900	748	626	708	1570	843
ACAACTTGCTAAAGGCTTAG_MIR4502	MIR4502	693	755	630	593	844	1075	1209	998	1044	869	969	784	976	1723	972
ACAACTTGCTAAGTAAAGTG_MIR3943	MIR3943	364	485	477	327	491	598	743	570	542	538	483	386	546	1391	506
ACAAGAAATACCGTGCCCTG_RPS8	RPS8	622	338	352	242	302	390	411	435	442	358	347	299	439	922	373
ACAAGACAATGTTATTGAGG_OR7D4	OR7D4	348	453	302	299	446	470	633	459	403	422	465	373	423	941	482
ACAAGACGGCCGTGGTTGTG_RPL18	RPL18	245	194	185	123	126	245	259	76	161	125	42	113	119	355	145
ACAAGAGAGATATGTTGCCA_OR52E8	OR52E8	333	402	319	232	331	472	459	292	383	387	325	367	411	730	295
ACAAGGACTTGAGCTGAGCA_MIR4277	MIR4277	560	589	575	541	761	859	1217	706	813	778	782	790	841	1620	728
ACAAGGGCAGACTCTCTCTG_MIR300	MIR300	798	1034	772	712	947	1301	1364	1127	1074	925	1044	879	1054	2218	1034
ACAAGTGTCGGCCACGGGCT_MIR3159	MIR3159	764	917	785	736	857	1051	1387	1209	985	935	1271	751	881	1459	989
ACAATGGGACAGTGACTCGT_MAGEB3	MAGEB3	521	645	546	448	577	742	895	613	685	652	606	533	828	1389	608
ACAATTCAGATAGCAACACC_WDR43	WDR43	407	383	428	381	427	424	643	495	477	458	460	322	420	815	530
ACACAAACAAACTAGCGCGA_MIR6077	MIR6077	152	243	187	128	239	247	314	291	266	242	201	277	248	465	297
ACACAAACAGGGAGTACTAG_MIR6857	MIR6857	719	811	743	663	809	1192	1332	782	1241	1023	908	850	1112	2108	976
ACACAAACTGTGAAGTGCTG_MIR876	MIR876	825	909	762	703	1055	1128	1665	1084	1092	1120	1097	1242	1089	2181	1436
ACACAAAGAAACCCCGGCGT_MIR1469	MIR1469	249	409	358	242	274	351	554	362	374	377	397	382	433	767	479
ACACAAGTGGCCCCCAACAC_MIR4731	MIR4731	285	329	300	270	345	501	643	388	471	454	408	460	450	860	513
ACACACACATTTGCACACCG_MIR4442	MIR4442	200	212	232	235	195	233	389	296	231	305	313	231	210	455	208
ACACACACGGTGTCCCCTGG_MIR7150	MIR7150	510	560	499	409	523	808	822	689	743	654	567	485	609	1379	687
ACACACAGGAGGAGAAATGC_MIR5680	MIR5680	137	208	149	109	222	292	297	229	287	227	214	227	363	695	237
ACACACTCTACTCTTCAGAG_MIR5000	MIR5000	154	217	184	136	181	354	289	293	311	262	292	241	316	554	242
ACACACTGGCTTCCATAGTC_MIR147A	MIR147A	552	669	694	602	830	1058	1209	873	969	783	714	799	1006	2034	889
ACACAGTAGCTCTATTTACG_MIR4276	MIR4276	522	708	690	645	661	1054	1243	810	911	970	818	1098	723	1578	1376
ACACATACTAACGCATAATA_MIR3912	MIR3912	461	503	561	434	622	759	896	794	749	654	703	543	650	1316	697
ACACATACTGCTGTATTGTC_MIR4999	MIR4999	247	283	229	241	328	410	538	380	447	311	311	315	343	699	376
ACACATTTCCATAGCCCACT_MIR4482	MIR4482	395	449	448	414	574	607	791	594	568	655	478	520	481	995	713
ACACCAACTGCTCTTTCAGA_MIR4766	MIR4766	151	255	175	140	194	308	373	211	196	224	209	240	239	453	381
ACACCAAGTCGTGTTCACAG_MIR27A	MIR27A	217	161	154	185	203	273	305	233	250	192	332	111	226	550	177
ACACCAGTGAGAAACAGATG_MIR6830	MIR6830	345	337	298	363	537	473	529	624	461	348	647	303	372	822	416
ACACCCAGCATTGGCCTAGG_MIR6805	MIR6805	194	222	163	160	235	318	373	352	385	239	289	186	238	534	281
ACACCCGTCCGAGTTGGACA_MIR3147	MIR3147	566	797	699	622	805	1063	1102	927	1061	985	828	728	907	1684	973
ACACCGCGCTCATAGTTCCA_PGK2	PGK2	204	279	297	279	296	391	461	365	316	375	347	329	378	566	355
ACACCTCTTTGGGTGAAGGA_MIR888	MIR888	297	292	290	361	362	407	457	488	424	427	435	361	474	899	317
ACACGCTCCCTTAGGAGAGC_MIR5001	MIR5001	206	207	244	167	285	229	289	270	289	164	325	172	242	435	243
ACACGGACAAGTCCCGCCAG_MIR4492	MIR4492	335	365	347	264	438	505	517	428	515	441	489	381	431	1046	453
ACACGGTCAGAAATGTGGAG_FAM106A	FAM106A	359	566	462	262	457	509	700	517	533	491	457	398	519	1181	431
ACACTACAGCCTTGCACTCT_MIR4452	MIR4452	2859	3577	3046	2728	3418	4729	5501	4370	5017	3881	4272	3541	4607	9968	4471
ACACTATACGAGTCATATAA_MIR3117	MIR3117	251	393	307	215	370	355	543	329	353	342	323	378	391	641	411
ACACTCATCGCGGGGTCAGA_MIR1260A	MIR1260A	147	160	151	108	159	210	249	225	232	168	158	166	211	315	166
ACACTCCCCTATCCACTCCC_MIR6849	MIR6849	328	435	345	320	525	490	619	570	522	516	524	292	547	1038	513
ACACTCTAGAGGTGTCGCAT_MIR4432	MIR4432	219	177	239	207	332	350	431	345	355	386	382	374	335	598	437
ACACTCTCTCTTCGCAAGTG_SSU72	SSU72	625	825	569	538	614	637	927	609	661	641	596	577	603	1478	663
ACACTCTTCACTTTCAAGAG_MIR3688-2	MIR3688-2	828	991	913	815	1195	1600	1523	1284	1273	1152	1289	1078	1281	2387	1163
ACACTCTTCACTTTCAAGAG_MIR3688-1	MIR3688-1	828	991	913	815	1195	1600	1523	1284	1273	1152	1289	1078	1281	2387	1163
ACACTGCTAATCAGGCTATT_MIR548F1	MIR548F1	768	874	782	747	911	1192	1438	1009	1231	1075	972	1033	1235	2875	1164
ACACTGGGTAGACGGAGTGG_MIR199B	MIR199B	310	403	360	358	329	397	599	384	387	317	420	361	455	767	445
ACACTGTGGTGTTAGAGCGA_MIR497	MIR497	216	257	176	169	204	313	210	232	287	176	228	228	300	760	229
ACACTTACAGTCACAAAGCT_MIR184	MIR184	456	468	424	389	659	644	1025	675	653	669	595	559	682	1621	733
ACACTTACTGGACACCTACT_MIR325	MIR325	330	419	305	312	336	509	602	364	535	437	427	428	573	1003	605
ACACTTGCATGAGCGCACAG_MIR4458	MIR4458	168	179	141	149	190	268	264	270	312	243	285	271	359	731	236
ACACTTTAAAGAGACCGAAC_MIR3144	MIR3144	133	110	123	116	181	221	194	227	239	194	189	165	159	510	204
ACAGAAAACACGCAGGAAGA_MIR4520-1	MIR4520-1	294	353	315	319	390	461	534	425	461	378	492	390	471	877	746
ACAGAAAGGCATTGGAAAGA_MIR4743	MIR4743	162	188	181	164	238	244	260	210	263	207	195	208	283	639	178
ACAGAAAGTGCTTCCTCTAG_MIR520G	MIR520G	1008	1299	1132	943	1138	1422	1719	1299	1231	1198	1075	964	1245	2251	1016
ACAGAAAGTGCTTCCTCTAG_MIR520H	MIR520H	1008	1299	1132	943	1138	1422	1719	1299	1231	1198	1075	964	1245	2251	1016
ACAGAAATGGGACTTAGAGC_MIR378D2	MIR378D2	224	223	252	221	372	416	343	369	412	405	330	308	308	620	264
ACAGAAGGCGGATGGCTCTG_MIR3185	MIR3185	235	339	239	221	291	319	391	336	376	286	430	217	330	599	299
ACAGAATATTGAGGAAAGGA_MIR3915	MIR3915	232	241	282	247	386	406	492	339	336	293	296	305	424	791	365
ACAGAATTAGCCAGTGATCC_MIR921	MIR921	361	364	452	358	434	627	837	603	662	429	692	434	601	1229	547
ACAGACACCAAGGATCATTG_POLR2B	POLR2B	238	283	197	207	177	177	232	255	266	200	132	133	200	312	236
ACAGACACCTCCAAGTGTGC_MIR648	MIR648	400	572	441	411	530	698	932	654	693	806	643	597	674	1465	743
ACAGACCAACCAGCACGTAA_NLRP9	NLRP9	561	650	630	525	732	1043	1174	754	929	798	780	763	976	1589	914
ACAGACCAACTGTATACCTT_MIR7107	MIR7107	464	445	486	368	490	628	618	481	534	452	444	408	460	669	462
ACAGACCAGAACGGTGGCGG_MIR6753	MIR6753	703	766	720	648	865	862	1231	749	867	946	768	774	774	1641	937
ACAGAGGCTCTGGAGAATTC_MIR6889	MIR6889	306	335	356	306	418	438	666	501	458	523	505	518	377	722	544
ACAGAGTGCCACTTACTGAA_MIR4797	MIR4797	377	460	436	387	439	665	674	542	708	544	490	379	706	1303	634
ACAGAGTTATACTGGAGATA_MIR1270	MIR1270	479	491	464	453	645	856	971	650	636	569	705	582	727	1128	731
ACAGATGGATAATCAAATAG_CCT4	CCT4	336	356	279	233	198	293	357	271	267	268	200	228	199	511	284
ACAGCAACAGTTAAGCATTG_MIR6860	MIR6860	431	466	378	340	494	448	728	362	500	601	596	419	449	883	574
ACAGCACACCGTACCGACAG_RPS8	RPS8	252	197	188	162	158	191	237	236	241	185	206	162	281	429	103
ACAGCAGAATATCACACAGC_MIR19B1	MIR19B1	1212	1568	1296	1278	1363	2192	2412	1785	2114	2001	1568	1724	1954	3906	2426
ACAGCAGAGACAATATTGAT_MIR454	MIR454	186	304	192	218	207	325	335	264	194	187	171	314	318	537	310
ACAGCAGAGTTTGTACGGAC_MIR3678	MIR3678	164	111	155	113	167	200	236	183	145	121	144	83	160	356	150
ACAGCATCTCCACTGGAAAT_MIR194-1	MIR194-1	590	612	606	535	672	1052	1110	795	923	822	792	764	1037	2344	765
ACAGCCAAGCTACCCATTCG_GPR151	GPR151	946	1206	1051	922	1166	1387	1792	1209	1414	1365	1166	1075	1253	2920	1369
ACAGCCATCTTGGGACCACA_MIR2909	MIR2909	210	222	274	209	236	327	435	239	291	376	207	285	257	440	311
ACAGCCGACGCCTCACTCAG_MIR2110	MIR2110	482	602	552	525	597	686	960	628	832	765	626	680	684	1565	833
ACAGCGAGGCCCCTAAAAGG_MIR5189	MIR5189	284	302	255	235	350	363	501	328	375	364	334	307	385	725	273
ACAGCGGTAAGGAGCCCGAG_MIR6816	MIR6816	365	587	505	375	553	619	761	678	663	608	513	487	630	1203	528
ACAGCTCACGAGTGCCTGCT_MIR370	MIR370	443	538	489	450	518	714	908	601	774	683	714	786	696	1238	691
ACAGCTGGCTCTAATTTGAG_MIR1471	MIR1471	479	739	582	504	571	749	906	745	778	604	697	525	664	1541	668
ACAGGAACCTATCTCCCCTC_MIR198	MIR198	408	455	462	242	506	661	776	567	625	468	577	510	586	1416	704
ACAGGACCATCGAGGACCTG_MIR492	MIR492	696	783	749	673	930	1017	1274	1002	1068	1085	1060	902	955	1683	976
ACAGGCAGGACTAAGGCCAA_MIR4540	MIR4540	554	494	555	404	651	761	757	772	673	638	664	591	564	979	656
ACAGGCAGGCAAGCAGCCAG_MIR4736	MIR4736	239	422	261	195	286	428	499	449	362	309	452	261	406	727	315
ACAGGCAGTGACAAGTCCCG_MIR1182	MIR1182	665	682	787	567	807	1157	1195	1012	884	881	921	811	852	1972	1048
ACAGGCCAGCTTTCTCACTG_MIR4314	MIR4314	720	857	625	546	730	867	1248	920	750	639	659	611	701	1416	695
ACAGGCGAGCTTTAGGACAG_OR10S1	OR10S1	474	425	401	345	510	735	748	592	753	565	592	505	709	1276	442
ACAGGCTGACCGATTTCTCC_MIR29C	MIR29C	799	969	933	726	1061	1182	1265	1050	1185	964	898	928	1088	2364	1092
ACAGGGAAAGAGTGTCGGGC_MIR130B	MIR130B	165	208	179	80	193	178	246	137	166	157	200	191	204	301	146
ACAGGGAACTGTAGCAACTG_MIR3937	MIR3937	235	299	298	244	343	514	659	476	427	398	380	397	489	1023	400
ACAGGGCAAATTCACGAGAT_MIR5004	MIR5004	264	256	259	212	331	439	482	310	406	443	372	448	344	611	557
ACAGGGTACTTGGATACATC_MIR1298	MIR1298	428	372	427	287	457	710	703	567	614	536	506	471	636	1095	500
ACAGGGTCATGCAGTACTAG_MIR4478	MIR4478	186	211	175	232	154	283	300	334	236	297	348	207	197	532	185
ACAGGGTCGGCAGCAGAGCG_MIR3180-4	MIR3180-4	266	391	274	240	217	345	425	308	352	325	227	224	289	673	325
ACAGGGTTAGCCCACACTGA_MIR6732	MIR6732	293	294	280	273	359	441	592	421	490	431	470	421	370	704	550
ACAGGTGAGTGGGAGCCGGT_MIR4758	MIR4758	308	373	384	318	331	414	606	371	383	378	427	353	368	596	397
ACAGGTTGTCTTTTTACTAT_MIR3133	MIR3133	332	430	361	425	331	579	736	560	652	497	530	537	648	1067	660
ACAGTAAATTTGGAGGCCTG_MIR557	MIR557	191	266	238	211	219	306	408	314	358	347	230	270	177	361	305
ACAGTAACAATCGAAAGCCA_MIR132	MIR132	225	194	196	223	226	260	353	230	326	248	260	227	298	538	301
ACAGTCACCTCTATAGGTAG_MIR641	MIR641	277	380	372	284	307	397	577	396	571	373	357	288	470	1049	358
ACAGTCGGCGGAGACAAGGT_CENPA	CENPA	194	228	222	156	192	237	280	136	182	182	211	184	141	244	175
ACAGTCTACTGTCTTTCCCA_MIRLET7F2	MIRLET7F2	524	659	566	464	627	821	859	794	830	668	674	649	665	1336	660
ACAGTTCTGCAGTGAGCGAT_MIR503	MIR503	280	352	226	226	265	423	568	371	517	429	352	438	402	1135	619
ACAGTTCTTAGCATTACGAC_ZCCHC13	ZCCHC13	105	215	171	156	188	232	271	203	269	291	190	221	247	606	309
ACAGTTTATCTGAGTTGGGA_MIR642B	MIR642B	751	824	728	752	898	1055	1370	1179	965	931	1071	983	997	1622	1137
ACAGTTTATCTGAGTTGGGA_MIR642A	MIR642A	751	824	728	752	898	1055	1370	1179	965	931	1071	983	997	1622	1137
ACATAACTTCTTATGCCAGA_MIR18A	MIR18A	146	147	140	92	159	242	262	249	236	264	144	199	171	269	252
ACATACGAGTGATATAATAG_MIR3622A	MIR3622A	374	547	383	306	428	554	810	434	514	608	407	533	506	1003	611
ACATACGAGTGATATAATAG_MIR3622B	MIR3622B	374	547	383	306	428	554	810	434	514	608	407	533	506	1003	611
ACATACTATGATGTTTACTA_MIR4744	MIR4744	517	822	524	453	598	915	1174	831	923	907	696	773	1115	2215	816
ACATCACCTAGCCCAGTACA_MIR3921	MIR3921	830	1021	851	719	912	1226	1391	996	1027	1145	941	983	1133	2210	1161
ACATCAGCGAAACAGGCAAA_MIR1468	MIR1468	380	509	439	499	500	738	765	702	669	567	655	452	682	1214	480
ACATCAGTCGGTTTTCGTCG_MIR196A2	MIR196A2	21	24	32	19	27	24	57	44	34	42	39	30	45	54	49
ACATCCACGTTTAAGTGGTG_MIR302A	MIR302A	1098	1344	1214	1000	1508	1844	2251	1436	1600	1630	1494	1644	1638	3538	2187
ACATCCGTCCCATTACTACG_RPA1	RPA1	458	572	488	420	538	661	673	598	623	480	536	473	559	1195	606
ACATCCTACACTCTCAGCTG_MIR30C2	MIR30C2	413	457	437	367	491	760	648	580	777	625	496	656	772	1435	811
ACATCGGATGAGCTGTGTCT_MIR944	MIR944	1031	1333	1035	940	1486	1508	1963	1543	1522	1552	1311	1500	1473	2981	1668
ACATCTACGCCTACTCTGAT_MIR5701-1	MIR5701-1	1537	1751	1667	1366	1923	2433	2810	2290	2269	1945	2173	1950	2269	4340	2122
ACATCTACGCCTACTCTGAT_MIR5701-2	MIR5701-2	1537	1751	1667	1366	1923	2433	2810	2290	2269	1945	2173	1950	2269	4340	2122
ACATCTACGCCTACTCTGAT_MIR5701-3	MIR5701-3	1537	1751	1667	1366	1923	2433	2810	2290	2269	1945	2173	1950	2269	4340	2122
ACATGACGAGCCTCAAGCAA_MIR2114	MIR2114	598	655	624	473	641	810	1090	817	880	721	893	690	875	1509	738
ACATGAGATTTGGTAAACCT_MIR5007	MIR5007	192	313	249	227	301	356	312	407	305	433	344	352	348	937	403
ACATGATAGTGACAGGTACT_MIR4264	MIR4264	241	294	283	254	343	430	562	532	417	592	491	474	459	817	536
ACATGATTAAACAATTCTCT_MIR3123	MIR3123	203	144	177	195	201	260	329	207	300	322	266	219	208	507	297
ACATGCTGTGCCCTGGAACG_MIR3972	MIR3972	596	709	822	587	871	1003	1274	819	999	918	841	796	948	2027	1114
ACATGTACGTCACTTTCCTT_MIR23C	MIR23C	264	259	166	218	354	343	411	383	404	277	380	283	342	622	374
ACATTAAACCACCCGATTCA_MIR196A1	MIR196A1	575	616	630	548	674	907	1091	783	1093	642	670	478	942	2251	603
ACATTATCTACAATGGTGAT_MIR1262	MIR1262	515	618	579	489	583	898	1067	651	849	757	702	629	754	1699	678
ACATTCCTTATGAACACTGA_MIR644A	MIR644A	151	161	124	92	201	202	212	147	241	164	234	196	214	429	328
ACATTCTTCTTATCGGCACT_MIR8088	MIR8088	677	842	814	645	1090	1165	1370	1038	1214	999	1041	955	1169	1897	949
ACATTGCCAGTGATTACCCA_MIR23C	MIR23C	644	727	665	526	806	912	1226	1084	1026	911	848	802	1144	2077	961
ACATTGTTTCAGTGCCCAAG_MIR635	MIR635	589	647	574	468	672	829	967	767	714	698	916	655	724	1676	632
ACATTTTACTGTCTTCACAG_MIR597	MIR597	359	339	364	330	403	597	664	476	439	545	553	424	402	860	488
ACCAAAATGATACACCAGAG_CLP1	CLP1	155	165	170	193	116	185	318	98	169	137	77	145	107	320	262
ACCAAAGCTGATGCCATATA_MIR4657	MIR4657	171	241	215	168	315	402	439	312	360	395	343	346	492	906	351
ACCAACTCAACAGCTAACCG_POLR3A	POLR3A	1196	1141	979	944	782	942	1055	946	895	794	779	704	761	1588	883
ACCAAGCCTCCTTCCCTCAA_MIR4747	MIR4747	348	446	406	331	370	610	808	469	603	616	450	563	432	747	864
ACCAAGGCATGTGGTAACCC_MIR6781	MIR6781	591	676	628	599	767	829	1172	676	842	813	696	634	688	1460	775
ACCAATAGGCGGTTAAGCCA_MIR3918	MIR3918	302	307	237	269	246	465	518	456	334	344	383	445	322	757	441
ACCAATCGCCGTCCCCGCCG_MIR1908	MIR1908	340	370	290	317	374	384	683	456	420	438	435	430	327	842	582
ACCACAATAAAATTGTTGTG_MIR633	MIR633	199	297	229	244	235	396	406	303	380	292	311	363	351	711	414
ACCACAATATCACACCTCCC_MIR3689C	MIR3689C	1452	1472	1335	1186	1634	2148	2456	1586	1792	1649	1822	1598	1814	3705	1796
ACCACAATATCACACCTCCC_MIR3689B	MIR3689B	1452	1472	1335	1186	1634	2148	2456	1586	1792	1649	1822	1598	1814	3705	1796
ACCACAATATGGGAAGCTCA_OR2T33	OR2T33	242	187	227	220	321	253	464	264	242	326	235	320	199	393	351
ACCACAGGTGCTGAATCTGA_MIR4311	MIR4311	167	198	195	189	174	415	255	210	336	238	296	297	307	659	439
ACCACAGTGTGGTTTGGACG_MIR497	MIR497	426	589	489	380	492	756	686	545	653	538	511	466	634	1356	630
ACCACCACACTTCTCCCCAA_MIR4655	MIR4655	401	316	345	264	415	546	622	385	502	423	427	403	403	875	454
ACCACCTTCTCCACCCAGCA_MIR197	MIR197	289	404	293	326	469	424	626	489	455	365	405	414	384	622	450
ACCACGATATCATACCTCCC_MIR3689E	MIR3689E	1049	911	961	762	921	1226	1581	1004	1290	1155	1164	941	1094	2596	1041
ACCACTCCTTGCTCCCCCAG_MIR593	MIR593	555	819	697	597	856	1218	1218	913	1065	898	762	755	953	1914	932
ACCACTGGATTGCCTAGACC_MIR1269A	MIR1269A	284	411	333	313	411	607	604	436	482	404	395	391	403	705	544
ACCAGAAGATGCTTACTACT_MIR548AY	MIR548AY	504	543	554	383	558	836	883	568	693	704	616	524	707	1291	631
ACCAGAGGCGACTGGAGCGG_MIR8072	MIR8072	165	217	178	138	185	248	415	214	200	244	266	215	295	630	273
ACCAGAGGGCTCCTTGGTCT_MIR4448	MIR4448	340	305	334	303	330	465	464	485	494	439	402	386	346	697	610
ACCAGCAAAACATGTGGAAG_MIR4451	MIR4451	352	485	454	346	469	573	728	571	528	545	508	415	507	1121	594
ACCAGCACCGTGATACTACG_MCM7	MCM7	724	999	719	709	734	998	1098	945	982	814	871	799	848	1607	909
ACCAGCCATCGCTCAGCATC_MIR4730	MIR4730	729	886	791	694	803	1321	1398	1022	1004	1100	836	891	994	1730	945
ACCAGCTCTAGCAAAGCATT_MIR133A2	MIR133A2	811	1084	973	748	980	1371	1688	1308	1356	1233	1124	1110	1399	2746	1221
ACCAGCTGTGACCAATTCCT_MIR548AP	MIR548AP	487	617	472	390	385	577	584	449	466	483	446	317	469	737	398
ACCAGGGTGGATGGAGAAAG_MIR4644	MIR4644	300	275	283	277	330	476	478	357	291	367	361	329	381	857	349
ACCAGTGACTGATACCTTGG_MIR4439	MIR4439	478	535	540	506	495	775	997	563	564	710	515	518	619	1078	721
ACCATAACCACATTGTCCGA_KIF2B	KIF2B	730	789	745	599	741	1153	1070	1010	1233	772	834	755	1206	2215	758
ACCATAGCCACCAAAGCCCC_MIR4468	MIR4468	477	662	539	472	670	783	906	674	866	617	636	562	737	1582	688
ACCATCAGCCTTCACTGGGA_MIR3141	MIR3141	594	579	516	447	504	879	810	574	750	630	541	572	816	1702	710
ACCATGAACAGGTTAGTCCA_MIR4327	MIR4327	287	412	332	205	385	515	576	513	510	457	567	364	399	740	493
ACCATGAAGTCACAACAACG_MIR6124	MIR6124	314	426	324	286	384	513	545	458	412	414	395	445	402	737	499
ACCATTACTAAACTCAGTAA_MIR451A	MIR451A	301	293	335	241	326	505	566	343	457	388	244	422	400	821	493
ACCATTACTAAACTCAGTAA_MIR451B	MIR451B	301	293	335	241	326	505	566	343	457	388	244	422	400	821	493
ACCCAACTGTGACCTCCCCT_MIR4259	MIR4259	927	1176	955	822	1172	1484	1631	1567	1736	1213	1456	1171	1728	3194	1243
ACCCAAGTCAGGTACTCGAA_MIR496	MIR496	576	797	733	711	865	961	1272	971	1102	875	948	843	944	1981	1074
ACCCACCTAATAACTTATCT_MIR570	MIR570	232	303	214	197	307	308	338	361	232	327	485	307	295	615	390
ACCCACCTAATGGACAGATG_MIR548H1	MIR548H1	510	554	493	406	546	689	797	861	595	563	626	515	755	1392	596
ACCCAGAACTGGAGGTGTCT_MIR4305	MIR4305	152	241	210	234	205	327	273	301	314	262	265	272	266	448	260
ACCCAGCTTTTCTCAACTTT_MIR320D1	MIR320D1	710	932	788	736	852	1139	1509	1046	1109	1095	1067	1230	1126	1980	1201
ACCCAGGAGCCAACACGACA_OR2T33	OR2T33	602	624	575	392	615	783	1084	742	694	805	716	674	540	1232	739
ACCCAGGCAGCCCGAAACCA_MIR661	MIR661	368	505	423	377	510	729	729	512	672	634	576	529	488	1113	576
ACCCAGTGACCATCAACTGT_TRIM60	TRIM60	722	978	729	686	824	1018	1354	945	939	825	873	725	802	1757	687
ACCCATAGCATCTAATACAT_MIR548AM	MIR548AM	222	394	295	287	323	475	439	432	383	414	333	349	493	802	350
ACCCCACTAGGGTGGCGCCT_MIR4488	MIR4488	317	425	327	219	413	494	544	427	395	432	363	427	412	1126	517
ACCCCCATGTTAAAGCAAAG_MIR302C	MIR302C	248	313	282	227	329	339	399	212	340	406	266	233	268	570	328
ACCCCCCAACTACTGACTAC_MIR337	MIR337	128	155	138	117	182	221	286	140	199	234	177	159	142	352	291
ACCCCCGCCCTACTCTCAGG_MIR6719	MIR6719	216	168	214	142	175	247	386	199	257	225	281	248	263	586	332
ACCCCGAACTCCCATGAGGA_MIR6871	MIR6871	412	555	457	331	416	573	657	520	477	470	521	371	483	788	525
ACCCCTACCGGGTTCTCCTG_MIR6763	MIR6763	202	210	223	178	258	350	359	261	259	271	309	257	329	609	426
ACCCCTCACATTATCTACAA_MIR1262	MIR1262	208	259	210	186	194	303	407	238	205	344	316	236	214	512	271
ACCCCTCCTAAGGGGTAGGC_MIR6813	MIR6813	69	61	82	48	109	154	161	78	147	85	75	77	110	335	66
ACCCGCGAGTCATACTCTGT_PSMC3	PSMC3	533	540	562	394	534	756	806	672	494	458	665	393	477	1036	543
ACCCGGGCAAGGATTCTGAG_MIR501	MIR501	366	439	396	370	430	657	760	526	608	486	479	517	525	998	534
ACCCGGGGCAGATTGGTGTA_MIR5090	MIR5090	379	492	432	467	404	723	737	518	590	540	518	580	550	1270	515
ACCCGTAGAACCGACCTTGC_MIR99B	MIR99B	541	710	529	565	566	850	1060	658	766	767	672	699	739	1574	783
ACCCTGTGCAAACTGAGTGC_MIR4511	MIR4511	330	466	369	421	590	653	897	594	588	469	478	524	619	1129	695
ACCCTTTGGTACTTAAAGAG_MIR1185-2	MIR1185-2	210	228	250	177	169	325	379	203	279	259	319	209	219	604	259
ACCGCAAAAAGATTCGCGAA_MIR129-2	MIR129-2	129	220	163	135	132	159	279	180	214	243	148	177	156	456	262
ACCGGAGAGTAGGAAAAGCA_MIR6892	MIR6892	339	498	344	345	411	565	751	468	422	376	517	463	556	1214	516
ACCGTCACCTGCCAGGCCAG_MIR1250	MIR1250	244	383	248	274	294	400	425	399	434	297	362	362	359	768	373
ACCGTTTAAATCCACGGGTT_MIR125B1	MIR125B1	350	412	333	318	404	507	682	509	512	437	459	431	571	906	447
ACCTAAATCTTCCCTCTCTC_MIR548AA2	MIR548AA2	1318	1523	1318	1308	1852	1972	2508	1969	1787	2010	1973	1969	1872	3530	2239
ACCTAAATCTTCCCTCTCTC_MIR548D2	MIR548D2	1318	1523	1318	1308	1852	1972	2508	1969	1787	2010	1973	1969	1872	3530	2239
ACCTAATAGGATGTAAACTT_MIR548I3	MIR548I3	248	260	215	279	235	380	438	327	449	402	350	418	360	956	520
ACCTAGTAACACCTTCACTG_MIR548Y	MIR548Y	336	396	348	327	457	574	611	505	489	413	465	401	498	833	501
ACCTATTCAAGGATTCAAAG_MIR362	MIR362	179	297	237	191	319	297	385	336	357	346	268	286	302	731	287
ACCTCAAGTAGTCTGACCAG_MIR4465	MIR4465	734	779	702	645	705	873	1054	900	955	863	833	769	790	1710	831
ACCTCACACAAATATTAGGT_MIR548X2	MIR548X2	178	276	194	181	276	248	354	272	278	344	195	252	248	466	381
ACCTCAGCGATCTCAACGAT_TMEM207	TMEM207	400	659	525	457	690	951	895	878	899	717	676	602	803	1541	632
ACCTCAGCTACACAAGCTGA_MIR631	MIR631	392	475	383	283	418	658	777	414	601	618	332	575	574	1288	607
ACCTCCAGACATCCGAACCA_SRSF1	SRSF1	219	214	164	194	225	224	397	211	163	276	157	208	157	429	215
ACCTCCCACTGCAGAGCCTG_MIR3155A	MIR3155A	1610	1820	1883	1488	1928	2558	2777	2118	2404	2100	2023	1762	2086	4163	2034
ACCTCCCACTGCAGAGCCTG_MIR3155B	MIR3155B	1610	1820	1883	1488	1928	2558	2777	2118	2404	2100	2023	1762	2086	4163	2034
ACCTCCTACCTCAGCCCGGG_MIRLET7E	MIRLET7E	483	552	503	417	441	627	795	593	607	580	445	529	496	851	644
ACCTCCTCCCTGGAAAAGAG_MIR6856	MIR6856	181	295	250	183	293	352	401	392	305	315	379	301	380	658	345
ACCTCTCAGGAAGACGGACT_MIR133B	MIR133B	281	258	367	218	305	558	594	483	509	439	382	357	484	926	489
ACCTCTGCCGCCGCGCGCAT_MIR6869	MIR6869	1450	1702	1471	1215	1570	2245	2610	1792	2115	1887	1929	1728	1814	4024	2062
ACCTGAAGGAACCAAGGGCC_MIR214	MIR214	227	272	218	189	314	353	445	288	278	357	346	325	329	789	326
ACCTGAGGAGAGAGGAGGTG_MIR1224	MIR1224	124	116	153	110	160	138	276	171	172	149	152	180	172	506	121
ACCTGAGGCTCTGTTAGCCT_MIR2467	MIR2467	628	542	509	460	667	745	1028	758	783	728	678	689	823	1781	755
ACCTGCAAGGCTCTGATCTG_MIR4330	MIR4330	462	564	476	392	600	663	845	669	637	743	600	688	561	1245	598
ACCTGCTGGCTAAGCAGAGT_MIR1202	MIR1202	388	544	388	363	471	651	696	528	528	501	442	578	583	958	534
ACCTGGAACCTTCCTGAAAG_MIR2682	MIR2682	204	212	260	195	223	278	308	261	273	242	268	181	326	510	104
ACCTGGGCAAGGATTCAGAG_MIR502	MIR502	145	141	193	173	158	248	339	224	169	190	218	190	211	304	195
ACCTGGGCTTGGGTGGTAGG_MIR766	MIR766	583	731	743	488	763	1002	1075	953	887	863	806	712	839	1623	917
ACCTGGGGAAGGGTTAAAGC_MIR6721	MIR6721	116	96	132	151	119	184	210	183	129	168	159	159	111	333	220
ACCTGTGGGCCAGGAAACAG_MIR4640	MIR4640	355	449	419	289	498	557	588	496	464	549	606	384	399	767	558
ACCTGTGGGGCATAGGCAGT_MIR6890	MIR6890	222	308	268	220	289	386	382	325	395	389	253	328	302	652	310
ACCTGTTATTTCCCATTGAG_MIR4484	MIR4484	342	443	364	234	368	513	545	423	375	385	519	283	329	683	353
ACCTTAAATAGAGTAGGCAA_MIR3121	MIR3121	527	455	405	374	485	533	535	600	547	485	590	653	517	955	519
ACCTTAGTCCGTACCTCGAG_RACK1	RACK1	150	84	127	96	65	128	191	89	130	96	71	62	158	163	71
ACCTTCAACAAGGTGACTTG_MIR4260	MIR4260	546	873	529	519	845	782	1040	748	731	695	655	598	668	1589	817
ACCTTTACTGCAGCATGACA_MIR3976	MIR3976	256	371	315	329	318	441	608	446	462	476	450	345	375	846	492
ACCTTTCAGATATACAGCAT_MIR101-2	MIR101-2	176	189	204	200	215	270	334	267	232	261	283	209	330	481	228
ACGAAAGACAGGATCTACAC_MIR222	MIR222	185	271	212	138	201	325	304	282	344	315	226	243	257	617	263
ACGAACAAAAGGTTTGTCTG_MIR208B	MIR208B	546	564	581	433	726	813	1096	862	889	761	768	673	749	1745	788
ACGAACAGGAATAGGCCAGG_MIR8056	MIR8056	564	773	574	569	613	993	1140	747	909	808	699	795	902	1703	736
ACGAAGACGCGGTCATTGGG_MIR185	MIR185	371	418	496	354	496	531	553	482	546	540	487	430	641	1107	557
ACGAAGTACAAGGACTGAGT_MIR7844	MIR7844	180	187	139	177	257	194	166	300	157	165	275	125	198	260	148
ACGAATGGCAGCTAATGGGT_MIR6741	MIR6741	303	497	318	333	237	463	473	250	540	379	317	368	442	1091	414
ACGACATGCTTCATACAACT_CDC16	CDC16	866	877	912	786	1082	1347	1611	1125	1064	978	949	1006	1195	2222	1141
ACGACCTAATCCTAACTCCA_MIR1258	MIR1258	360	595	383	342	492	623	686	563	632	593	527	543	583	1027	627
ACGAGAGAAGCACTGGACTT_MIR422A	MIR422A	356	421	400	306	540	642	551	417	467	441	531	413	540	1288	515
ACGAGGGCATTTCATGATGC_MIR3616	MIR3616	252	370	297	219	346	328	594	405	261	479	464	398	310	538	309
ACGATAGAGAAAAGTGCAGT_MIR4265	MIR4265	128	211	178	129	169	344	257	164	206	224	141	175	269	404	131
ACGCAAAGTGGCCAGGGTGT_MIR7161	MIR7161	1087	1137	1158	964	1133	1516	1998	1562	1543	1756	1552	1488	1303	3233	1632
ACGCATGACTCTTCAACCTC_MIR676	MIR676	457	489	427	337	544	847	774	562	785	586	444	515	818	1789	591
ACGCCCTGAGGGTGACGCCG_MIR4291	MIR4291	950	1181	963	931	1175	1285	1645	1192	1229	1304	1066	1071	1329	2641	1187
ACGCGGTGAATGCCAAGAAT_MIR124-1	MIR124-1	517	715	586	472	599	824	820	652	727	671	736	623	796	1672	650
ACGCTCCCCGGCGATCTTGA_MIR9-2	MIR9-2	240	338	216	202	252	423	569	360	495	423	343	415	410	824	537
ACGCTCCGAGCGACCCTAGA_MIR4469	MIR4469	363	542	368	266	432	447	628	481	549	414	486	430	512	892	558
ACGGAGCTGATGACATGGCG_ACTRT1	ACTRT1	903	835	793	697	940	1155	1345	1140	1218	1087	1149	866	1177	1936	1086
ACGGCAGCTAAACTGCTACA_MIR489	MIR489	655	684	610	584	735	974	1106	898	933	919	840	788	816	1823	859
ACGGCATCTTTGCACTCAGC_MIR3619	MIR3619	389	443	456	340	453	726	743	599	685	475	385	449	546	1048	483
ACGGCCCAGTGGGGGGGAGA_MIR1225	MIR1225	135	163	157	132	194	212	278	227	156	299	176	215	162	320	282
ACGGCCCGGGCAGCAAGGCA_MIR1915	MIR1915	252	289	334	250	313	534	608	361	364	370	354	380	363	871	609
ACGGCTACTTCACAACACCA_MIR138-1	MIR138-1	487	640	634	395	591	939	1100	642	720	752	703	599	737	1437	700
ACGGCTTGGGCCTGCCTAGT_MIR1234	MIR1234	219	326	217	239	249	360	362	310	352	241	308	274	264	646	391
ACGGGAAGGCGACCCATACT_MIR551B	MIR551B	245	339	312	239	389	422	555	477	490	443	376	366	435	942	495
ACGGGTTCCGGCAGACGCTG_MIR1292	MIR1292	163	177	184	156	215	220	355	248	273	251	328	210	201	413	217
ACGGTCCGCTCTGTGGAGTG_MIR7114	MIR7114	516	777	639	479	761	893	1124	813	879	656	591	713	811	2047	705
ACGGTTGGCAGGTCATCCAG_MIR5189	MIR5189	877	896	941	749	853	1163	1399	1031	898	1108	896	707	809	1536	1092
ACGTAAGTGAGGGGAGATGC_MIR711	MIR711	181	211	212	173	290	242	336	276	257	274	387	225	202	436	320
ACGTGCCTGGATACATGAGA_MIR758	MIR758	350	521	335	288	410	809	502	505	755	485	416	343	966	1574	219
ACGTGCTCCATCACCGGGCA_MIR3714	MIR3714	214	328	261	196	363	334	527	400	387	416	323	423	331	897	457
ACGTTGCAGGTCGTCTTGCA_MIR431	MIR431	284	300	272	226	294	387	445	394	429	345	425	317	397	977	383
ACGTTGTCACCTAGGGCCAA_MIR7112	MIR7112	237	198	239	277	209	410	340	198	371	228	232	139	252	540	163
ACTAAACTCAGTAATGGTAA_MIR451A	MIR451A	874	1440	838	955	1127	1332	1686	1139	1131	1298	1194	1346	1139	1925	1338
ACTAAACTCAGTAATGGTAA_MIR451B	MIR451B	874	1440	838	955	1127	1332	1686	1139	1131	1298	1194	1346	1139	1925	1338
ACTAACATATGTGAAAACAT_MIR3169	MIR3169	192	224	201	186	207	223	326	245	276	276	255	256	267	352	324
ACTAACTGCAGATTCAAGTG_MIR4637	MIR4637	273	284	236	190	313	423	481	376	401	347	457	282	337	676	390
ACTAAGGGCCGAAGATAACG_PCNA	PCNA	569	531	412	455	431	518	583	336	430	431	426	420	390	907	398
ACTACACATAGTATGGCTGA_MIR506	MIR506	460	535	575	406	557	714	945	647	747	588	527	608	634	1173	732
ACTACAGCGGAAGGAATCTC_MIR4315-1	MIR4315-1	524	723	556	486	579	812	1028	875	729	690	686	661	855	1568	661
ACTACAGCGGAAGGAATCTC_MIR4315-2	MIR4315-2	524	723	556	486	579	812	1028	875	729	690	686	661	855	1568	661
ACTACATATTGGGTACAATT_MIR3134	MIR3134	316	322	304	321	436	558	492	523	444	430	581	464	369	826	463
ACTACATCCAGATGTAAACC_PPP1R8	PPP1R8	369	366	491	370	423	607	711	464	522	564	476	452	414	845	403
ACTACCAACTTAATGAGTTC_MIR1278	MIR1278	267	273	262	258	349	445	516	332	466	414	327	321	403	900	379
ACTACCTGCAGCAGAGCCCA_MIR4262	MIR4262	184	202	173	178	203	204	253	170	146	236	181	156	131	166	217
ACTACTAGCTAATTGTCAGC_MIR4330	MIR4330	230	270	186	191	214	285	416	335	288	257	223	261	352	613	215
ACTACTTCCAATGTCGCAGG_MIR3683	MIR3683	150	159	178	146	153	224	248	133	178	175	200	141	160	314	169
ACTAGACTGTGAGCTTCTAG_MIR708	MIR708	131	188	210	145	132	281	282	127	168	140	144	148	240	619	147
ACTAGAGATTGGGCCCAGCT_MIR7158	MIR7158	279	303	324	243	322	351	558	408	380	384	359	286	226	829	403
ACTAGCAGACTAGTGGATTA_MIR8086	MIR8086	318	346	332	251	357	502	526	305	540	368	327	301	440	1116	354
ACTAGCGGCGGCCCCGATCG_MIR3960	MIR3960	236	333	201	215	254	289	390	309	358	296	304	299	399	607	259
ACTAGCTTCTTTATAAGAAG_MIR3923	MIR3923	150	194	164	141	199	144	274	198	131	236	223	254	132	172	234
ACTAGTGACTTGAAAGCCCC_MIR224	MIR224	580	638	664	555	767	956	1181	878	923	809	911	761	778	1972	845
ACTATATTGCCCGGGCTGAG_MIR4512	MIR4512	251	262	265	212	355	368	464	295	242	422	265	369	291	642	366
ACTATCAGAATTCTCTGGCC_MIR6740	MIR6740	585	755	591	492	683	971	1031	917	909	922	668	849	953	1840	851
ACTATGATGTCAGTGAGGTC_MIR4700	MIR4700	724	801	792	625	859	983	1225	984	1242	1314	1033	1058	941	1948	1177
ACTCAAGTCCAACAACTCGA_CHMP2A	CHMP2A	139	172	121	81	156	178	131	127	168	92	174	78	132	204	103
ACTCACGGTTTCCAGTGACA_GBP7	GBP7	255	276	232	247	275	419	563	398	305	324	347	339	385	728	418
ACTCACGTGGATGACAGTGG_MIR6744	MIR6744	458	541	450	434	375	627	672	446	672	530	448	319	574	1023	358
ACTCAGCCACAAGCCACCGC_MIR6068	MIR6068	383	380	401	307	361	585	625	391	546	389	357	426	533	889	478
ACTCAGGAGGGTGAGTATCT_MIR5689	MIR5689	304	467	386	294	416	601	659	414	528	538	377	552	590	1175	543
ACTCAGTTTTCAGACTGTGA_MIR4305	MIR4305	201	270	186	153	259	286	338	339	326	248	216	136	357	673	96
ACTCATAAGAACTACTGCCT_PGK2	PGK2	617	609	630	525	739	986	1103	1014	892	952	976	827	949	1922	963
ACTCCAAGTCCAGTGGTCTT_MIR378E	MIR378E	359	413	451	391	589	596	670	632	605	530	761	538	526	1008	630
ACTCCAATTTCCCTGGACTG_MIR8089	MIR8089	321	476	381	286	474	534	717	617	591	435	538	406	531	981	571
ACTCCACTGCCATCAAAACA_MIR34B	MIR34B	175	214	208	162	256	340	335	221	294	299	276	382	327	599	430
ACTCCATCTCTGAACACTGA_MIR4255	MIR4255	210	272	230	208	267	375	402	301	311	256	345	308	339	637	340
ACTCCCGTGCTTGTCCGAGG_MIR149	MIR149	443	543	360	393	428	516	721	519	457	484	493	399	374	803	458
ACTCCTCACCCCAGTGCACG_MIR4700	MIR4700	362	505	412	370	424	569	828	484	485	614	374	485	417	848	497
ACTCGCTGGAGATGTGCCTG_MIR550A2	MIR550A2	1657	1879	1656	1458	2053	2215	3123	1985	2634	2039	1932	1964	2399	5181	2028
ACTCGCTGGAGATGTGCCTG_MIR550B2	MIR550B2	1657	1879	1656	1458	2053	2215	3123	1985	2634	2039	1932	1964	2399	5181	2028
ACTCGGATCGAGACAATGCT_VARS	VARS	1065	1273	1160	1032	1367	1562	1971	1637	1503	1439	1474	1298	1405	2445	1602
ACTCGGTGCTTTTGTCAGAG_MIR4525	MIR4525	269	453	354	261	391	481	503	459	541	373	408	429	467	867	466
ACTCGTCATGAGAATGTGGA_MIR4533	MIR4533	175	177	207	148	188	278	394	227	188	185	227	179	275	505	245
ACTCGTGTGTAAGAAAAACT_MIR7844	MIR7844	220	332	268	281	269	392	541	331	385	423	340	424	417	841	546
ACTCGTTGAGCGAGAGATTG_MIR6720	MIR6720	276	263	272	339	264	423	604	354	341	365	323	330	282	604	433
ACTCTCGGAATTGGTCAAAG_GCM2	GCM2	215	203	185	153	233	270	255	221	304	205	234	238	172	330	275
ACTCTGAGCACCAACAGACC_MIR3917	MIR3917	168	277	192	146	200	282	307	180	231	302	239	385	221	463	434
ACTCTGCAAACTGACAGTAC_MIR619	MIR619	561	807	662	565	809	836	967	744	974	683	742	683	825	1822	700
ACTCTGCAGAGAGGCGGGCA_MIR7113	MIR7113	316	400	261	320	422	510	544	448	422	346	376	279	406	750	385
ACTCTGCTGTGTTGAATGAT_MIR3678	MIR3678	270	292	305	226	302	443	429	315	393	298	373	374	471	747	437
ACTCTGGCATGTGGACCTGG_MIR5093	MIR5093	451	657	539	456	691	806	998	730	836	735	781	605	688	1273	782
ACTCTTCAGTATCATGGAGT_MIR2681	MIR2681	1333	1582	1413	1339	1964	2115	2711	2173	2134	1968	2069	1942	1846	4157	2270
ACTCTTTGGTACTTGAAGAG_MIR1185-1	MIR1185-1	535	828	650	533	731	868	1078	900	853	806	744	719	980	1604	924
ACTGAACGCCTGTTCTTGCC_MIR614	MIR614	635	663	593	594	687	942	1212	1051	945	765	771	840	913	1691	1048
ACTGAACTCAGCGTTCTAGT_MIR548J	MIR548J	275	287	355	329	393	459	635	463	466	503	421	524	427	1300	594
ACTGAAGCCAAGTCACAAAC_MIR4718	MIR4718	190	323	195	191	240	337	380	274	383	277	256	230	245	562	211
ACTGAAGGTGTTCCAGCCTG_PRAMEF1	PRAMEF1	399	511	443	410	472	806	819	538	639	398	651	319	572	1044	429
ACTGACACATCAGAGGTGTC_MIR151B	MIR151B	334	391	338	346	408	651	712	518	525	513	523	477	524	1019	519
ACTGACACCTCTTTGGGTGA_MIR888	MIR888	258	215	309	314	298	402	605	299	366	365	342	371	414	718	443
ACTGACATCAAGGCCCAGTG_MIR6134	MIR6134	328	491	452	297	456	580	689	640	645	502	584	511	614	972	535
ACTGACCGCTTGCTTCAGTC_MIR4293	MIR4293	437	632	546	416	698	730	783	737	674	675	737	578	672	1432	662
ACTGACCTAAAGATTAATTT_MIR548AP	MIR548AP	608	827	598	683	863	932	1231	1023	935	1059	1054	895	994	1931	963
ACTGAGAGTGAGCACGAGCT_MIR6794	MIR6794	165	169	171	147	179	220	278	209	185	254	252	215	213	389	284
ACTGAGCCCTACTGACATCA_MIR6134	MIR6134	319	422	330	278	394	474	689	428	405	446	490	389	365	842	568
ACTGAGCTGTCTCTCGCCCT_MIR6895	MIR6895	400	466	446	418	453	601	751	511	777	483	393	377	654	1208	518
ACTGAGGTGAGCCAGTGGAA_MIR6807	MIR6807	213	243	224	171	186	130	381	184	203	215	140	182	163	318	267
ACTGATATAGGCACTCCAGG_INTS9	INTS9	249	225	141	154	140	239	226	117	202	57	107	85	159	463	54
ACTGATCTTGATGTCTGCCA_MIR3913-1	MIR3913-1	1386	1645	1462	1158	1427	2413	2672	1595	1934	2012	1684	1732	1829	4285	1787
ACTGATCTTGATGTCTGCCA_MIR3913-2	MIR3913-2	1386	1645	1462	1158	1427	2413	2672	1595	1934	2012	1684	1732	1829	4285	1787
ACTGATGTCTGTAGCTGAGA_MIR4420	MIR4420	612	649	610	494	640	863	1138	854	989	870	764	664	763	1573	937
ACTGCAAATAACAGAACGAG_MIR802	MIR802	142	154	123	123	110	248	219	146	181	193	173	177	204	376	212
ACTGCAACACCTTACAGATG_MIR3064	MIR3064	327	401	371	330	297	382	474	326	396	343	310	249	357	523	278
ACTGCACCTTAGCTGCTGCC_MIR6072	MIR6072	1312	1412	1369	1283	1808	2287	2682	2075	2035	1910	1951	1638	2008	4134	1871
ACTGCAGAGTTTGTACGGAC_MIR3678	MIR3678	233	274	155	206	165	261	430	241	292	286	188	145	140	348	233
ACTGCAGGGAGGTATTAAGT_MIR548A1	MIR548A1	478	638	547	571	583	758	911	691	588	715	568	655	691	1326	730
ACTGCATGAGCAAAGTCTCA_MIR8056	MIR8056	788	801	850	671	904	1312	1404	1052	1235	1152	963	1064	1274	2429	1273
ACTGCCAGCTCATCACACAC_MIR449A	MIR449A	455	576	490	418	522	610	853	475	524	598	385	553	568	1153	485
ACTGCCAGGGCACTTGGGAA_MIR451B	MIR451B	975	1193	1015	1009	1182	1420	1508	1445	1360	1336	1324	1210	1277	2625	1462
ACTGCCAGGGCACTTGGGAA_MIR451A	MIR451A	975	1193	1015	1009	1182	1420	1508	1445	1360	1336	1324	1210	1277	2625	1462
ACTGCCCTAAATGCCCCTTC_MIR18B	MIR18B	827	844	846	734	1040	1401	1462	1179	1020	1220	1079	1176	1117	2128	1269
ACTGCCCTAAGTGCTCCTTC_MIR18A	MIR18A	385	399	453	327	457	563	575	465	662	532	551	400	588	1144	541
ACTGCCCTGCTCTTATAGGT_MIR548I4	MIR548I4	243	326	193	177	202	412	341	242	297	222	172	247	287	621	292
ACTGCCGAGAGAACCCACCC_MIR141	MIR141	222	252	273	264	272	308	517	418	340	328	484	356	365	697	372
ACTGCCTACAAACCGAGCAC_MIR34B	MIR34B	228	210	279	207	199	326	375	366	374	235	308	253	305	614	183
ACTGCCTGAGTGCTGTACAC_MIR6811	MIR6811	195	255	270	266	319	337	488	283	296	301	320	300	326	523	265
ACTGCCTGAGTGTCCCACCC_MIR4692	MIR4692	394	430	481	438	502	763	1014	680	671	594	732	601	652	1268	646
ACTGCCTGAGTTACATCAGT_MIR196A2	MIR196A2	327	349	314	323	261	330	462	323	284	358	418	316	331	440	394
ACTGCTAAGGTCCACAACGT_LUC7L3	LUC7L3	585	611	430	568	433	639	594	491	511	356	397	421	564	830	470
ACTGCTGATGGCCCGTCACT_MIR4529	MIR4529	693	793	723	623	839	1084	1387	862	874	874	896	705	1061	1768	878
ACTGCTGTGGACCTGGACCA_MIR4644	MIR4644	594	706	647	594	693	683	1066	815	848	747	782	665	781	1372	736
ACTGCTTGCTATGTAAATAG_MIR2053	MIR2053	177	178	212	158	269	354	356	299	256	245	326	241	334	445	319
ACTGGACAGACAGCAAGCCT_MIR1231	MIR1231	367	560	438	420	619	642	879	542	615	747	521	635	785	1835	723
ACTGGAGGTGTCTAGGTCTA_MIR4305	MIR4305	365	444	536	487	653	801	1057	832	814	748	804	649	634	1498	777
ACTGGCTTATGTCATGACCT_MIR575	MIR575	407	514	553	479	527	839	779	481	684	630	510	513	682	1251	710
ACTGGGCTATATTTGTCATA_MIR6082	MIR6082	355	415	352	370	415	507	635	556	458	542	534	464	486	1148	599
ACTGGGGAACAAGGGAGCAG_MIR6810	MIR6810	272	302	262	269	243	260	409	289	267	299	238	361	213	420	429
ACTGGGTAGGTGGGGCTCCA_MIR6861	MIR6861	164	264	162	182	228	290	314	244	292	215	262	226	284	602	245
ACTGGGTGGATACCACCGAA_TICRR	TICRR	169	133	150	125	104	170	155	123	138	59	87	91	169	343	99
ACTGGTCGAGGAAGAGTTGC_MIR6876	MIR6876	353	445	342	241	440	449	511	443	380	417	407	492	321	686	454
ACTGGTCTCTTCATGTGTGA_MIR6133	MIR6133	850	899	780	711	857	1136	1507	953	1148	999	993	947	1043	2032	1115
ACTGGTCTTAGACTGGTGAT_MIR554	MIR554	273	343	280	241	264	460	413	428	329	253	322	222	307	528	358
ACTGGTGACAGTTATCTGAC_MIR4764	MIR4764	788	1090	868	725	989	1169	1406	1238	1081	1008	1149	1013	1195	2531	982
ACTGTAGGTGATGGTGAGAG_MIR1183	MIR1183	144	166	165	157	285	220	348	257	261	234	346	290	243	519	437
ACTGTCAAAAGACCTAAAGC_NLRP9	NLRP9	297	302	298	242	359	415	638	520	468	373	376	337	414	924	353
ACTGTGAACACGACTTGGTG_MIR27A	MIR27A	247	310	205	246	241	425	461	226	365	381	293	292	367	733	450
ACTGTGAGTTGGCTGGCTGG_MIR4793	MIR4793	289	279	236	233	316	356	421	306	303	329	285	207	367	657	219
ACTGTGCTGAGAAGCCCCCT_MIR4518	MIR4518	360	447	432	382	422	619	916	648	512	435	569	533	563	1168	505
ACTGTTAGCGCAATCAGCCC_MIR4783	MIR4783	468	519	495	438	501	706	820	669	576	537	473	614	520	1182	526
ACTTAAAACTGAAGAGCAGA_MIR8064	MIR8064	124	78	111	109	121	129	182	94	140	128	88	94	176	214	112
ACTTATGCTAAAAAATTAGG_MIR1302-8	MIR1302-8	103	131	111	127	64	155	161	86	161	132	76	172	160	223	203
ACTTCAATAGGCATTGTCTG_MIR7853	MIR7853	723	925	711	702	788	1088	1279	974	975	1056	950	866	884	2040	1224
ACTTCCATGTTAAAGTTGAA_MIR302B	MIR302B	195	264	155	128	214	242	260	273	307	246	221	251	347	533	358
ACTTCCCAGTACAGACAAAA_MIR373	MIR373	94	73	109	78	103	126	175	126	168	169	121	203	144	302	193
ACTTCTCACTGTTTCACCAC_MIR4676	MIR4676	807	743	827	647	870	1023	1293	1030	972	882	843	759	917	1784	1026
ACTTCTCCCCAAGGGCACAC_MIR4655	MIR4655	198	247	275	262	261	408	469	337	330	376	298	405	281	494	404
ACTTCTCCTCCCCACCCACC_MIR6769B	MIR6769B	1133	1395	1363	1092	1226	1771	2414	1798	1695	1559	1611	1386	1586	2933	1681
ACTTCTCGGGAGCTCTGGGA_MIR6779	MIR6779	261	159	224	235	150	242	323	232	192	218	225	146	244	325	173
ACTTGAAATGGACTAACTAG_MIR4424	MIR4424	405	511	480	347	570	569	720	583	560	455	565	397	507	988	557
ACTTGAAGAGAAGTTGTTCG_MIR382	MIR382	914	1029	932	735	948	1477	1613	1348	1108	1271	1116	1033	1451	3031	1200
ACTTGACGGCTGCAACTGTG_MIR8083	MIR8083	292	271	317	287	328	382	467	348	328	399	279	277	370	640	325
ACTTGACTCGATAGGCTACA_QARS	QARS	548	648	523	472	658	704	974	711	671	702	701	555	829	1533	709
ACTTGAGGAGAAATTATCCT_MIR539	MIR539	969	1249	1017	1028	1235	1664	1956	1506	1370	1411	1615	1408	1579	3313	1690
ACTTGATACCCACACTGCCT_MIR4692	MIR4692	303	394	301	236	401	378	631	590	500	480	471	441	456	1053	596
ACTTGATCCCATGTGATTGA_MIR8070	MIR8070	705	861	841	648	851	1084	1395	1113	1114	1130	1041	1014	1108	2076	972
ACTTGGAGCTTTATGCCGAG_BPIFA1	BPIFA1	267	294	280	275	282	400	465	461	390	500	326	450	512	815	411
ACTTGGGTGCTTTTATGGAG_MIR6514	MIR6514	284	507	286	275	299	396	587	341	401	453	247	359	402	760	397
ACTTGGTGCCAAACTCTGAG_FOXD4L3	FOXD4L3	230	186	186	143	259	252	303	256	177	249	321	183	229	239	236
ACTTGGTGGTACCTGAAGAG_MIR329-2	MIR329-2	563	758	647	527	717	1064	1132	1011	1055	870	918	755	1015	2103	990
ACTTTAAGGGCCCTTTCAGT_MIR8087	MIR8087	174	130	137	164	147	260	299	137	199	248	145	91	233	392	110
ACTTTTAACTGTAAAAACCA_MIR548H5	MIR548H5	81	93	88	82	114	120	160	161	149	116	139	48	138	306	63
ACTTTTCTGATACAATGTAG_MIR8076	MIR8076	251	330	225	239	239	330	354	258	363	317	186	198	418	790	152
ACTTTTGGTAAATACAGTTT_MIR559	MIR559	895	1339	1008	958	1196	1671	2046	1454	1570	1590	1383	1231	1804	2936	1565
ACTTTTGTGACTATGCAACT_MIR153-2	MIR153-2	1102	1324	1215	1020	1512	1649	2091	1643	1735	1728	1723	1500	1680	3872	1741
AGAAAAAATACTCAGTATCG_MIR8084	MIR8084	453	614	448	373	517	758	760	851	734	777	832	565	729	1547	735
AGAAAATAGCTTCTGAGCTG_MIR4303	MIR4303	265	431	347	299	375	446	593	470	489	448	426	384	400	855	431
AGAAACAAGTAATCAAGAAT_MIR26A2	MIR26A2	151	125	182	179	185	242	254	270	179	214	259	187	173	471	186
AGAAACCAACTGTGAAGACT_MIR4535	MIR4535	220	262	194	160	286	357	241	285	268	192	262	157	218	378	156
AGAAACGAGGGGTGGTCAAG_MIR6795	MIR6795	817	895	847	724	1058	1283	1495	1150	1207	1022	1162	931	1130	2119	1061
AGAAAGACATAGTTGCAAGA_MIR3617	MIR3617	153	200	164	195	200	281	282	353	264	262	291	227	329	725	221
AGAAAGCGCTTCCCTCTGGA_MIR518B	MIR518B	246	243	201	163	257	287	337	230	185	156	266	181	198	305	242
AGAAAGCGCTTCCCTGTAGA_MIR519A2	MIR519A2	709	1116	890	771	907	1339	1385	1004	1187	1101	1166	1032	1282	2942	1326
AGAAAGCGCTTCCCTGTAGA_MIR520B	MIR520B	709	1116	890	771	907	1339	1385	1004	1187	1101	1166	1032	1282	2942	1326
AGAAAGCGCTTCCCTTTAGA_MIR520F	MIR520F	357	374	429	327	449	565	625	533	565	486	383	448	517	1035	443
AGAAAGCGCTTCCCTTTGGA_MIR519D	MIR519D	164	217	183	199	199	190	339	249	163	189	286	194	119	262	315
AGAAAGTACTTCCCTCTGGA_MIR520A	MIR520A	462	598	508	499	617	918	924	659	807	763	761	743	780	1524	799
AGAAAGTGCTTCCCTCAAGA_MIR526B	MIR526B	459	507	451	513	535	697	706	676	664	660	611	650	596	1076	595
AGAAAGTGCTTCCCTTTGTA_MIR524	MIR524	1170	1216	1209	947	1404	1662	1974	1493	1731	1533	1530	1359	1590	3167	1624
AGAAAGTGCTTCCTTTCAGA_MIR516A1	MIR516A1	696	821	637	608	792	894	999	718	725	750	622	583	738	1387	823
AGAAAGTGCTTCCTTTCAGA_MIR516A2	MIR516A2	696	821	637	608	792	894	999	718	725	750	622	583	738	1387	823
AGAAAGTGCTTCTCTTTGGT_MIR520D	MIR520D	207	266	276	220	300	381	408	273	315	206	240	240	462	772	303
AGAAAGTTCTTCCCTTTGGA_MIR521-1	MIR521-1	222	339	225	190	314	372	438	294	366	307	288	275	328	658	387
AGAAATACATTAATATGGAA_MIR3202-1	MIR3202-1	565	538	573	501	631	700	829	706	665	735	608	580	837	1778	729
AGAAATACATTAATATGGAA_MIR3202-2	MIR3202-2	565	538	573	501	631	700	829	706	665	735	608	580	837	1778	729
AGAAATCGCACCCGTCACCT_MIR342	MIR342	446	677	594	556	608	928	1096	685	843	815	684	610	812	1502	788
AGAAATCTACATTGTATGCC_MIR221	MIR221	376	499	435	332	528	645	585	605	767	446	652	439	666	1425	378
AGAAATGGCTGGAATCACCT_OR10S1	OR10S1	312	409	308	222	419	488	595	367	423	331	454	345	392	1053	326
AGAACAATAAGGATTTTTAG_MIR365B	MIR365B	280	417	245	324	291	399	516	324	396	340	328	267	411	812	380
AGAACAGTGCCCAAGACCAC_MIR378E	MIR378E	666	688	658	538	773	934	1206	1014	1031	861	864	787	844	2140	816
AGAACATGCATCCTTTCAGA_MIR526A2	MIR526A2	308	296	264	280	338	494	414	358	353	288	426	366	383	788	271
AGAACATTGACATCAACACT_MIR4278	MIR4278	297	459	328	245	366	436	465	277	399	293	217	304	430	657	321
AGAACCGCAGAGCTAAGCAA_PROP1	PROP1	224	281	277	227	275	472	466	378	335	348	280	366	282	765	332
AGAACCTGACTCTTGCACTC_MIR7703	MIR7703	654	777	728	493	1018	1086	1250	862	1092	999	741	879	1112	2299	1067
AGAACCTGCCGGAACCCACC_MIR657	MIR657	584	809	678	698	773	1164	1128	918	1078	893	835	797	980	1991	762
AGAACGCGCTTCCCTATAGA_MIR523	MIR523	206	186	205	185	185	249	332	226	181	227	168	244	176	373	213
AGAACTACTGCGGCTCAGCC_MIR22	MIR22	638	801	720	630	785	1234	1373	959	1020	1026	1008	991	945	2108	1100
AGAACTCTAGACCAGACGTG_MIR8076	MIR8076	661	658	609	524	700	859	875	730	814	792	779	705	825	1874	844
AGAACTGATATCAGCTCAGT_MIR3074	MIR3074	780	916	715	607	740	793	955	761	932	742	840	699	781	1352	820
AGAACTGATATCAGCTCAGT_MIR24-1	MIR24-1	780	916	715	607	740	793	955	761	932	742	840	699	781	1352	820
AGAAGAAAGGACACCTGGAG_MIR6500	MIR6500	514	421	469	451	537	655	912	640	739	577	796	533	771	1505	677
AGAAGAAGACCCAATGCCCG_MIR433	MIR433	222	217	213	229	201	199	333	228	273	242	170	290	218	680	239
AGAAGACAGGAGTTCACTGT_MIR1183	MIR1183	271	263	279	297	346	449	528	316	355	393	426	270	310	586	367
AGAAGACGCCACCGGCCTAC_MIR4522	MIR4522	682	598	574	605	642	893	1201	727	787	700	720	511	679	1584	676
AGAAGAGGACACACGTCTGA_MIR877	MIR877	221	166	221	182	204	319	331	220	177	168	227	163	201	562	190
AGAAGCACATGGATTGTCTG_MIR205	MIR205	407	371	355	306	402	540	529	315	424	500	503	412	598	1382	467
AGAAGCACGTGGGAACTGGT_MIR6767	MIR6767	448	493	461	387	518	742	715	701	563	540	623	427	574	1201	506
AGAAGCAGAACGAGCAGCTG_MIR3665	MIR3665	317	273	286	221	329	236	424	408	271	244	309	241	300	573	249
AGAAGGAAGGAGAGTAACCA_MIR3940	MIR3940	241	259	202	166	252	353	354	333	322	277	320	203	310	454	268
AGAAGGAGCTCTCTGAATAT_MIR3115	MIR3115	429	657	593	435	547	782	929	757	721	544	725	477	678	1360	528
AGAAGGTGGAAGTGCAGAGT_MIR6760	MIR6760	593	724	552	402	516	736	910	508	683	563	559	493	711	1195	755
AGAAGTGGCCGGCATGTCCA_MIR4304	MIR4304	977	1254	1125	870	1043	1440	1680	1300	1331	1327	1126	1077	1289	2764	1306
AGAAGTTAAGTCACTGGCCC_MIR3168	MIR3168	396	430	455	444	385	630	776	526	573	698	465	575	615	1244	822
AGAATAAGGACAGCATCTTG_OR2AT4	OR2AT4	972	1210	1088	948	1194	1442	1574	1360	1348	1228	1377	1043	1556	3150	1360
AGAATCATGTACCAGCGACC_MIR3651	MIR3651	193	258	236	182	181	296	286	256	221	298	305	384	252	591	399
AGAATGACAGACGCTGCACC_MIR8083	MIR8083	584	813	614	527	593	942	1112	651	795	940	549	851	730	1415	771
AGAATGAGGTGTACCAACCT_MIR4714	MIR4714	318	319	346	219	342	408	551	382	458	308	394	327	449	774	425
AGAATTCAAATAGTCATGCT_MIR3146	MIR3146	247	209	237	199	255	453	458	348	360	322	221	254	334	754	252
AGAATTCTCTGGCCAGGTTA_MIR6740	MIR6740	575	672	512	515	518	784	913	673	776	735	717	621	718	1142	1019
AGAATTGGCTGCAGTTAAGG_MIR4715	MIR4715	238	136	176	147	176	182	307	231	207	163	202	84	85	342	157
AGAATTTATCCAGAAGCAAG_MIR449B	MIR449B	89	125	110	133	91	168	203	113	166	136	88	70	216	323	91
AGAATTTGACACTAAAAGAG_MIR485	MIR485	72	109	95	80	101	110	172	99	87	125	91	81	118	236	161
AGACAAGCAGGTTTACCCTG_MIR618	MIR618	691	707	653	476	676	835	1100	914	936	773	871	608	854	1903	844
AGACACAGTGAAGGCATCCC_MIR6824	MIR6824	576	711	644	590	652	791	1094	889	816	943	933	787	710	1594	974
AGACACGAGACCTTTCCAAA_MIR4711	MIR4711	145	131	136	94	147	148	198	286	99	200	253	134	129	242	128
AGACACTGAGCTCACAAGAA_MIR6733	MIR6733	385	458	322	303	404	562	600	458	509	518	405	452	608	1458	640
AGACACTTGTATGCTAGCTC_MIR643	MIR643	117	174	158	126	84	194	294	240	173	265	136	261	213	308	280
AGACAGCAGAGGCCTCAGCT_MIR4690	MIR4690	282	268	268	243	321	348	336	297	385	289	329	317	358	608	386
AGACAGTGCTTCCATCTAGA_MIR517B	MIR517B	1285	1558	1228	1075	1383	1976	2167	1706	1737	1500	1508	1415	1626	3684	1686
AGACAGTGCTTCCATCTAGA_MIR517C	MIR517C	1285	1558	1228	1075	1383	1976	2167	1706	1737	1500	1508	1415	1626	3684	1686
AGACAGTGCTTCCATCTAGA_MIR517A	MIR517A	1285	1558	1228	1075	1383	1976	2167	1706	1737	1500	1508	1415	1626	3684	1686
AGACAGTGGGATCCAAACGA_MIR4788	MIR4788	256	353	271	237	319	373	341	271	297	310	237	265	310	476	400
AGACAGTGTTAGAGTCAAGC_MIR200A	MIR200A	167	235	159	170	138	289	274	227	259	148	192	143	262	353	190
AGACATACGGGCAGGGAGGG_MIR4467	MIR4467	343	343	390	245	342	392	594	445	398	409	475	363	394	876	395
AGACATCCTAGAATGTTATT_MIR548A3	MIR548A3	730	815	814	647	1110	1299	1550	1257	1319	996	1340	1060	1175	2406	1067
AGACATCTACAGAGTACATC_MIR623	MIR623	201	194	177	186	231	228	375	266	219	230	308	311	228	410	357
AGACATGAGTGTTGTCTACG_MIR3659	MIR3659	703	941	884	705	978	1237	1429	1117	1190	1046	949	1006	1174	2420	1316
AGACCAATTTGTCTTTGTTG_TGIF2LY	TGIF2LY	333	655	446	368	477	587	683	565	493	503	513	523	588	1121	578
AGACCACAGGATGTCCACAC_MIR3939	MIR3939	883	1029	944	834	943	1204	1325	1222	1283	967	1170	759	1133	2256	999
AGACCACCCCTAATATTATA_MIR4483	MIR4483	254	309	252	200	317	388	483	411	324	313	334	355	396	692	353
AGACCACGTCTGCGATGCAG_VPS28	VPS28	553	426	359	394	433	506	637	396	371	400	333	334	342	806	336
AGACCACTGGACTTGGAGTC_MIR378E	MIR378E	610	750	668	667	767	1127	1217	976	1178	900	1012	731	1110	2632	1103
AGACCAGAGAGACACAGTGA_MIR6824	MIR6824	197	187	111	133	119	162	197	77	132	117	92	135	155	196	163
AGACCATAGCAATGTGTATT_MIR548H2	MIR548H2	774	911	921	774	879	1291	1320	1089	1288	1092	1041	920	1223	2298	1076
AGACCCAACCTCATGCTCCC_MIR6763	MIR6763	1233	1320	1357	1104	1543	1775	2062	1652	1783	1721	1650	1345	1387	3183	1780
AGACCCTCATACATTGCCAC_MIR562	MIR562	637	704	638	557	729	911	1129	764	900	748	727	659	1071	2261	747
AGACCTCAAGGATGGAGAGA_MIR4325	MIR4325	148	103	117	99	179	174	215	146	103	143	155	159	121	300	159
AGACGCCAGAGGAGCTACTG_CHMP2A	CHMP2A	536	350	309	294	359	419	446	446	405	277	340	317	385	818	268
AGACGCTGCTAGACTACCAG_TICRR	TICRR	267	207	180	174	142	160	277	168	140	136	214	106	101	321	99
AGACGGTGAGTAGTGGCGCG_MIR6869	MIR6869	316	404	428	351	322	524	658	402	424	483	367	343	572	997	428
AGACGGTTCTGTGGAGTCCT_MIR3198-1	MIR3198-1	548	655	557	533	657	880	1090	751	875	942	718	790	911	1554	673
AGACGGTTTTCTGTGTGGAC_MIR1537	MIR1537	158	205	173	135	177	287	489	247	292	280	187	237	225	381	321
AGACTATGGAAGCCAGTGTG_MIR147A	MIR147A	653	627	628	507	693	935	1103	929	947	777	884	762	992	2058	979
AGACTCTATAAGAATTTATG_MIR6863	MIR6863	350	597	480	414	588	700	690	768	621	672	897	593	593	1292	653
AGACTCTGGGTGGATGGAGC_MIR4326	MIR4326	556	635	576	447	630	876	961	718	823	747	692	701	730	1624	910
AGACTGACCTTCAACCCCAC_MIR6855	MIR6855	355	466	405	306	437	488	615	440	479	438	434	375	441	990	483
AGACTGGAGGGGGAGTGGGA_MIR4728	MIR4728	473	295	376	286	258	373	437	395	361	331	275	227	286	564	249
AGACTGTGTGATGACCACTG_MIR622	MIR622	318	227	282	228	256	363	404	317	308	319	229	268	294	447	299
AGACTTACTCTACTCAGAAA_MIR890	MIR890	137	157	109	129	121	211	228	201	203	213	144	154	186	544	156
AGACTTTATTACTATCACAT_MIR135A2	MIR135A2	403	443	425	439	425	520	849	619	622	520	591	471	557	1163	601
AGAGAAACTCGGTGACTCCA_MIR3199-1	MIR3199-1	582	627	725	655	760	1092	1294	954	1055	1081	974	961	1029	2273	1297
AGAGAAACTCGGTGACTCCA_MIR3199-2	MIR3199-2	582	627	725	655	760	1092	1294	954	1055	1081	974	961	1029	2273	1297
AGAGAAAGGGGAATTAGAAT_MIR4715	MIR4715	205	155	192	155	155	307	257	242	228	148	186	164	216	485	100
AGAGAACAGGAGACCATCAT_MIR6843	MIR6843	234	309	297	226	305	361	430	324	417	392	273	371	319	591	385
AGAGAACTAAAACTGGAGTC_MIR3925	MIR3925	481	689	543	426	647	880	1065	717	727	658	738	722	662	1401	703
AGAGAAGAAGGAAAAATCAC_MIR198	MIR198	373	476	473	398	556	623	674	443	560	577	477	439	528	1323	471
AGAGAAGCAATCGATTCGTG_NOP56	NOP56	273	180	227	126	177	280	286	233	209	204	265	136	155	368	154
AGAGAATAGGACTACGTCAT_MIR922	MIR922	780	713	808	709	1014	1272	1530	1085	1392	1093	1297	982	1251	2531	1217
AGAGAATTTGGAATTACCTG_INTS9	INTS9	197	239	186	173	158	229	254	167	180	187	188	137	193	366	159
AGAGACAGCACAGACCCTCA_MIR6827	MIR6827	311	399	398	344	470	569	730	380	453	489	460	572	477	755	550
AGAGACAGTGGTGGTTGCCG_MIR6776	MIR6776	457	569	389	392	499	606	714	489	529	543	466	502	582	1027	544
AGAGACTGGGCATAGAACTA_MIR6892	MIR6892	698	701	639	552	780	873	968	848	847	740	556	701	714	1675	775
AGAGAGAGTGTATGACCAGG_SSU72	SSU72	494	353	272	229	238	302	328	240	254	227	224	194	179	568	217
AGAGAGCTCTGTCCCTTGGG_MIR4289	MIR4289	431	525	380	271	500	504	674	421	627	415	420	467	539	1089	503
AGAGAGGAGCAGTGGTGCTG_MIR6856	MIR6856	545	686	655	444	547	858	823	722	843	674	692	604	846	1614	790
AGAGATGAGGGCAACACCCT_MIR609	MIR609	290	280	288	219	274	368	501	295	345	420	288	259	284	570	381
AGAGATGATGGGGCACTGGG_MIR1282	MIR1282	182	204	150	134	148	215	262	154	240	146	61	111	199	512	151
AGAGATGGCTTTGGAACCAG_MIR3186	MIR3186	693	614	601	550	574	805	920	858	690	798	700	649	741	1408	739
AGAGATTGTTTCAACACTGA_MIR653	MIR653	504	555	458	425	594	720	891	622	549	651	606	515	570	974	648
AGAGCAAATCAGTTGACTGA_MIR6074	MIR6074	219	181	280	222	270	343	428	244	377	281	270	292	303	590	344
AGAGCAAGCTGAGTCCCCAG_MIR1286	MIR1286	292	158	223	222	188	289	255	123	257	167	141	141	199	376	90
AGAGCAAGGGTCTGCCAGTG_MIR4472-1	MIR4472-1	957	1050	992	873	1086	1494	1552	1367	1393	1096	1476	1174	1188	2603	1273
AGAGCAATAAGGATTTTTAG_MIR365A	MIR365A	815	994	902	827	948	1284	1399	1138	1196	1064	1062	1062	1051	2254	1049
AGAGCACAGGCGCTTCACCG_MIR7706	MIR7706	310	543	336	280	544	554	742	521	513	515	573	385	603	1193	397
AGAGCAGAGACAGATCCACG_MIR183	MIR183	345	452	360	285	310	546	707	394	541	472	436	581	475	1053	755
AGAGCAGCCCTTCCTGTTAG_MIR6783	MIR6783	931	1339	1108	997	1314	1561	1947	1355	1746	1528	1379	1381	1360	3078	1543
AGAGCAGTGTGTGTTGCCTG_MIR2278	MIR2278	622	675	614	664	768	1032	1140	819	800	1029	867	728	861	1372	954
AGAGCCCCTGGCACGCAGTC_MIR3650	MIR3650	438	660	610	517	614	867	875	710	971	601	635	554	908	1871	666
AGAGCTGAGAGGGCGATCAG_MIR3192	MIR3192	263	231	243	249	303	378	362	303	364	312	397	247	349	691	353
AGAGCTGTGGAGTGTGACAA_MIR3591	MIR3591	928	1165	787	718	1034	1471	1690	1345	1315	1133	1198	1039	1367	2306	1267
AGAGCTGTGGAGTGTGACAA_MIR122	MIR122	928	1165	787	718	1034	1471	1690	1345	1315	1133	1198	1039	1367	2306	1267
AGAGCTTCGCCGGCCGAGCC_MIR2277	MIR2277	312	326	320	326	315	408	529	387	495	400	497	272	380	903	347
AGAGCTTTGCATACCCAAGG_MIR7848	MIR7848	291	509	374	295	459	583	716	523	588	502	447	423	428	902	484
AGAGGAAAAGTTAGGGTCAG_MIR6832	MIR6832	295	401	391	318	368	547	625	493	427	464	406	364	451	800	453
AGAGGAAGATGCTGAGCTAG_MIR3612	MIR3612	951	1209	961	890	1243	1482	2149	1664	1459	1572	1431	1224	1367	3240	1540
AGAGGAAGGAAATGTTTCGA_SSX3	SSX3	320	322	320	347	335	408	519	396	444	357	479	322	432	984	432
AGAGGACAGACACATGAGCC_MIR6847	MIR6847	399	378	311	345	396	623	600	518	599	418	404	414	541	1096	488
AGAGGAGAAGACGGGAGGAG_MIR483	MIR483	208	131	130	133	94	146	189	77	95	105	108	128	118	157	181
AGAGGAGAAGCCCAGGAACG_MIR6783	MIR6783	740	794	680	586	683	959	1050	873	782	922	787	692	912	1590	787
AGAGGAGCTGAGGGACATTG_MIR4646	MIR4646	269	272	303	163	317	364	503	295	464	399	275	332	402	950	285
AGAGGAGTCCCTGCGCCATG_CENPM	CENPM	661	791	640	575	616	723	942	737	680	666	824	473	583	979	552
AGAGGATCAAGTCAGGTTGG_MIR7111	MIR7111	220	211	245	216	251	328	390	257	353	333	282	336	387	901	314
AGAGGATGACTGATTTCTTT_MIR29A	MIR29A	535	638	705	512	742	1000	1268	975	1086	969	959	677	989	2223	949
AGAGGCCGAAGCCGTACACG_RCC1	RCC1	447	646	557	482	553	702	971	484	541	626	471	535	558	1264	534
AGAGGCTGAGAAGGTGATGT_MIR6884	MIR6884	556	784	646	606	870	942	989	834	771	853	898	799	805	1481	644
AGAGGCTGGATGCTCAGAGA_MIR8056	MIR8056	125	90	121	114	177	144	190	112	183	150	98	84	73	201	170
AGAGGCTTTGTGCGGATACG_MIR3188	MIR3188	238	252	213	184	246	295	446	307	388	241	337	218	347	771	228
AGAGGGATTTATTGAATACT_MIR548V	MIR548V	630	704	636	614	842	1066	1141	885	975	1037	996	886	933	1944	1185
AGAGGTGGGATGAGCTGGAA_MIR1260A	MIR1260A	383	548	471	419	508	746	782	575	657	493	519	509	546	1175	690
AGAGGTTGAGGTTCTGACTG_MIR4667	MIR4667	521	372	521	462	505	583	906	573	560	569	519	576	527	1099	583
AGAGTAAGCATCAATAGCAT_MIR6895	MIR6895	510	681	591	469	726	664	948	868	655	714	786	683	629	1220	809
AGAGTACCTGAACCAATGCT_IFNK	IFNK	256	333	297	269	310	393	638	404	450	479	354	460	407	691	376
AGAGTACTCTATAAATCTAG_MIR147B	MIR147B	369	499	370	291	424	518	563	485	432	548	637	439	402	788	560
AGAGTATCTCACACTTCAAT_MIR7853	MIR7853	266	229	224	237	290	430	500	282	358	307	355	384	471	788	329
AGAGTCACAGTGAAGGTCAG_MIR6837	MIR6837	187	243	265	155	286	346	415	304	372	276	312	260	380	633	321
AGAGTCAGCGGAACCAGCCT_MIR4522	MIR4522	205	274	236	168	295	353	394	389	281	196	284	200	241	564	155
AGAGTCCACTGTGTTTTGCT_MIR649	MIR649	359	481	368	331	520	631	885	468	594	488	519	443	603	1305	639
AGAGTCCTGACTGCGTGCCA_MIR3650	MIR3650	239	405	325	289	338	405	534	465	487	289	444	246	402	857	320
AGAGTCGAGGACTGGTGGAA_MIR3131	MIR3131	244	332	279	164	370	428	551	404	386	358	392	267	419	723	418
AGAGTCTCAGAGTCGAGGAC_MIR3131	MIR3131	163	227	180	141	223	286	331	174	288	222	194	217	260	461	175
AGAGTCTGAAGAGTCTTTGG_MIR4427	MIR4427	231	158	193	160	198	204	225	221	254	244	172	264	348	592	379
AGAGTCTGATATTCAAAAAG_MIR655	MIR655	205	240	260	197	221	397	412	412	443	266	378	247	276	624	298
AGAGTGCATCGACCCCTCGG_MYC	MYC	508	414	362	260	347	471	453	387	312	355	359	360	439	865	411
AGAGTGGCAGTCGAAGGGAA_MIR628	MIR628	142	135	100	127	194	206	205	231	320	190	198	123	249	455	188
AGAGTTAGTGGGCTAGAGAG_MIR6758	MIR6758	265	272	255	239	347	442	447	380	259	284	324	337	332	542	295
AGAGTTCACTCCGGGGACAA_MIR4634	MIR4634	274	346	271	207	286	418	481	302	344	279	308	305	337	639	243
AGAGTTCCCTACCTTCAATG_MIR3664	MIR3664	320	270	366	372	408	461	538	455	494	411	395	379	488	836	427
AGAGTTGCCAGAGCAGCCTG_MIR6501	MIR6501	260	180	146	195	96	212	274	129	178	183	170	87	130	270	112
AGATAACCAAAGAGAGAAAC_MIR9-3	MIR9-3	90	27	65	95	81	171	83	137	106	62	117	88	112	175	101
AGATAAGAATCTCTTCCTCA_EFCAB3	EFCAB3	278	285	288	210	272	366	439	357	283	356	276	410	420	807	683
AGATACTTTTCAACTCTAAT_MIR1305	MIR1305	355	438	360	294	337	517	697	480	525	450	452	511	433	1160	591
AGATATGGAAGAGCTGTGTT_MIR1270	MIR1270	543	756	558	479	605	813	1035	674	907	739	679	752	917	2242	881
AGATCAAAGTCCAGGTGCCC_MIR8058	MIR8058	288	324	232	229	366	459	544	387	377	331	334	316	386	713	378
AGATCAAGGTTCTCCCCGCA_PROP1	PROP1	488	824	636	528	579	766	961	851	850	749	873	747	849	1633	805
AGATCATTATATGTATGATC_MIR4528	MIR4528	528	649	609	506	700	990	1120	909	909	735	811	787	839	2037	954
AGATCCACCAGGATGGCACG_TUBB	TUBB	866	899	673	748	555	894	863	503	584	460	488	420	524	1079	492
AGATCCCTCAAATCCGTGTT_MIR3936	MIR3936	376	458	363	324	534	587	826	466	647	437	580	558	573	1104	724
AGATCGGTGGGTAGGGTTTG_MIR1229	MIR1229	478	608	487	342	597	782	837	718	650	624	722	571	554	1213	652
AGATCTAGTCTCCCACACCC_MIR7161	MIR7161	339	418	377	316	457	464	729	537	606	402	466	392	528	1255	346
AGATCTGCAAGAGGAAGCCG_RBMY1D	RBMY1D	212	260	272	258	254	437	571	360	378	367	240	309	336	672	277
AGATCTGGGTGCGATGATGA_MIR1272	MIR1272	165	214	153	165	179	215	311	231	189	334	369	333	194	426	388
AGATGACACTTGACTCAGCT_MIR6513	MIR6513	877	1057	941	917	1033	1393	1684	1270	1204	1228	1324	1139	1025	2075	1554
AGATGGCTGCCGTTACGCCG_MIR3610	MIR3610	625	594	549	587	549	713	1170	741	808	760	685	722	767	1406	901
AGATGGTGGACTACAGCGTG_MIR1181	MIR1181	231	270	188	194	180	302	261	197	154	194	200	97	200	210	64
AGATGGTTCTGTGGAGTCCT_MIR3198-2	MIR3198-2	258	361	277	268	310	370	503	271	326	338	279	308	404	979	292
AGATGTCCAGCCACAATTCT_MIR219A2	MIR219A2	1948	2440	2155	2024	2704	3551	3808	3246	3468	3186	2924	2785	3053	5635	3263
AGATGTCGCTTCTCCCACTG_MIR6077	MIR6077	385	453	333	374	435	540	724	484	583	557	555	458	464	1035	563
AGATGTGGACTGCTAAATGC_MIR1253	MIR1253	317	464	363	329	422	391	555	483	344	428	465	327	402	727	397
AGATGTTGATGCACGTGACG_MIR3945	MIR3945	705	746	707	682	843	1227	1092	995	1022	813	861	647	894	2156	881
AGATGTTTTAAGGACACTGA_MIR7856	MIR7856	167	189	174	149	210	191	301	238	174	196	209	183	171	476	194
AGATTAAAATCACATTGCCA_MIR23B	MIR23B	454	611	603	352	570	720	767	745	650	509	661	407	716	1432	512
AGATTAGAGGTATTGTTCAG_MIR8061	MIR8061	555	663	593	619	719	974	1115	839	1012	1067	917	1003	915	2006	1337
AGATTATTGTTGGCATGGGG_MIR1249	MIR1249	238	333	222	200	258	334	462	299	309	318	306	236	331	457	284
AGATTCTCCTTGTTGCATGA_MIR802	MIR802	366	566	525	496	652	1020	993	841	966	674	771	825	863	1622	944
AGATTCTGAAAATCACTAAC_MIR6878	MIR6878	72	95	109	88	129	139	199	129	117	123	86	111	163	178	123
AGATTCTGGACACCAGTGTG_MIR147B	MIR147B	634	774	717	517	846	931	1280	960	995	816	886	762	958	1731	898
AGATTGAAGTTGAATAGTGC_MIR3161	MIR3161	177	189	161	169	222	373	400	402	348	258	299	229	253	485	252
AGATTGAGGAAGGGGCTGAG_MIR621	MIR621	217	233	216	165	221	296	327	161	259	229	269	250	242	537	347
AGCAAAAACAGACTGAGACA_MIR4499	MIR4499	174	158	192	227	199	302	421	246	322	203	215	203	323	625	220
AGCAAAAATTGGGCTCATTT_MIR4759	MIR4759	307	378	329	290	469	535	695	540	448	556	487	523	469	870	566
AGCAAAACGGCATGATTGCA_MIR3164	MIR3164	648	743	602	555	697	988	1238	863	907	932	816	839	1117	2057	858
AGCAAAATGAGAATGAACTG_MIR8059	MIR8059	292	257	259	209	346	302	372	382	329	330	307	283	262	386	284
AGCAAAGCGCTCTGTTCAGA_MIR1251	MIR1251	196	190	230	195	322	336	369	249	345	183	238	224	323	795	250
AGCAAAGTGATGAGTAATAC_MIR3609	MIR3609	217	289	243	222	323	451	461	328	306	327	341	351	314	594	320
AGCAAATCAGAATCACACCT_MIR361	MIR361	207	268	223	191	283	324	432	295	316	318	299	221	199	458	341
AGCAACACACATTTCCTAGA_MIR563	MIR563	135	109	122	135	237	254	237	236	157	307	386	181	136	342	182
AGCAACTCTGACCAGACCCT_MIR6764	MIR6764	1123	1189	1169	968	1153	1491	1977	1442	1466	1301	1188	1198	1199	2580	1447
AGCAAGAATATGTCATGCTG_MIR518B	MIR518B	340	391	402	294	429	498	528	554	472	333	529	435	356	865	375
AGCAATACAGAGAGCTACCC_MIR3973	MIR3973	714	842	724	707	885	1093	1331	1021	929	1099	959	938	918	1707	1032
AGCAATGAGAAGCCTCTGAA_MIR1827	MIR1827	245	338	281	225	329	407	385	371	414	357	444	237	395	930	455
AGCAATGATGACTACTGATG_CCT4	CCT4	467	332	268	293	231	291	313	227	257	248	251	172	257	537	212
AGCAATGGGCACGGCAGTCT_MIR7706	MIR7706	258	356	311	224	425	455	494	468	636	313	380	247	629	1257	336
AGCAATGTGTGACAGGTACA_MIR2113	MIR2113	334	377	396	340	425	659	678	424	491	452	467	419	516	1150	618
AGCACACAACAGGCTCCACC_MIR4730	MIR4730	815	854	806	688	979	1150	1414	937	1267	1010	1013	1060	994	2184	1304
AGCACAGAAATATTGGCACA_MIR195	MIR195	768	878	765	693	751	1042	1393	968	894	997	933	787	897	1760	898
AGCACAGCATCACACGTCCC_MIR3689F	MIR3689F	921	1104	927	798	1030	1206	1854	1069	1253	1329	1051	1151	1330	2581	1439
AGCACAGCGGGGTTAATTCC_MIR636	MIR636	264	220	255	189	232	280	478	347	298	239	305	230	212	330	276
AGCACAGGATCAGACCCCCC_MIR3689B	MIR3689B	637	798	688	607	760	989	1115	900	970	802	867	678	839	1888	746
AGCACAGGGCTGAGTCCCGG_MIR5587	MIR5587	195	202	158	147	196	277	344	193	297	261	197	230	211	403	295
AGCACAGTCATACAGAATAT_MIR215	MIR215	463	465	464	409	602	642	1023	667	632	822	646	735	678	1396	682
AGCACAGTGCTTATACAAGA_MIR1248	MIR1248	96	130	96	117	120	128	202	133	135	151	72	110	118	159	160
AGCACATGCTCAAACATCCG_MIR105-2	MIR105-2	391	402	361	368	427	571	698	518	531	586	472	515	448	1021	655
AGCACCACATCAGGCCCACG_MIR770	MIR770	322	409	314	216	278	531	627	425	552	512	375	420	476	825	630
AGCACCACCCGCCTTCACAA_MIR326	MIR326	599	631	617	529	784	964	1123	836	980	771	975	769	723	1648	931
AGCACCCACATCTGTCCATT_MIR548H1	MIR548H1	312	465	410	287	406	589	635	583	630	520	541	544	573	1151	471
AGCACCTGGAACGGGAGCCG_MIR1292	MIR1292	188	233	172	106	181	344	304	240	299	272	231	200	306	752	209
AGCACGTTGGCCCTTTTCTC_MIR4251	MIR4251	272	367	297	262	330	477	497	403	425	376	529	346	425	641	406
AGCACTAATTAGTAAGAGAA_DEFB107A	DEFB107A	117	125	90	64	75	118	160	114	126	149	86	78	104	104	138
AGCACTCACTCCAATTTCCC_MIR8089	MIR8089	242	177	204	180	243	326	394	231	347	263	313	205	411	961	225
AGCACTCATATAACGTCCTC_MIR4319	MIR4319	905	1017	805	846	869	1307	1513	1055	1080	1115	1210	972	991	2113	1254
AGCACTGGGCACCATGCAGG_MIR4274	MIR4274	183	135	184	171	146	313	338	188	226	209	136	127	221	495	272
AGCACTGTGATAACTGAGCC_MIR101-1	MIR101-1	202	233	248	184	270	450	340	378	317	256	274	289	302	667	331
AGCAGAAGCAACATGCGGAG_MIR4784	MIR4784	190	221	196	153	160	212	273	192	182	283	106	135	154	400	218
AGCAGACAATGATCCAACAG_SF3B3	SF3B3	195	192	142	136	115	171	174	128	153	159	135	113	128	273	143
AGCAGACCTAGGTCCACACA_MIR6831	MIR6831	227	238	289	224	241	465	437	258	358	356	207	341	412	881	383
AGCAGAGCAGCAGTGGGGTA_MIR6782	MIR6782	269	309	248	209	359	378	456	341	336	364	260	292	256	630	332
AGCAGCAGTGGGGTAGGGGT_MIR6782	MIR6782	240	190	186	132	138	241	276	206	250	279	173	191	231	513	268
AGCAGCCCCACTGGAACCAG_MIR194-2	MIR194-2	582	588	481	577	596	684	924	644	666	580	518	592	723	1339	633
AGCAGCCCTCGGCGGCCCGG_MIR4449	MIR4449	221	199	188	109	197	164	257	248	200	208	247	176	183	455	160
AGCAGCGAGAGGGCGGCAAA_MIR4632	MIR4632	804	895	836	681	911	1259	1417	1091	1150	1013	1018	800	1187	2184	950
AGCAGGAATTAACGGCCTAG_DPAGT1	DPAGT1	216	192	232	155	217	274	339	190	237	176	141	134	165	577	176
AGCAGGATGTGCGGGCAGCG_MIR4793	MIR4793	278	334	301	240	359	354	504	371	475	298	376	312	348	604	347
AGCAGGGCCGGCTCCTCTGG_MIR6803	MIR6803	201	221	212	195	207	352	280	195	203	174	207	111	274	557	137
AGCAGGTGCCAAGAACAGGT_MIR1202	MIR1202	768	967	762	648	970	1104	1563	1100	1011	1113	1213	1172	970	2050	1483
AGCAGTAACTGCCGTGAATC_MIR196A1	MIR196A1	573	772	643	592	791	1116	1187	962	967	820	936	836	829	1468	1051
AGCAGTACCAGACGGTTCTG_MIR3198-1	MIR3198-1	287	406	303	232	282	418	534	393	393	365	417	272	444	873	377
AGCAGTACCAGATGGTTCTG_MIR3198-2	MIR3198-2	668	624	620	477	683	835	1133	681	722	753	616	824	768	1384	861
AGCAGTACCAGCCTAGAGCA_MIR645	MIR645	156	263	189	148	172	255	210	149	175	218	105	154	144	377	152
AGCAGTTCAGAGTGGTGTGT_MIR6748	MIR6748	496	624	396	420	482	608	764	772	730	544	474	458	622	1152	611
AGCAGTTTCCAATACAAACA_MIR1284	MIR1284	151	161	175	128	161	238	271	187	200	192	252	177	200	598	238
AGCATACAAGTGCCACACGT_VRTN	VRTN	519	479	446	493	459	723	777	702	485	607	623	492	498	1055	524
AGCATATTGTCCATTGTATC_MIR2355	MIR2355	320	349	326	293	399	539	631	537	519	442	498	438	523	1258	566
AGCATCGAAGGGCGGATGCA_MIR3182	MIR3182	158	220	187	123	170	280	249	281	252	121	216	142	209	463	182
AGCATGAACCAAAGAGCCAG_MIR4676	MIR4676	220	321	263	226	242	329	432	272	289	231	345	195	273	626	387
AGCATGAACTATGTAAAGCT_MIR6085	MIR6085	398	335	358	302	381	537	545	472	450	444	482	540	460	647	527
AGCATGGAAGCACTTACCCA_MIR302E	MIR302E	785	910	827	727	1069	1126	1582	903	982	938	881	909	1112	1764	1020
AGCATGTCCTCAGAACCCCA_MIR6852	MIR6852	246	254	236	213	233	281	387	321	317	210	312	277	253	499	218
AGCATTACCGAACAATCTAA_MIR3684	MIR3684	137	122	129	101	256	234	234	166	179	209	191	192	179	335	188
AGCATTGCTGTGGGGGAGAG_MIR483	MIR483	610	666	674	626	773	1019	1068	825	968	826	713	790	814	2015	1192
AGCATTGTACAGGGCTATGA_MIR103A1	MIR103A1	1357	1691	1517	1285	1665	2116	2297	2010	2291	2232	2087	1681	2254	5550	2097
AGCATTGTACAGGGCTATGA_MIR103B1	MIR103B1	1357	1691	1517	1285	1665	2116	2297	2010	2291	2232	2087	1681	2254	5550	2097
AGCATTTGATACTGAAAACG_MIR376A1	MIR376A1	1320	1726	1362	1083	1681	1965	2490	1721	1699	1849	1813	1652	1851	3186	1847
AGCATTTGATACTGAAAACG_MIR376A2	MIR376A2	1320	1726	1362	1083	1681	1965	2490	1721	1699	1849	1813	1652	1851	3186	1847
AGCATTTGATACTGAAAACG_MIR376C	MIR376C	1320	1726	1362	1083	1681	1965	2490	1721	1699	1849	1813	1652	1851	3186	1847
AGCCAAGCACAATTTGCCGT_PLK1	PLK1	764	654	636	554	513	677	798	618	610	519	558	625	626	1276	571
AGCCACAGGTGGGATGAGAG_MIR3132	MIR3132	391	458	380	375	497	531	543	626	564	406	458	472	454	1115	574
AGCCACATGCCCTTACATCA_EFTUD2	EFTUD2	353	374	267	208	341	419	415	418	419	293	337	309	275	606	354
AGCCACTCCCCAGGAGAACC_MIR6763	MIR6763	233	293	262	227	263	353	338	383	378	245	248	213	283	770	299
AGCCAGACATAACACCTGGG_MIR7111	MIR7111	823	817	754	582	782	857	1250	836	788	855	923	752	727	1360	923
AGCCATAGCTTGGAATATCG_SULT6B1	SULT6B1	195	160	220	189	185	259	385	207	197	252	266	256	261	508	274
AGCCATGAGGAGCTGGCAGT_MIR5100	MIR5100	676	822	693	571	640	902	1064	716	674	751	648	645	678	1494	728
AGCCATTGACTAAATCACCA_MIR106A	MIR106A	156	153	173	197	141	306	342	295	335	266	283	231	410	1024	336
AGCCATTGTTTGGGTTGGGG_MIR6737	MIR6737	557	765	680	531	751	1032	1193	835	922	774	909	834	771	1668	993
AGCCCAAAAGGAGAATTCTT_MIR186	MIR186	225	242	208	193	194	284	406	261	357	282	216	206	306	472	486
AGCCCACAGTCCCCCTCGTG_MIR4322	MIR4322	223	221	261	203	286	299	517	291	304	325	242	418	191	493	515
AGCCCAGCAGGACGGGAGCG_MIR4530	MIR4530	196	161	157	152	216	223	337	145	228	210	140	242	194	386	186
AGCCCATGCCCAGCACTGCA_MIR3677	MIR3677	284	380	315	261	392	415	678	590	439	323	604	451	388	794	370
AGCCCCGAAACACCCATCCC_MIR5705	MIR5705	321	372	378	325	446	556	733	531	446	426	586	422	368	750	536
AGCCCCGGAGAGTCTGACCA_MIR4675	MIR4675	569	548	500	480	616	613	881	746	759	625	589	587	687	1659	688
AGCCCCTCCTGCTAGTGCTA_MIR612	MIR612	225	232	204	147	199	300	331	179	192	194	193	247	206	356	290
AGCCCGAAAATGGGAGACGC_MIR3944	MIR3944	192	202	215	180	204	303	322	334	221	200	287	161	257	398	228
AGCCCGAGCCCGACCCTGCG_MIR6084	MIR6084	521	661	606	441	611	818	1104	721	747	827	643	677	654	1538	885
AGCCCGCGCTTTAAGGCCGG_MIR4741	MIR4741	248	240	295	219	237	334	491	432	432	376	430	342	378	837	384
AGCCCTCACTCTTGAACACG_BPIFB6	BPIFB6	358	412	372	290	414	532	568	485	504	357	321	415	430	797	393
AGCCCTGCGGAGGAGGTGGC_MIR6727	MIR6727	188	218	248	203	219	353	362	291	352	281	309	314	349	623	323
AGCCGCGGGTGCCCGGTGCT_MIR34B	MIR34B	316	443	340	276	335	476	628	442	405	491	424	533	542	1160	794
AGCCGCTGTCACACGCACAG_MIR210	MIR210	514	735	580	557	678	741	881	745	788	715	812	682	650	1252	767
AGCCGGACAGCTCCCTTCCC_MIR3155A	MIR3155A	1120	1262	1294	1090	1401	1906	2131	1684	1829	1487	1518	1395	1439	3024	1590
AGCCGGACAGCTCCCTTCCC_MIR3155B	MIR3155B	1120	1262	1294	1090	1401	1906	2131	1684	1829	1487	1518	1395	1439	3024	1590
AGCCGGTCCACTCTGTATCC_MIR7-2	MIR7-2	1555	1920	1844	1345	2215	2640	3161	2558	2811	2514	2522	2482	2877	6281	2939
AGCCGGTGGGAGGGGAAACG_MIR4634	MIR4634	339	395	374	297	312	488	538	303	408	362	438	370	405	670	423
AGCCGGTGGGGCTGGAGTAA_MIR4758	MIR4758	224	276	192	196	206	233	371	202	286	265	266	280	218	497	352
AGCCGTAAACTTAGAAATGT_MIR1272	MIR1272	477	480	363	426	495	633	768	534	571	581	458	576	418	920	801
AGCCGTCCTTACCCCACAGC_MIR3619	MIR3619	289	276	340	284	281	475	522	378	350	347	328	305	406	783	340
AGCCGTCTGCAAGGTGACAG_MIR2276	MIR2276	213	306	211	246	187	369	279	314	242	244	298	221	310	578	219
AGCCGTTCTCTGATTGGCAA_MIR138-1	MIR138-1	703	827	757	656	828	1233	1212	960	1327	932	997	961	1158	2767	1044
AGCCTCCAAACCTGTAGACA_MIR4478	MIR4478	428	589	504	423	497	873	1074	680	679	750	566	631	673	1139	793
AGCCTCCACAGCCATAGCCC_KRTAP19-3	KRTAP19-3	957	1079	856	720	965	1168	1416	957	1305	827	995	879	969	1672	916
AGCCTCTGATATAAGAGCAA_MIR6083	MIR6083	168	204	188	113	205	238	300	252	210	208	253	112	220	392	229
AGCCTGGGGAAGGCTTGGCA_MIR6780B	MIR6780B	180	282	120	95	234	268	335	200	181	271	236	157	212	301	213
AGCCTTCTCTGCCTTACGCT_MIR7843	MIR7843	528	805	567	464	732	793	1117	855	817	867	1046	766	711	1702	930
AGCCTTGGGTAGAATTCCAG_MIR1291	MIR1291	213	229	191	137	240	283	232	250	265	275	189	200	197	367	209
AGCCTTTGGCATAACCCTCA_BPIFB6	BPIFB6	387	444	456	274	471	622	742	639	518	628	488	556	630	1023	733
AGCGAAAGCCCGCGCCCCAG_MIR7846	MIR7846	202	286	246	243	352	355	367	395	345	374	355	311	307	681	406
AGCGAGAGTCTCTCTTACCC_MIR874	MIR874	744	812	787	714	989	1174	1346	1094	887	973	1028	932	970	1879	1115
AGCGAGCTGAACTAGAGATT_MIR7158	MIR7158	216	248	197	200	202	293	331	215	214	347	244	300	280	474	282
AGCGAGGAGAGCGGTGGATC_MIR3197	MIR3197	515	586	541	499	664	827	950	565	725	663	502	698	786	1604	644
AGCGCGTTTTCAGTTTCATA_MIR4738	MIR4738	249	275	271	251	282	295	278	250	300	291	275	244	324	415	261
AGCGGGGAGAAACTCAAGCG_MIR423	MIR423	405	532	464	445	599	690	743	665	802	517	721	486	772	1719	736
AGCGGTAACTGGGCAGACGG_MIR935	MIR935	249	197	261	167	260	267	451	209	334	220	202	246	350	710	277
AGCGGTAAGGAGCCCGAGTG_MIR6816	MIR6816	624	839	662	549	695	977	1371	1048	935	1041	792	751	862	1767	910
AGCGTACAGTGCCTTTCTCA_MIR513C	MIR513C	348	535	394	312	493	481	656	554	655	580	669	570	534	1069	678
AGCGTCACCAAGTCCACTGT_MIR675	MIR675	843	1106	1033	905	1224	1316	1720	1324	1235	1059	1205	1145	1029	1988	1130
AGCGTCCAAACACGGATTTG_MIR3936	MIR3936	628	881	711	632	904	1082	1401	1098	936	1120	1220	961	975	1726	1057
AGCGTCCCAGCAGATAAATG_MIR4729	MIR4729	989	1090	1022	897	1124	1340	1855	1328	1332	1305	1401	1108	1207	2077	1383
AGCTAACCAGATGCTGCCCT_MIR6852	MIR6852	824	1029	757	695	928	1310	1526	1124	1385	1170	1032	1045	1202	2253	1331
AGCTAAGGTGCAGTGTGATG_MIR6072	MIR6072	238	362	262	299	324	405	436	356	430	312	350	216	266	534	303
AGCTAATACAATTTAAGAAC_MIR4791	MIR4791	111	122	128	105	130	188	177	121	138	122	140	107	82	254	127
AGCTAATCGACCTATGGTTT_MIR1265	MIR1265	578	858	726	692	860	1128	1234	1058	860	860	983	853	786	1749	836
AGCTATATTATTCAAATGCT_MIR1183	MIR1183	169	192	171	104	232	189	261	178	209	215	219	160	242	528	205
AGCTCAATATCGTCACATGA_C7orf66	C7orf66	366	472	373	377	539	562	742	595	708	596	457	506	757	2144	770
AGCTCAGAATCTCAACCCCA_SAE1	SAE1	137	125	192	93	197	140	161	138	107	152	133	168	139	309	141
AGCTCAGCGTGGATTGGTTT_MIR5092	MIR5092	1073	1253	1123	953	1485	1636	2055	1634	1511	1508	1620	1505	1548	3136	1699
AGCTCAGTACAGGATACCTC_MIR486-1	MIR486-1	261	249	221	210	221	393	332	320	372	222	181	266	339	669	129
AGCTCCAAATCTGTGCACCT_MIR5698	MIR5698	610	709	709	625	780	1050	1013	1040	938	706	967	673	962	1853	735
AGCTCCAGAATGTGGAACTA_MIR4329	MIR4329	403	471	439	423	538	540	721	491	434	514	481	374	439	868	356
AGCTCCAGCGAACCGCGCGT_IMP3	IMP3	552	461	516	377	378	497	464	306	385	433	405	300	392	846	398
AGCTCCTAGAGACTACAGAC_KPNB1	KPNB1	189	127	126	79	135	160	172	151	207	146	131	67	110	337	114
AGCTCTACCAGCAAAACATG_MIR4451	MIR4451	182	285	169	194	232	252	354	247	201	239	258	220	171	426	288
AGCTCTCCAGTGGATTCGAT_MIR3651	MIR3651	253	272	224	301	261	388	462	399	271	252	280	315	348	542	271
AGCTCTGCACCTTGTTAGAG_MIR27B	MIR27B	199	199	208	174	227	254	381	249	299	283	293	322	224	650	369
AGCTCTTCCCTTTCTACGCA_MIR6077	MIR6077	250	340	306	221	298	464	506	362	423	446	451	446	297	727	374
AGCTGACAACCTGATCAATG_NARS	NARS	481	562	422	438	356	443	526	491	470	296	530	208	471	736	309
AGCTGACAATCCAGAGCCTG_MIR545	MIR545	487	571	514	514	728	695	837	626	693	511	734	521	697	1344	612
AGCTGAGGGACATTGCGGAG_MIR4646	MIR4646	217	261	215	183	220	251	321	304	285	228	175	220	304	712	229
AGCTGCTGATTACGAAAGAC_MIR222	MIR222	173	148	201	143	124	263	395	245	315	342	300	173	271	753	233
AGCTGCTGTTCCACCTCAGA_MIR7162	MIR7162	244	233	220	196	269	365	358	277	287	319	205	220	294	680	287
AGCTGGCTTCACCTCATCAC_MIR4786	MIR4786	594	739	643	495	672	832	1182	765	735	940	752	579	746	1461	818
AGCTGGGGAAAAGGGTGGCA_MIR1227	MIR1227	349	345	379	250	377	532	485	413	482	379	427	312	474	932	428
AGCTGGGGACCTGAGACATG_MIR6513	MIR6513	367	418	382	304	329	463	570	367	462	354	401	349	439	948	430
AGCTGGGTTGAGAGGGCAAA_MIR320B2	MIR320B2	394	603	534	367	633	700	982	765	601	569	590	574	863	1708	598
AGCTGGTAACTTTGAACTAA_MIR2052	MIR2052	184	235	203	205	278	318	387	289	266	280	272	309	264	702	293
AGCTGGTCCATGGCAGAGCT_MIR378G	MIR378G	183	161	234	137	231	274	298	194	335	203	258	207	230	476	217
AGCTGTAGACCTGGGCCCCC_MIR6752	MIR6752	246	325	304	160	348	418	500	435	333	330	435	307	317	677	301
AGCTGTCCCAACACCACCCC_MIR608	MIR608	751	883	858	721	1057	1475	1655	1218	1485	1334	1250	1140	1274	2610	1374
AGCTGTCTTCAGCCCCATTA_MIR4472-1	MIR4472-1	272	426	304	346	335	444	498	478	377	356	394	374	416	800	491
AGCTTACAGATGGCTTATCA_MIR1269B	MIR1269B	407	640	455	414	628	774	728	774	655	595	669	517	586	1268	717
AGCTTCAGGGAGTCAGGGGA_MIR4270	MIR4270	173	186	176	105	210	262	249	289	231	288	260	219	297	718	320
AGCTTCCCAACAGATAAATG_MIR4729	MIR4729	426	537	461	424	517	624	712	593	618	605	508	396	523	1094	460
AGCTTCGGGATGAATCACCA_SPATA31A7	SPATA31A7	174	179	160	139	133	251	264	240	257	163	228	113	193	440	99
AGCTTGCCAAGTGCGGATCA_MIR5694	MIR5694	271	406	288	239	402	513	465	437	473	321	379	424	464	912	574
AGCTTTACACCAATGCCCTA_MIR324	MIR324	372	363	409	288	485	541	751	513	565	669	418	687	640	1047	810
AGCTTTGTCTACAACAGCAT_GBP7	GBP7	219	206	199	145	232	413	248	232	304	236	186	263	318	698	279
AGCTTTGTCTAGACATGGAG_MIR4277	MIR4277	326	284	348	279	428	485	582	466	464	414	392	400	495	1047	296
AGGAAAACTTCCAACTGAAA_MIR8087	MIR8087	167	196	186	134	182	238	315	216	298	262	150	317	225	384	380
AGGAAATGAGAGACCTGTAC_MIR4712	MIR4712	265	274	240	223	348	255	438	292	342	373	308	318	140	293	426
AGGAAATGTTGGCTGTCCTG_MIR5739	MIR5739	797	823	766	560	738	1028	1107	834	990	1038	821	984	855	1407	1019
AGGAACACTGAGTACTCCCC_RETNLB	RETNLB	290	284	310	216	287	362	404	432	400	353	343	348	323	720	313
AGGAACTGACAGGTTGAGAC_MIR4514	MIR4514	681	992	761	701	891	911	1419	930	935	887	989	794	916	1609	1081
AGGAAGCAAATCCCATCCCC_MIR23A	MIR23A	608	723	540	500	653	740	916	824	875	629	940	768	788	1587	741
AGGAAGGCGAGGGGTGAGCA_MIR6858	MIR6858	410	479	454	377	456	666	692	346	703	552	561	498	562	1182	682
AGGAAGGTCCCATTACTGCA_MIR583	MIR583	321	463	372	246	464	669	595	566	594	471	428	365	536	849	470
AGGAATTCCACTGGCAGCCA_MIR6735	MIR6735	313	243	222	203	252	328	481	343	338	386	388	378	364	793	431
AGGACAGGCAGATATGTGAT_MIR3927	MIR3927	321	319	321	218	329	444	525	406	386	363	368	365	413	705	464
AGGACCACACCCGTCCGAGT_MIR3147	MIR3147	311	331	276	268	327	457	518	386	413	366	348	426	482	707	436
AGGACCAGACGGATGTGGCA_MIR7152	MIR7152	156	246	175	148	139	277	306	146	210	226	122	161	198	232	258
AGGACCAGAGGCGACTGGAG_MIR8072	MIR8072	196	210	195	174	308	272	288	203	274	298	278	199	259	463	302
AGGACCCTGCGGTGACATCA_MIR4526	MIR4526	497	609	565	503	749	858	1092	757	901	723	850	548	684	1481	679
AGGACTACCTGCCTGCAGAA_MIR6500	MIR6500	456	524	458	280	428	742	894	670	649	693	564	579	516	1417	682
AGGACTAGCAAAGGTTACTC_MIR554	MIR554	333	507	263	276	381	441	526	458	531	458	432	361	357	750	397
AGGACTCTTTCATGACCAGG_MIR665	MIR665	391	511	399	370	534	758	940	617	709	497	440	553	795	1547	748
AGGACTGCCACCCCAAGCCA_MIR3972	MIR3972	500	545	567	404	594	879	1028	791	746	705	715	619	744	1416	746
AGGACTGGGGCAGACAGACG_MIR1238	MIR1238	292	380	303	270	324	383	572	341	384	448	206	290	255	527	307
AGGACTTTCGCGCTACCTGC_MIR1539	MIR1539	664	643	658	654	714	939	1055	818	742	800	767	807	779	1666	812
AGGAGAAAGGACCCTTCCAG_MIR296	MIR296	171	205	160	199	122	195	256	216	128	199	184	119	150	270	192
AGGAGACCATGACGTCACAG_MIR4757	MIR4757	325	401	337	291	509	544	540	487	561	458	413	367	573	1285	464
AGGAGAGCGGTGGATCGGGA_MIR3197	MIR3197	243	194	169	167	186	254	285	199	217	197	213	193	176	400	184
AGGAGAGTAACCAAGGTAAG_MIR3940	MIR3940	704	884	763	689	849	1224	1325	957	1019	1016	992	1108	968	1957	1176
AGGAGATGCTGGGCTTGGGT_MIR4313	MIR4313	239	188	170	163	196	265	353	260	279	285	203	258	241	426	244
AGGAGCCCAAGCCATCCTCG_MSGN1	MSGN1	145	248	169	154	208	218	273	226	204	182	257	159	149	369	205
AGGAGCCCTCATATGGCAGT_MIR6769A	MIR6769A	304	338	336	338	349	474	536	500	558	341	498	299	405	834	323
AGGAGCCCTCATCTCACCTG_MIR6886	MIR6886	838	784	724	724	691	1061	1026	796	882	808	693	644	850	1740	787
AGGAGCCGGACTGGACCTCA_MIR4673	MIR4673	264	301	335	238	331	387	567	360	378	318	446	282	460	729	267
AGGAGCCTATGTGGACTGAC_MIR4800	MIR4800	994	1260	1252	1088	1496	1546	2150	1865	1541	1589	1670	1361	1599	3449	1640
AGGAGCCTGTGGGAGGGCAG_MIR1229	MIR1229	449	480	386	326	432	460	559	355	430	480	264	355	353	727	384
AGGAGCTAAGACACACTCCA_MIR920	MIR920	335	409	370	348	452	618	815	476	611	575	487	572	495	1276	659
AGGAGCTAGCCAGGCATATG_MIR4633	MIR4633	241	421	297	258	353	455	498	465	474	468	398	336	437	973	491
AGGAGCTTAGCAAGTAGCTA_MIR4517	MIR4517	229	283	218	187	198	327	467	221	283	303	282	272	246	417	349
AGGAGGAAGGGCAAGTCCAA_MIR7107	MIR7107	450	440	443	364	522	570	703	482	460	480	527	335	495	1116	549
AGGAGGCGGGGGCGAAAAGG_MIR1281	MIR1281	273	272	263	195	232	268	442	236	263	194	205	202	237	527	226
AGGAGGCTTGGTCTTAGCAC_MIR4747	MIR4747	825	755	861	714	879	1150	1396	1118	820	921	936	929	925	1803	1138
AGGAGGGAGTCTTATCAATG_MIR591	MIR591	258	281	340	283	299	433	536	330	480	453	397	376	395	811	365
AGGAGGGCTGAGGAACCTCG_MIR6775	MIR6775	472	527	471	440	471	614	832	579	700	693	527	562	706	1204	532
AGGAGGGTTCGGCAACACGG_MIR6761	MIR6761	337	365	298	279	388	462	562	379	458	329	383	342	305	667	299
AGGAGGTGGGTACGGCCCAG_MIR1225	MIR1225	570	827	612	512	730	1092	1148	981	1043	798	1095	755	1151	2048	916
AGGAGTCACTGACATGAAGC_MIR4697	MIR4697	209	305	214	169	253	328	428	265	329	358	290	335	337	757	339
AGGAGTGAGGGGAGAAGTAG_MIR4769	MIR4769	188	169	184	141	208	143	306	148	161	174	190	194	164	196	153
AGGAGTTATACAGAACACTG_BPIFC	BPIFC	311	420	352	250	340	457	604	342	463	470	302	484	467	902	616
AGGAGTTGGAAAGGAACTTG_SPATA31A7	SPATA31A7	227	234	194	131	166	279	231	224	197	89	192	104	157	318	128
AGGATAAGACCCATGGGCCT_MIR5682	MIR5682	175	411	275	214	382	350	541	415	474	371	486	290	355	714	269
AGGATCATGGTGTACCGAAG_OR52E8	OR52E8	136	149	110	99	120	208	136	129	171	147	90	119	140	395	172
AGGATCGACGCACACACACG_SPATA31A7	SPATA31A7	331	395	422	371	400	494	654	517	450	465	489	330	346	790	486
AGGATGAAAGACCCATGGAG_MIR3667	MIR3667	393	448	370	330	353	538	701	496	471	460	474	238	463	953	377
AGGATGGTGCAAAAGTAATG_MIR548U	MIR548U	258	272	212	180	271	292	433	372	306	294	308	207	326	536	301
AGGATGTGTGTGGATCCTGG_MIR3911	MIR3911	250	148	196	219	248	403	531	239	303	340	336	350	278	479	402
AGGATTACAAGTGTCGGCCA_MIR3159	MIR3159	295	343	288	246	321	444	477	470	441	459	417	348	460	944	366
AGGATTCCAGTGAGGGAGTT_MIR6129	MIR6129	562	597	563	512	863	842	978	829	765	801	832	693	688	1426	706
AGGATTGCTCCTGAATAGCT_MIR5585	MIR5585	423	512	472	400	503	676	766	661	741	606	694	519	607	1111	550
AGGCAAGAGGAGAGGCAGCA_MIR6882	MIR6882	716	769	769	625	777	931	1329	889	953	1006	778	1052	1059	1880	1342
AGGCAATTATCTGAGGATGC_MIR4330	MIR4330	213	310	229	223	281	423	418	371	286	287	278	261	298	668	334
AGGCACACGTGAGCTCCTGG_MIR339	MIR339	803	865	802	783	784	1115	1290	896	1139	985	838	773	1186	2309	835
AGGCACAGCAGATGTCTGTG_MIR8082	MIR8082	485	658	556	542	615	868	1023	729	751	807	632	715	701	1299	825
AGGCACATACCCTCACGCCA_MIR455	MIR455	519	709	518	433	483	678	747	707	668	646	734	533	626	1294	635
AGGCACCCCACTCCACAGAG_MIR7114	MIR7114	239	256	233	220	242	375	467	276	396	339	257	270	391	975	401
AGGCATGGTATGTGCCCGAG_PSMA7	PSMA7	441	445	435	472	355	489	810	459	404	381	387	281	353	520	268
AGGCATTATGAACAATTTCT_MIR384	MIR384	462	596	535	471	606	709	970	770	745	714	846	618	702	1340	746
AGGCCAAGACCTTGGGAATG_MIR6716	MIR6716	211	356	305	267	317	354	557	352	362	385	298	319	381	759	410
AGGCCAAGTATCGGGCGGAA_DPAGT1	DPAGT1	515	434	439	354	356	553	590	388	389	418	353	357	352	540	456
AGGCCATGGAGGTAGACGAG_PSMC3	PSMC3	127	94	159	84	122	117	130	123	172	72	47	71	98	221	115
AGGCCGCTGTCCCTCCTATG_MIR9500	MIR9500	341	356	299	290	285	533	590	416	380	536	364	485	458	752	642
AGGCCGTATAGTGATCTCCT_MIRLET7E	MIRLET7E	978	1049	1001	872	1153	1443	1938	1327	1372	1153	1365	1364	1072	2451	1444
AGGCCTGACTCCTCTGGGGA_MIR4312	MIR4312	154	155	242	201	216	294	297	256	354	346	208	241	292	652	309
AGGCCTGGGAGGGCTTCGCC_MIR4466	MIR4466	137	230	163	106	200	261	253	216	256	193	202	191	221	448	189
AGGCGAGAGACTGGGGTGCT_MIR1825	MIR1825	206	236	176	186	198	290	439	266	295	272	261	207	234	413	260
AGGCGCCGGCTCTGTCGTCG_MIR339	MIR339	624	855	727	723	819	1147	1319	1103	1113	1164	889	1037	1094	2226	1100
AGGCGGCCGTTTCGCTGTGG_MIR7974	MIR7974	315	310	293	320	347	401	486	356	355	321	363	270	318	659	338
AGGCGGCTCCTGCGATCGAA_MIR3652	MIR3652	615	642	618	539	682	796	1079	708	869	879	832	793	879	1657	898
AGGCGGGGATCTCGAACCAC_MIR3125	MIR3125	423	487	447	360	491	686	694	606	592	499	660	424	480	1080	618
AGGCTAACAAGGTAGGCACC_MIR4474	MIR4474	270	226	235	226	265	303	545	238	344	351	317	328	336	777	328
AGGCTAGGGGTTCTTAGCAT_MIR2116	MIR2116	217	229	233	171	244	295	413	289	260	318	361	312	259	464	262
AGGCTAGTTCCTCACAGTCA_MIR298	MIR298	375	386	349	440	471	624	628	504	499	560	515	549	418	983	558
AGGCTCAGTCTGGGCTGCTG_MIR6751	MIR6751	208	223	220	210	233	329	401	290	274	400	248	345	239	544	428
AGGCTCCAGGAACTCAGACC_MIR4682	MIR4682	206	196	197	142	262	165	382	206	271	160	229	187	237	486	208
AGGCTCCTTTAACCGAACAG_LRR1	LRR1	260	179	178	144	158	139	150	130	106	85	126	61	84	188	107
AGGCTGATGTCTTCAGAGCA_MIR6719	MIR6719	472	579	502	324	604	604	792	669	745	609	514	555	853	1594	460
AGGCTGGGAGAGTTAAATGA_MIR642A	MIR642A	156	189	155	142	187	208	256	216	153	172	158	214	121	268	271
AGGCTGGTAAACCTACAGGC_MIR4540	MIR4540	166	186	150	140	190	189	278	243	204	161	186	164	188	313	220
AGGCTGTGAGCTCAGTCGGC_MIR6787	MIR6787	297	308	252	254	396	415	505	417	414	453	312	314	364	525	368
AGGCTGTGGTCTCAGAATCG_MIR193B	MIR193B	442	600	439	370	510	599	817	449	614	603	479	476	541	1129	484
AGGCTTCTGATCAAGATTTG_MIR4762	MIR4762	760	845	703	692	740	1041	1310	1125	937	930	903	760	851	1600	886
AGGGAAAGGAGACAAGGGAG_MIR6780B	MIR6780B	186	161	192	162	187	248	254	191	261	131	178	103	204	429	138
AGGGAAGCCCACAAGTCACA_MIR211	MIR211	743	776	763	663	769	1132	1256	1155	1010	994	1203	905	1055	1665	1077
AGGGAAGTAGGTCCGTTGGT_MIR658	MIR658	202	164	132	122	212	147	275	179	132	145	208	186	156	371	165
AGGGAATACAGAGGGCAATC_MIR6873	MIR6873	508	557	514	476	685	880	989	870	873	679	745	727	720	1357	897
AGGGACAGGATCGTCAGGAG_MIR6748	MIR6748	370	331	308	321	347	377	580	425	421	415	370	286	286	599	320
AGGGACCGTGAGACGTCGCC_MIR4745	MIR4745	378	410	378	327	535	634	852	580	650	676	587	500	576	1148	596
AGGGAGACAGAAGGGGTCAG_MIR6846	MIR6846	172	247	183	195	201	212	413	214	158	267	184	193	155	362	185
AGGGAGAGGCAGACCCACAG_MIR6847	MIR6847	438	415	410	349	428	594	697	588	495	506	557	395	402	706	388
AGGGATCAGGCTCAAGGGTC_MIR4780	MIR4780	359	419	450	427	565	740	755	468	689	599	761	642	620	1272	750
AGGGATGGTCATACTCACCT_MIR151A	MIR151A	768	856	771	675	841	1129	1151	814	976	966	887	842	869	1689	965
AGGGCAAGCGTGGTTGGCAG_MIR1257	MIR1257	221	227	275	231	216	378	412	275	372	288	283	234	393	889	295
AGGGCAATCACTGGCATTAG_MIR5588	MIR5588	285	257	361	226	334	409	429	324	353	344	391	414	391	931	350
AGGGCAGAGACAGACCAGAA_MIR6753	MIR6753	146	163	172	141	145	141	257	206	217	172	173	219	142	305	221
AGGGCAGGAGAGGACAGGAC_MIR6165	MIR6165	160	169	101	95	128	157	144	73	77	165	87	105	106	163	202
AGGGCAGGAGGACACACCTT_MIR1976	MIR1976	192	301	212	200	284	412	450	385	360	399	361	330	345	571	364
AGGGCAGGGCAGGGTGCTCG_MIR6727	MIR6727	234	168	191	194	270	170	278	214	274	254	187	171	241	417	210
AGGGCAGGGTGAAGGCCCGG_MIR6126	MIR6126	593	696	565	566	615	792	899	742	710	677	557	490	718	1144	480
AGGGCATGCTCAGCTGACCC_MIR1178	MIR1178	634	750	627	645	729	971	1095	719	823	752	706	765	852	1532	849
AGGGCATTTCATGATGCAGG_MIR3616	MIR3616	348	570	532	374	572	685	782	489	569	619	454	466	704	1360	590
AGGGCCAAAGGCTGTGATGC_MIR7112	MIR7112	184	238	201	187	268	364	376	279	329	333	231	216	251	556	303
AGGGCCAGCAGGGAATGTCA_MIR6837	MIR6837	510	490	576	392	551	842	810	517	719	528	558	542	740	1432	653
AGGGCCCACTGGTACATGGT_MIR4422	MIR4422	553	728	629	497	740	758	935	845	631	863	756	652	738	1416	1061
AGGGCCTCACCTGACCCTAG_MIR5008	MIR5008	156	214	150	153	168	276	262	250	299	252	260	249	311	655	337
AGGGCCTCGGTACTGGAAAG_MIR8088	MIR8088	385	558	329	400	526	613	638	509	672	543	561	432	631	1527	601
AGGGCTCAGGGATTGGATGG_MIR5088	MIR5088	224	193	204	134	197	290	349	306	313	231	315	230	234	454	255
AGGGCTGTGCCAGGTTGGCT_MIR4722	MIR4722	248	284	332	366	352	456	470	436	384	407	432	379	341	710	286
AGGGGAGAAGTAGGGGAGGG_MIR4769	MIR4769	150	189	181	110	162	170	279	151	120	281	132	262	97	240	251
AGGGGAGACGGAAAGGTGAT_MIR6884	MIR6884	420	457	431	365	465	716	736	411	490	559	460	461	548	1089	583
AGGGGAGCTGAAGAGCCTGT_MIR6126	MIR6126	571	580	526	365	679	646	860	687	701	510	636	517	570	1087	508
AGGGGAGGGTAACTGCAGTG_MIR637	MIR637	443	439	378	409	478	621	646	604	605	468	493	481	597	1206	618
AGGGGATAAAATGTCCTCTG_MIR5196	MIR5196	239	331	268	200	214	413	473	285	379	364	384	408	323	757	348
AGGGGCTCTGCTCTCCACAT_MIR6515	MIR6515	574	597	692	579	667	945	1089	782	943	863	672	782	900	1678	1037
AGGGGCTGTGAGTACACACA_MIR942	MIR942	226	269	193	174	145	344	387	275	280	374	223	250	301	656	341
AGGGGCTTTCAAGTCACTAG_MIR224	MIR224	104	132	108	102	72	138	197	116	192	120	106	118	218	440	171
AGGGGGAGCTGCAGGGCTAT_MIR1233-2	MIR1233-2	586	696	630	524	679	810	1044	923	1018	864	938	695	979	1884	1010
AGGGGGAGCTGCAGGGCTAT_MIR1233-1	MIR1233-1	586	696	630	524	679	810	1044	923	1018	864	938	695	979	1884	1010
AGGGGGATCAGAGCACACCA_MIR6848	MIR6848	276	354	361	237	346	524	627	330	408	373	403	277	531	825	393
AGGGGGCAGACCCTGAGTGT_MIR574	MIR574	552	752	580	582	683	881	893	775	867	717	699	693	681	1439	795
AGGGGTAGCCTCGTGCTCCT_MIR3137	MIR3137	600	893	616	627	839	945	1332	1036	884	895	974	770	907	1984	891
AGGGGTCATATCTCTTCTCA_MIR6891	MIR6891	578	544	609	494	666	838	980	660	721	784	754	733	716	1414	872
AGGGGTGTAGGTGACGGGCA_MIR7112	MIR7112	655	646	587	469	759	830	993	913	777	616	824	582	744	1248	720
AGGGTAAGTGGAAAGATGGT_MIR654	MIR654	165	229	220	156	199	325	353	235	221	246	230	195	259	605	233
AGGGTACAATCAACGGTCGA_MIR181A1	MIR181A1	258	276	232	197	272	316	398	292	352	266	276	155	281	387	269
AGGGTACGCGGTCGCGGACA_MIR564	MIR564	537	629	652	564	676	912	979	783	909	852	662	648	909	1852	846
AGGGTCAAATAAGTACAGGT_MIR5687	MIR5687	109	173	197	164	184	213	276	233	134	189	170	164	204	447	251
AGGGTCCACTCAACGGTCGA_MIR181C	MIR181C	416	414	365	373	513	556	764	555	622	536	601	660	479	1160	961
AGGGTCTTGTCTTGTCCCTG_MIR4749	MIR4749	510	655	613	499	698	774	1045	832	949	732	732	633	877	1830	962
AGGGTGGGACGTTCTGAGCT_MIR943	MIR943	493	584	543	478	683	711	916	554	717	611	474	612	602	1317	705
AGGGTGTTGATCAGCAGATC_MIR1288	MIR1288	173	197	223	244	177	395	340	261	308	338	291	269	325	637	322
AGGGTTGCAGGCGAGAGACT_MIR1825	MIR1825	229	207	227	287	209	341	359	319	298	320	295	352	262	520	498
AGGTAAATTCACAACCACTG_MIR4460	MIR4460	364	373	381	351	344	473	699	547	499	423	533	384	392	615	522
AGGTAACACGGAGGCCGTGA_MIR3605	MIR3605	200	277	186	176	291	318	456	370	261	252	200	273	305	454	314
AGGTACCTGCAGGAGGCAGT_MIR4695	MIR4695	372	384	365	440	378	557	650	460	460	477	481	485	323	785	543
AGGTAGAGGACAGAGGACAG_MIR641	MIR641	439	340	345	259	363	413	576	386	405	470	325	388	411	789	436
AGGTAGTCTGAACACTGGGT_MIR199A1	MIR199A1	670	689	634	532	503	772	871	599	746	711	566	638	654	1295	920
AGGTATACCATATACATATG_MIR4777	MIR4777	230	260	286	229	309	358	557	308	328	362	282	305	319	367	286
AGGTCAGAGCCCTGTGCACT_MIR192	MIR192	319	326	287	262	452	483	520	444	512	414	563	357	370	662	426
AGGTCAGTAAAAAGTAATTG_MIR548AP	MIR548AP	544	695	597	484	679	759	1069	775	906	742	764	627	864	1540	764
AGGTCATCAGAACCACTTCA_MIR6883	MIR6883	357	614	433	414	539	608	758	460	617	640	647	636	608	992	600
AGGTCCCCGGATCCGAGTCA_MIR4454	MIR4454	120	51	101	122	124	83	117	74	86	72	94	65	54	48	60
AGGTCCCCTGATCCTAGTCA_MIR7975	MIR7975	282	217	207	172	211	275	285	195	194	204	159	175	162	440	138
AGGTCCCGGAAAATTTGCCA_MIR181C	MIR181C	512	535	554	390	628	744	948	709	751	634	520	570	683	1608	703
AGGTGAATGTGTCTGGGTTC_MIR3916	MIR3916	317	293	301	319	440	454	658	333	459	349	403	405	409	760	389
AGGTGACATCACATCCTGAG_MIR4268	MIR4268	213	243	244	209	283	269	297	298	335	268	295	268	370	415	275
AGGTGAGCTAAATGTGTGCT_MIR610	MIR610	251	469	358	249	507	537	644	532	569	480	558	385	562	1293	490
AGGTGATAAACTTTCCACGG_DTL	DTL	374	439	318	256	251	436	441	308	421	467	337	289	402	616	432
AGGTGCTGAGGAGATCGTCG_MIR3150A	MIR3150A	682	839	707	681	693	1061	1277	954	1021	1078	916	879	906	1908	1139
AGGTGCTGAGGAGATCGTCG_MIR3150B	MIR3150B	682	839	707	681	693	1061	1277	954	1021	1078	916	879	906	1908	1139
AGGTGTACCACGGTTCATGA_MIR938	MIR938	296	332	263	261	357	411	526	373	324	316	317	311	304	423	396
AGGTGTCATGATGATACAGG_MIR3682	MIR3682	139	227	185	75	192	222	237	189	173	158	217	101	176	303	168
AGGTGTGATATTGTGGTTCC_MIR3689C	MIR3689C	631	909	624	528	796	1099	1180	876	1134	945	1052	845	1069	2362	1025
AGGTTCACCACATACACTCA_MIR670	MIR670	507	677	541	537	861	776	1090	657	745	809	647	577	748	1669	741
AGGTTCTTTGCCATTCCTGC_MIR3692	MIR3692	196	240	220	202	187	326	386	241	260	304	285	337	226	330	328
AGGTTGTACAGTTAACTCCC_MIRLET7C	MIRLET7C	280	406	362	220	387	546	694	453	584	411	432	378	610	1571	333
AGGTTTGTGCAAAAGTAATT_MIR548A2	MIR548A2	205	177	189	121	210	252	347	169	275	211	262	221	344	560	233
AGGTTTTTGCTCATGCACCA_MIR767	MIR767	219	268	247	287	212	384	416	250	438	319	221	299	444	658	305
AGGTTTTTTCTCTCAGTAAG_MIR4797	MIR4797	618	686	651	578	699	1025	1287	970	942	835	866	882	945	2261	1107
AGTAAAACTACTAAAAACCA_MIR606	MIR606	578	597	544	475	642	757	918	676	616	783	487	724	669	1325	1041
AGTAAAGAATGGACTCTAGG_MIR4779	MIR4779	110	231	147	117	160	115	214	137	119	185	175	164	150	256	161
AGTAAAGTAGCAGCACATAA_MIR15A	MIR15A	251	251	292	270	267	389	440	390	310	388	359	333	318	906	429
AGTAAATGGTGCTCAGGTAA_MIR3919	MIR3919	998	1163	979	973	1349	1531	1813	1404	1486	1517	1224	1225	1369	3133	1534
AGTAACTGCCGTGAATCGGG_MIR196A1	MIR196A1	346	396	307	212	315	523	484	293	345	244	246	256	364	814	186
AGTAATTCATAGTGCTTCAC_MIR876	MIR876	770	731	704	530	923	1275	1368	1135	1132	1091	1191	799	1099	2175	1182
AGTACACTCATCCATAAAGT_MIR142	MIR142	386	406	421	259	431	465	606	469	413	433	502	402	535	787	433
AGTACCAATCACTAACCACA_MIR34C	MIR34C	371	417	382	369	561	518	593	458	537	458	450	348	521	979	387
AGTACTGTAGCAGCACATCA_MIR15B	MIR15B	418	496	365	378	507	563	680	561	629	575	460	441	583	1202	688
AGTACTTGTCCAGCTTCTCT_MIR622	MIR622	512	799	651	517	870	832	1084	873	828	946	831	882	754	1598	1127
AGTAGAAGCATCCCTTGCAG_MIR623	MIR623	344	428	271	264	315	366	408	336	394	388	320	256	392	697	305
AGTAGACAATTGTTGATCTT_MIR7849	MIR7849	297	329	293	294	350	404	578	375	518	500	524	417	515	909	413
AGTAGCCAGGATTCTGCCAT_MIR6817	MIR6817	642	721	714	644	768	988	1225	937	1036	924	750	754	945	1802	1060
AGTAGCCCCCAAAATAAGAG_MAGEB3	MAGEB3	96	116	68	80	51	130	155	105	165	130	84	112	182	469	128
AGTAGGCTGAGATTGATGTC_MIR4639	MIR4639	583	705	648	526	796	983	1200	886	834	821	876	764	883	1870	983
AGTAGTAAGCATCTTCTGGT_MIR548AY	MIR548AY	458	512	505	386	582	797	934	625	686	669	648	497	664	1310	615
AGTAGTATTCCTAATCATGA_MIR4712	MIR4712	214	362	264	288	274	397	588	371	340	445	360	391	349	731	425
AGTAGTTTACTATGATGGGG_MIR606	MIR606	290	273	221	195	296	234	365	295	262	339	144	261	241	613	270
AGTAGTTTGTGCTGTTGGTC_MIRLET7I	MIRLET7I	552	597	542	444	529	615	794	584	761	594	528	592	703	1272	481
AGTATCCACTCCTGACCAGC_MIR3692	MIR3692	555	704	516	591	717	768	1010	851	717	838	833	635	797	1332	783
AGTATGCTTAACTTGGTAGA_MIR3914-1	MIR3914-1	638	746	728	574	838	1170	1173	1112	1050	963	895	875	862	1749	824
AGTATGCTTAACTTGGTAGA_MIR3914-2	MIR3914-2	638	746	728	574	838	1170	1173	1112	1050	963	895	875	862	1749	824
AGTATTATCTCCAAACAGCA_MIR2355	MIR2355	164	310	213	178	232	280	395	330	259	213	359	282	279	579	277
AGTCAAAAGATTCTGGGTTA_MIR4306	MIR4306	249	265	242	306	259	433	430	290	392	296	295	307	365	673	313
AGTCAATCCGATACGCCCCT_NAT10	NAT10	834	745	754	785	733	1073	1554	1018	961	1042	803	722	833	1470	972
AGTCACAAGTACATGAGGGC_MIR6820	MIR6820	443	663	576	517	647	678	1045	761	811	666	711	552	685	1251	589
AGTCACAATAGTGCCGAGCT_MIR7855	MIR7855	420	348	506	369	502	736	899	662	624	687	647	611	696	1086	597
AGTCACACAAGTTATAGATC_MIR607	MIR607	241	221	238	246	256	367	432	413	397	282	361	236	294	675	310
AGTCACACAGGTTATAGATC_MIR607	MIR607	230	282	278	204	243	406	479	236	340	315	262	325	303	568	292
AGTCACGCCACAGCCGACAC_MIR7847	MIR7847	604	880	639	614	764	821	1120	749	956	897	817	800	853	1647	872
AGTCAGATATGCCATTATGT_MIR6864	MIR6864	517	575	503	477	635	860	987	655	744	763	673	575	719	1232	687
AGTCAGATGTTTGCTGCTAC_MIR30D	MIR30D	952	1256	1140	795	1172	1782	1928	1428	1524	1264	1362	1267	1385	3353	1183
AGTCCAAAGCCACTGCAAGA_MIR4696	MIR4696	629	725	685	700	775	980	1248	760	914	867	736	829	948	1891	1101
AGTCCAGACTAGCAGACTAG_MIR8086	MIR8086	206	249	215	207	356	367	438	416	339	291	331	269	307	641	437
AGTCCATTCTTTACTCTAGG_MIR4779	MIR4779	316	367	306	232	293	405	625	404	613	374	364	510	596	995	591
AGTCGCTCAGTGATAACTTG_MIR4664	MIR4664	975	1200	1057	892	1127	1440	1656	1297	1291	1223	1115	1113	1293	2740	1188
AGTCGGATGTTTACAGCGGC_MIR30E	MIR30E	622	623	656	560	767	1030	1308	926	806	972	686	770	799	1942	843
AGTCTAATAGGGACTAGAAA_MIR5681A	MIR5681A	294	221	324	158	355	417	390	310	432	302	357	241	549	1154	331
AGTCTAATAGGGACTAGAAA_MIR5681B	MIR5681B	294	221	324	158	355	417	390	310	432	302	357	241	549	1154	331
AGTCTAGAAGGCCTTGTTGA_MIR556	MIR556	290	331	293	287	365	294	524	415	380	338	317	351	381	927	383
AGTCTAGACAAACAAACCCA_MIR151B	MIR151B	150	175	159	145	116	195	201	205	207	158	90	164	160	408	124
AGTCTAGGAGGAAAGTGGAG_MIR6887	MIR6887	116	164	151	184	192	234	317	214	144	209	180	172	133	253	188
AGTCTGAACACTGGGTTGGC_MIR199A1	MIR199A1	170	191	216	172	230	380	249	156	273	324	339	227	300	510	307
AGTGAACGGGCGCCATCCCG_MIR887	MIR887	256	271	295	259	316	398	508	340	368	324	307	296	323	728	344
AGTGAATGAATGGACCGAAC_MIR8059	MIR8059	244	333	321	336	307	234	489	299	429	356	278	344	359	630	520
AGTGACAGGGGAAATGGGGA_MIR1236	MIR1236	116	121	117	119	94	129	239	151	74	227	109	152	128	269	273
AGTGACATTCATCCCCCGGT_MIR181D	MIR181D	173	211	193	207	199	266	276	191	253	211	128	145	279	492	214
AGTGACGCTCTGCATATGCC_MIR4633	MIR4633	288	295	291	230	268	428	485	324	331	346	298	324	384	669	345
AGTGACTCCCACAACCACCA_MIR4418	MIR4418	279	272	269	252	373	387	463	310	321	407	358	290	311	705	374
AGTGAGCACCCGGCCTCCGA_MIR6789	MIR6789	209	242	171	169	257	357	298	290	323	197	290	206	226	471	231
AGTGAGCAGTAGAATCACAT_MIR135A1	MIR135A1	732	820	764	676	892	1132	1391	1086	1041	850	1026	827	1040	2303	1159
AGTGAGCGATCGGTGCTCTG_MIR503	MIR503	649	855	804	655	934	1257	1283	1054	1188	1063	1143	1030	1016	2209	1324
AGTGAGCTCTCAAAAAACGT_XPO1	XPO1	451	318	380	281	287	413	395	308	231	262	245	240	263	418	328
AGTGAGGGGGTGCCCATGCA_MIR6762	MIR6762	303	379	278	272	306	324	539	430	307	339	405	353	383	479	460
AGTGATAGTGTAGTAGAGCT_MIR657	MIR657	487	430	488	368	508	728	776	517	648	686	451	456	533	1182	454
AGTGATCTTAAATATTAGGT_MIR548AJ2	MIR548AJ2	351	319	301	235	392	423	411	422	436	311	352	286	336	534	272
AGTGCAAGGGGCTGCCAGGG_MIR6754	MIR6754	115	197	216	212	242	310	230	229	228	141	285	98	306	600	148
AGTGCACAGGCTCTAACGAG_CLDN17	CLDN17	315	273	299	282	361	382	552	260	323	318	289	295	269	668	290
AGTGCCAATATGGGAAAAGC_MIR96	MIR96	177	122	177	185	223	257	461	260	247	302	261	172	259	552	208
AGTGCTAGGGATCAGGCTCA_MIR4780	MIR4780	246	316	273	284	394	389	532	373	390	340	334	528	325	550	499
AGTGCTATCTTTCGCGGCGA_MIR4651	MIR4651	515	568	525	406	441	778	893	722	697	561	560	609	652	1223	837
AGTGCTCTTGCGCCCGACTG_MIR6499	MIR6499	258	355	284	203	386	467	517	412	516	396	323	441	437	912	459
AGTGCTGTCTTAAGAAATGA_MIR1207	MIR1207	304	304	319	362	406	502	490	512	517	438	433	331	456	876	376
AGTGCTTCCATGTTTGAGTG_MIR302D	MIR302D	560	845	595	598	601	797	1038	747	733	741	750	652	785	1503	839
AGTGGACAAGTGAGGCCATG_MIR4436B1	MIR4436B1	1216	1201	955	879	1093	1442	1675	1277	1268	1188	1316	1070	1068	2304	1191
AGTGGACAAGTGAGGCCATG_MIR4436B2	MIR4436B2	1216	1201	955	879	1093	1442	1675	1277	1268	1188	1316	1070	1068	2304	1191
AGTGGACACGAGAGCGTGGA_MIR604	MIR604	400	411	403	353	514	590	824	537	561	541	449	465	594	1029	525
AGTGGCACATGTTTGTTGTG_MIR891A	MIR891A	582	803	587	454	739	998	1085	882	783	866	747	811	855	2074	968
AGTGGCAGATTTTCCCATAG_MIR4727	MIR4727	792	947	846	807	1006	1326	1435	1232	1285	1152	1001	1105	1104	2597	1355
AGTGGCTTCCACAAAGAAAG_MIR4269	MIR4269	94	77	110	93	81	124	124	88	101	79	95	59	114	242	65
AGTGGCTTTCCTGACACGGA_MIR4462	MIR4462	347	455	403	355	402	495	548	371	580	386	430	389	476	1035	330
AGTGGGGAGACCAGAAATCT_MIR4513	MIR4513	252	201	236	166	289	355	315	326	231	296	288	236	277	601	351
AGTGGGGCTGCTGTTATCTG_MIR194-2	MIR194-2	1104	1004	942	1037	1135	1502	1589	1225	1330	1146	1247	1036	1273	2392	1084
AGTGGGTAGAATACACCCTG_BPIFC	BPIFC	163	369	200	214	279	320	542	256	221	380	304	306	201	383	327
AGTGGTCCGGAGATTTGTGC_MIR1293	MIR1293	468	561	435	399	503	645	887	517	564	523	416	602	575	1281	558
AGTGGTGGACTGCCCTGATC_MIR1288	MIR1288	382	497	448	471	612	695	864	636	793	619	617	560	689	1394	600
AGTGGTGGTTGCCGCGGCGT_MIR6776	MIR6776	570	720	608	567	707	863	939	815	820	736	807	622	750	1287	926
AGTGGTTTAACAATTCAGAG_MIR4311	MIR4311	242	222	271	271	309	311	424	342	331	308	369	260	276	540	280
AGTGTAGATCAAACGCATAA_MIR4500	MIR4500	268	282	249	246	416	495	425	371	353	320	363	280	293	829	428
AGTGTAGTGCCCTACTCCAG_MIR508	MIR508	542	554	588	473	649	884	864	653	675	694	683	593	761	1704	595
AGTGTCCTTAGAGTCTCCAG_MIR4306	MIR4306	761	878	723	639	743	1126	1208	844	891	804	760	746	926	1987	874
AGTGTGCCGGCCATGCTGGG_MIR197	MIR197	133	159	109	88	119	128	171	174	184	160	166	102	168	302	119
AGTGTGTCGTTTCCTCCCAA_MIR6814	MIR6814	135	198	176	102	204	221	305	172	249	234	208	170	195	437	234
AGTGTTCAAGTCTACATGGA_MIR4802	MIR4802	355	458	405	401	420	534	694	573	545	592	493	564	508	1214	729
AGTTAAGCATACTCATTAGA_MIR3914-2	MIR3914-2	942	943	908	805	1174	1351	1733	1473	1192	1264	1171	1211	1385	2633	1398
AGTTAAGCATACTCATTAGA_MIR3914-1	MIR3914-1	942	943	908	805	1174	1351	1733	1473	1192	1264	1171	1211	1385	2633	1398
AGTTACTAAGTGTAAACTTA_MIR4438	MIR4438	162	304	233	249	207	262	334	248	205	343	322	220	205	517	381
AGTTACTTTATAGCCATACC_MIR340	MIR340	359	494	326	247	424	493	633	535	475	434	474	495	443	788	586
AGTTAGATAAAATTTCCAAT_MIR580	MIR580	368	486	471	298	466	634	657	586	618	425	594	404	625	1164	464
AGTTATAGAAAAACGCCCCC_MIR498	MIR498	267	323	312	192	258	393	509	313	446	447	271	365	355	799	387
AGTTATCAAGTGCACAAACG_POLR3C	POLR3C	367	448	460	342	464	502	521	416	433	450	359	331	371	719	398
AGTTATCACCCAAAAGTCAT_MIR5702	MIR5702	232	405	237	247	301	394	367	327	320	255	304	276	298	544	329
AGTTATCACGGGCCCATTGA_MIR5685	MIR5685	447	581	522	488	692	681	729	910	902	771	782	679	659	1362	800
AGTTATCCTTGGTATCCGTT_MIR3713	MIR3713	354	375	360	369	445	526	714	450	577	498	479	489	598	1175	591
AGTTCAGGTACTCTGGACAG_MIR6758	MIR6758	701	671	665	659	723	1174	1151	813	950	861	867	832	1093	2334	854
AGTTCATCTTCGCATGGGCC_MIR448	MIR448	256	316	283	206	325	485	461	448	492	389	353	316	397	934	431
AGTTCCTGAGACAGGAAACA_MIR4261	MIR4261	340	541	392	335	429	574	636	548	504	532	448	420	369	764	452
AGTTCGCCAGGTGAAGAAGG_MIR1249	MIR1249	198	156	160	152	146	223	316	182	203	163	145	88	281	397	145
AGTTCTATCTGTCTTCTACG_CDC16	CDC16	303	299	315	209	177	302	323	243	261	275	248	196	265	494	232
AGTTCTGAGCACAGTACACT_MIR4277	MIR4277	546	556	581	408	541	730	1016	877	676	675	713	549	719	1120	875
AGTTGAATATAGAATGCTCT_MIR3129	MIR3129	732	837	725	692	787	1208	1300	929	1171	986	1141	750	1203	2588	995
AGTTGAGAAAGACCATCACT_C7orf66	C7orf66	994	992	1015	920	1166	1252	1609	1168	1390	1199	1177	1007	1212	2234	1109
AGTTGATGCAAAAATAATCG_MIR579	MIR579	207	257	315	186	285	363	391	277	317	308	279	277	377	656	323
AGTTGGGCCCAGGAGTAAAC_MIR6773	MIR6773	302	446	361	289	317	519	560	343	394	493	340	491	451	803	608
AGTTGGTGTGTGACAAGCTG_MIR4260	MIR4260	207	223	183	153	212	309	381	331	294	227	308	213	425	641	205
AGTTGTAATCAAATCCACAC_GTF2B	GTF2B	215	268	226	180	234	195	319	222	246	225	215	199	221	364	257
AGTTTAGAGATGCACCAACC_MIR490	MIR490	843	982	797	688	1037	1156	1429	1186	1209	1094	1190	1102	1205	2605	1350
AGTTTATGCAAGATGCCCAT_MIR8074	MIR8074	364	370	322	306	404	504	558	456	411	412	405	338	370	750	364
AGTTTCTACTTAGCTTTCTA_MIR5087	MIR5087	115	115	119	152	118	199	220	122	180	151	160	147	173	420	157
AGTTTGAGAGCAATCGTCTA_MIR498	MIR498	909	1206	1053	897	1227	1576	2024	1443	1713	1670	1257	1355	1620	3009	1531
AGTTTGGACATAGTGTGGCT_MIR7850	MIR7850	634	718	685	642	660	918	1159	891	967	816	900	852	791	2043	784
AGTTTTAACTACCAACCCCA_MIR6074	MIR6074	169	291	182	171	204	258	338	266	197	246	342	280	202	329	329
AGTTTTGTAGAGATGAAGCG_MIR6088	MIR6088	128	119	154	92	126	135	207	138	192	219	152	200	203	537	290
AGTTTTGTAGCATCAAAACT_MIR4521	MIR4521	125	234	159	193	204	266	384	194	241	266	258	230	224	558	230
AGTTTTGTATCAATAATATG_MIR450A2	MIR450A2	353	486	397	364	428	601	609	502	531	585	390	467	556	1331	653
AGTTTTTCTGTTGCTTGTCT_MIR3910-2	MIR3910-2	937	1148	1039	853	1363	1663	1730	1431	1634	1409	1512	1194	1556	2958	1448
AGTTTTTCTGTTGCTTGTCT_MIR3910-1	MIR3910-1	937	1148	1039	853	1363	1663	1730	1431	1634	1409	1512	1194	1556	2958	1448
ATAAAATTTAAGAAAAGCCA_MIR1284	MIR1284	83	142	105	126	87	147	187	160	141	189	148	151	202	323	199
ATAAAGAAGCATGTGGCCTC_MIR206	MIR206	566	553	643	484	658	1008	1105	853	837	722	888	711	1028	1957	1006
ATAAAGCTTCTTCAGGAAGC_MIR29B1	MIR29B1	155	187	187	195	256	236	377	286	320	280	304	330	238	423	341
ATAAAGGAAGTTAGGCTGAG_MIR3184	MIR3184	183	271	244	268	246	288	376	247	300	325	247	340	361	593	452
ATAAAGGGCATCTTCTGTGG_MIR6071	MIR6071	533	493	550	454	451	729	615	564	681	665	477	617	779	1386	589
ATAAAGTCACTTAACTTTCC_MIR569	MIR569	616	755	649	595	739	1001	1231	825	1096	818	942	721	1148	2251	769
ATAAATAACATAAACATAGA_MIR376C	MIR376C	101	63	80	71	89	192	219	167	118	128	143	96	193	484	186
ATAAATAACTTTCCCAGTGA_MIR4529	MIR4529	513	550	478	382	613	607	771	655	641	633	609	588	581	1061	731
ATAAATAATGTACTCATAGA_MIR376A1	MIR376A1	99	119	75	115	107	137	298	197	149	177	178	231	148	294	194
ATAAATAATTATCTGTGTGA_MIR3126	MIR3126	232	251	255	208	367	365	469	437	433	417	411	397	460	799	400
ATAAATGTCACCTTTTTGAG_MIR513B	MIR513B	503	668	646	543	696	1053	1192	910	810	800	796	600	899	1761	693
ATAAATTAAGCGAACACAGC_MIR487A	MIR487A	187	183	196	155	138	330	244	248	256	320	262	286	269	480	266
ATAAATTACCTGCCCAGCAT_RABGGTB	RABGGTB	546	466	426	415	425	715	622	529	591	501	585	423	551	1084	423
ATAACATCCCAGAAGAAAAG_MIR3916	MIR3916	58	87	74	60	47	95	95	92	109	81	58	70	109	172	65
ATAACATTCTTCTATCAGGT_MIR548E	MIR548E	485	571	461	551	651	681	828	712	736	698	752	524	562	1322	543
ATAACTGAGCTCTTATTGGC_MIR1179	MIR1179	881	957	998	970	1302	1523	1903	1552	1469	1407	1301	1294	1491	2818	1615
ATAAGCCTCGGTGTCCTACG_MIR6081	MIR6081	352	332	354	348	490	555	795	464	508	539	457	561	588	851	618
ATAAGCTACTCTGAGTTCCT_NTC	NTC	691	968	705	700	899	1128	1390	1091	1145	1129	1107	1044	983	2195	1120
ATAAGCTTGTCCATGCCACG_CCT7	CCT7	1112	834	818	791	736	963	1033	685	942	709	817	637	775	2018	758
ATAAGGAAATAAACTCAGGG_MIR1321	MIR1321	267	223	228	166	206	321	436	262	356	390	307	345	429	902	422
ATAAGGAGGATAGGGAACAC_MIR4433B	MIR4433B	677	591	557	545	571	728	882	707	700	646	678	517	701	1367	588
ATAAGGCTTCTGTCTACTAC_MIR934	MIR934	724	799	793	727	969	1140	1422	1256	1148	1011	999	915	1129	2517	1038
ATAAGGGCTGGCAGATGATG_MIR4654	MIR4654	295	272	277	241	303	428	504	343	393	398	223	362	446	816	444
ATAAGTTTGTGTGCATTTGC_MIR873	MIR873	514	574	595	530	642	825	1051	925	887	870	978	636	823	2004	1009
ATAATAATGAAGTACAACTT_MIR4798	MIR4798	340	443	359	316	390	546	568	381	470	455	389	283	552	697	415
ATAATCGGACCCATTTAAAC_MIR5188	MIR5188	143	205	161	177	266	216	276	290	288	313	245	283	337	605	411
ATAATCTCAAGTCTTCAGGT_MIR3685	MIR3685	271	286	286	264	305	334	536	436	334	308	266	315	326	655	332
ATAATGGAGACCAGGCCACG_MIR1204	MIR1204	340	329	431	467	509	668	810	638	593	537	601	724	622	1464	655
ATAATGTGTCTCTTGTGTTA_MIR18B	MIR18B	662	655	763	545	841	1071	1333	1084	870	1038	1026	893	919	1935	956
ATAATTGCAAATCCAGAGAG_MIR548AA2	MIR548AA2	869	949	1033	1020	1015	1351	1662	1050	1341	1032	1007	1103	1337	2744	1331
ATAATTGCAAATCCAGAGAG_MIR548D2	MIR548D2	869	949	1033	1020	1015	1351	1662	1050	1341	1032	1007	1103	1337	2744	1331
ATAATTTGGTAATATATGTA_MIR1302-6	MIR1302-6	731	966	899	632	1031	1262	1367	1248	1127	1182	1310	1122	1198	2271	1178
ATACAATATTTATTGTGTAA_MIR3976	MIR3976	497	536	512	542	666	684	1049	979	645	612	868	563	649	1112	613
ATACACATTTAATTCCAGCG_MIR5689	MIR5689	184	300	267	224	273	381	493	352	317	380	340	359	442	861	409
ATACAGATAGAGTGCAGACC_MIR504	MIR504	611	804	720	677	890	1144	1392	936	1068	978	849	806	813	1927	867
ATACAGCGCCTAATATGATA_GML	GML	364	435	316	301	321	428	655	408	460	485	422	380	427	800	608
ATACATATAGCAGAGACCCC_TAS2R1	TAS2R1	476	692	513	506	604	763	974	661	733	752	751	678	688	1414	791
ATACATTTTGAATATGTATG_MIR299	MIR299	246	343	216	225	341	374	494	360	336	386	274	292	381	760	406
ATACCGAAGGTGTTCAAATT_MIR4735	MIR4735	265	248	254	249	321	386	540	403	397	386	463	425	413	889	430
ATACGGACGGCTAGTGGACC_MIR412	MIR412	220	359	293	271	327	446	496	374	372	429	408	328	387	578	380
ATACGGATACCACACAAATT_MIR10B	MIR10B	656	810	763	624	942	1125	1497	888	926	1054	1288	960	1068	1939	1164
ATACGGCAATTGTATTAGGT_MIR548F3	MIR548F3	524	692	549	599	776	923	1027	756	926	809	843	642	840	1799	556
ATACGTGCAAATTCACCAGA_PCNA	PCNA	370	372	401	345	416	479	507	443	370	331	377	326	417	828	347
ATACGTGTCAACTGTTAGGT_MIR548AD	MIR548AD	515	620	550	426	723	766	938	792	743	710	818	735	770	1522	802
ATACTACTTCAAATATCACA_MIR5692B	MIR5692B	385	354	399	227	393	444	650	639	515	479	513	421	424	870	552
ATACTACTTCCAATGTCGCA_MIR3683	MIR3683	425	528	465	444	536	659	873	732	730	696	685	682	556	1198	876
ATACTCACGTGAGAGGTCCT_MIR3164	MIR3164	533	791	687	621	690	838	1416	901	846	895	707	1044	824	1717	1143
ATACTCTGTCACTTTACTTT_MIR4796	MIR4796	667	885	782	730	956	1137	1553	942	1140	993	984	1089	985	2183	1189
ATACTGCATCAGGAACTGAT_MIR217	MIR217	123	126	121	109	98	135	226	96	214	140	108	184	133	264	132
ATACTGCCGGAATGAGGATG_MIR6812	MIR6812	549	647	629	542	649	901	1089	657	801	791	637	616	603	1360	778
ATACTTACACTGAGCGCGCA_GML	GML	186	292	310	216	338	332	386	352	318	214	277	262	255	557	296
ATAGAAAACGCCGAGCCATG_TAS2R1	TAS2R1	652	682	691	473	722	943	1008	698	920	785	776	704	845	1603	760
ATAGAAAGTGAACACCTCAC_MIR656	MIR656	280	258	267	285	279	390	430	350	453	285	377	218	393	713	333
ATAGACCGTGTAGTCACAAG_POLR2B	POLR2B	575	646	482	300	504	644	658	562	499	355	405	307	507	854	358
ATAGACTCGAGAATTGCGTT_MIR219A1	MIR219A1	729	813	653	611	816	981	1043	908	722	932	944	742	776	1495	830
ATAGATCAGAGTTTTATCAG_MIR555	MIR555	295	383	370	269	276	618	526	343	545	321	395	318	473	1193	382
ATAGATCTGGATTGGAACCC_MIR607	MIR607	546	615	543	433	491	600	734	644	545	502	613	497	609	1091	569
ATAGATGCCAAATATTAGGT_MIR548X2	MIR548X2	859	1030	935	839	1088	1212	1624	1311	1226	1264	1293	1046	1146	2622	1379
ATAGATGGCCTTCCCCTGCT_MIR4270	MIR4270	369	509	369	423	508	701	847	553	579	666	630	676	547	1160	607
ATAGCAAAGTAATCCATATG_MIR206	MIR206	916	875	866	731	1171	1314	1489	1380	1203	1306	1099	1166	1247	2410	1275
ATAGCAATTGCTCTTTTGGA_MIR4766	MIR4766	220	269	218	286	358	346	654	348	347	455	359	398	317	623	405
ATAGCATTGTATGTTCATAT_MIR1-2	MIR1-2	585	785	668	718	828	1019	1303	999	929	939	851	729	916	1893	1049
ATAGCCAATAGAGGGTGCAC_MIR3622A	MIR3622A	1178	1490	1256	1093	1454	1781	2193	1796	1611	1543	1431	1446	1672	3103	1540
ATAGCCAATAGAGGGTGCAC_MIR3622B	MIR3622B	1178	1490	1256	1093	1454	1781	2193	1796	1611	1543	1431	1446	1672	3103	1540
ATAGCTTAGCAGGTCCATAT_MIR1-1	MIR1-1	454	653	544	499	592	756	1094	701	706	685	785	578	651	1430	845
ATAGGACAAGTACGATCATG_CFHR5	CFHR5	308	375	378	338	268	396	480	387	349	417	261	379	388	827	397
ATAGGACAGTATGTTCTTCC_MIR567	MIR567	405	440	400	373	595	576	891	639	521	581	643	548	418	1067	688
ATAGGTACCGTAAAGAAGTG_POLR3A	POLR3A	464	409	450	330	273	366	445	295	366	384	284	290	233	387	314
ATAGGTGATGAGATGGATCA_MIR548I2	MIR548I2	366	375	406	308	410	546	618	436	600	514	451	473	611	1269	707
ATAGGTGTGTGTCCTGGGAG_MIR6849	MIR6849	256	287	285	233	226	369	435	230	192	212	240	237	255	414	227
ATAGTAATAAAGTCTCATGT_MIR135A2	MIR135A2	225	258	247	183	317	389	389	252	406	322	236	280	396	572	329
ATAGTCACAAAAGTGATCAT_MIR153-2	MIR153-2	475	559	448	406	467	678	862	577	715	703	606	619	740	1545	740
ATAGTCACAGATTCGATTCT_MIR10B	MIR10B	366	397	379	352	497	564	637	564	573	449	489	594	585	906	548
ATAGTGAAACCATCCCCAAA_MIR3713	MIR3713	429	625	531	463	638	730	833	685	771	704	658	537	717	1182	744
ATAGTGTCCCACAAAACACC_MIR3117	MIR3117	191	202	162	211	197	331	339	234	235	259	185	263	272	539	298
ATAGTTATACTCTAGAAAGA_MIR6502	MIR6502	186	236	132	161	206	176	341	227	299	241	134	248	254	336	223
ATAGTTTTGTATCAATAATA_MIR450A2	MIR450A2	192	196	144	167	253	259	320	208	266	270	232	236	282	661	203
ATATAAAGCGAAAATAACAT_MIR495	MIR495	196	285	294	247	275	314	427	235	242	285	272	183	237	525	252
ATATACACCTGCTATGTGTG_MIR4789	MIR4789	706	968	742	630	861	1245	1446	1150	991	1055	974	958	1098	2004	1151
ATATATACACTATATATATG_MIR568	MIR568	235	246	243	148	246	248	338	236	171	248	304	222	222	335	221
ATATATACCTCATATGTATA_MIR4777	MIR4777	301	369	339	271	368	526	638	475	593	480	343	531	535	1110	717
ATATATATGTGGATACATAT_MIR568	MIR568	302	253	338	229	301	552	576	507	473	525	405	398	527	870	458
ATATATCTACACAAGGCCAA_MIR4753	MIR4753	407	490	408	343	494	550	686	514	554	589	538	517	526	1312	427
ATATATGTGAAGTATTAGGT_MIR548B	MIR548B	297	320	319	206	305	341	415	388	379	341	290	292	336	510	337
ATATATTTATAGTGCATATT_MIR450A1	MIR450A1	345	432	401	321	423	544	691	599	522	525	553	462	532	1118	534
ATATCAAACATATCACACAG_MIR190A	MIR190A	148	226	170	156	145	373	348	267	274	223	269	246	336	681	293
ATATCAATGAGAATTTCAAT_MIR4791	MIR4791	135	187	183	178	210	284	240	236	306	244	227	150	260	789	205
ATATCAGGTAGGAATTCACC_LRIT2	LRIT2	550	773	715	537	720	844	1259	896	972	763	900	580	780	1882	730
ATATGAGTGCTCAGCTCATG_MIR4319	MIR4319	323	332	339	313	251	372	539	362	354	399	336	364	287	639	481
ATATGATGATATCCCAGCCA_MIR144	MIR144	360	425	332	226	312	386	501	410	457	438	362	382	416	796	355
ATATGCACTATAAATATATT_MIR450A1	MIR450A1	210	228	223	232	295	336	443	246	262	280	321	349	293	638	386
ATATGCCTTGTACTGGGCTA_MIR3921	MIR3921	777	944	917	717	1050	1249	1453	1293	1191	948	1239	985	1263	2345	1293
ATATGGAAGAAATCCAGAAG_MIR4795	MIR4795	282	308	285	224	352	427	329	281	388	300	220	249	362	706	295
ATATGGCGTAGACAGGATGA_MIR7843	MIR7843	540	655	585	450	611	677	821	713	755	647	592	519	639	1435	530
ATATGGGAACTGTGATGTCC_MIR4768	MIR4768	907	1058	825	712	898	1323	1470	1095	1183	1210	1089	895	1298	2304	1096
ATATGGTACTCAGAGACTTA_MIR3921	MIR3921	221	410	237	189	276	315	484	462	303	521	421	446	348	714	427
ATATGTAATATAAGTGTATT_MIR450B	MIR450B	570	773	733	481	670	1026	1102	749	923	874	917	879	976	1819	1163
ATATGTGATGAGTGTAACTA_PHF5A	PHF5A	244	239	253	206	194	221	223	264	217	185	244	160	207	599	216
ATATGTGATGTCACTCCTAA_MIR489	MIR489	167	330	249	218	262	306	451	355	326	301	327	350	396	554	259
ATATGTGTTAAATTCACTCG_CENPA	CENPA	320	435	381	383	447	554	716	370	279	409	391	320	308	498	379
ATATTAATTCACTGACAATG_SULT6B1	SULT6B1	325	472	337	309	493	441	580	508	352	451	536	553	475	795	596
ATATTACAGCATTCTAGATG_MIR4777	MIR4777	279	369	266	264	350	376	569	318	494	377	381	308	392	905	332
ATATTACTCACGCGCAGATG_NCBP2	NCBP2	201	255	276	265	425	382	575	283	408	245	287	258	348	773	321
ATATTGCAAGAATGATAAGA_MIR653	MIR653	220	208	208	242	214	380	359	283	271	296	235	322	325	767	474
ATATTGTTCGTAGCATCCAA_MIR3683	MIR3683	495	641	509	477	590	732	946	648	646	801	781	797	621	1048	760
ATATTTACGTGCTGCTAGAG_MIR16-2	MIR16-2	634	691	633	534	729	1027	1148	1007	809	809	1037	705	1082	2305	939
ATATTTACTGAGTGCTTGCT_MIR1271	MIR1271	202	384	238	301	288	457	484	456	425	410	394	392	365	996	501
ATATTTATGATGATTAATAT_MIR889	MIR889	291	284	269	257	366	507	474	517	424	442	454	363	422	728	404
ATATTTGTCAAGAGAATGGG_MIR6887	MIR6887	186	259	228	199	150	262	269	184	306	138	205	236	263	552	239
ATCAAACACGTAACCATAGA_MIR376A2	MIR376A2	278	405	309	239	284	366	567	441	434	346	419	372	498	1078	475
ATCAAGCTATGGAATACCCT_RACK1	RACK1	342	266	294	222	201	310	420	234	168	214	285	251	228	387	269
ATCAATCCCTCTGATGTAGA_MIR548I2	MIR548I2	335	545	475	455	576	724	897	622	698	741	609	575	646	1272	694
ATCAATTGTGCTGACAACAC_RPL23	RPL23	237	130	162	139	144	158	173	116	132	222	74	193	122	203	123
ATCACAGACAACCTCTTCTC_MIR410	MIR410	597	632	659	480	768	836	1188	861	756	936	765	862	855	1540	929
ATCACAGTTCCCATATCCAT_MIR4768	MIR4768	208	267	214	184	212	307	301	292	235	295	352	248	209	541	309
ATCACATGGGTGTACACACA_MIR5692B	MIR5692B	242	273	247	243	215	434	510	280	394	333	327	348	423	787	437
ATCACCATCAAGGACGACAA_VPS28	VPS28	243	329	275	257	302	316	443	295	306	360	233	228	274	610	202
ATCACGGGCCCATTGAGGGG_MIR5685	MIR5685	286	430	364	331	366	559	754	546	584	570	561	473	604	1010	757
ATCACGTAACGCATATTTGG_MIR508	MIR508	593	698	659	576	713	884	1094	971	958	819	945	696	786	1589	875
ATCACTGAGCTGGCATTAGT_MIR5588	MIR5588	669	666	655	646	768	997	1407	851	930	1021	723	981	845	1881	1093
ATCAGAACCATGGCTAGTAC_MIR6834	MIR6834	203	176	206	186	170	288	250	202	255	188	253	220	291	509	161
ATCAGCCCAAGCAACAATGG_GKN2	GKN2	172	210	223	186	300	343	426	212	324	332	278	327	181	430	347
ATCAGCTCCTAGAGCCAGAG_MIR635	MIR635	225	246	253	181	322	402	480	275	330	306	323	422	356	674	289
ATCAGGGCAGCTGGACACTT_MIR6780A	MIR6780A	312	291	314	350	407	380	429	497	440	321	483	319	442	1059	323
ATCAGGGCAGTCCACCACTA_MIR1288	MIR1288	681	789	715	619	754	919	1262	1194	961	960	890	785	1050	2125	1008
ATCAGGTGGGATGCCCTTTG_MIR3151	MIR3151	297	361	284	281	247	408	557	356	367	371	260	252	385	830	381
ATCAGTTACACATCACTTCA_MIR573	MIR573	401	500	395	461	537	664	773	582	497	431	574	576	470	870	703
ATCAGTTGTAGACTCTAGGT_MIR924	MIR924	225	308	274	201	338	282	401	454	368	324	296	277	280	796	241
ATCATATTTTACTCCATGTG_MIR3134	MIR3134	1350	1784	1377	1147	1575	2118	2431	1862	2281	2020	2114	1862	2194	4685	2063
ATCATCAACAGACATTAATT_MIR421	MIR421	685	921	751	728	946	1387	1522	891	1258	1101	1080	1103	1221	2329	1425
ATCATCAGCCATCCCCATGG_MIR4502	MIR4502	600	606	523	593	568	709	1018	704	645	711	492	564	635	1067	782
ATCATCATCAGCCATCCCCA_MIR4502	MIR4502	825	917	864	665	894	1105	1344	1007	1169	992	947	833	1006	1969	891
ATCATCTCACAGTTCAACCA_DDX56	DDX56	366	421	366	328	321	407	467	320	398	302	204	302	283	492	208
ATCATGTGCAGTGCCAATAT_MIR96	MIR96	596	739	704	634	873	989	1340	867	964	1035	1022	916	975	1866	1021
ATCATTCAGAAATGGTATAC_MIR215	MIR215	566	665	600	520	710	920	1151	674	907	976	893	827	1002	2081	882
ATCATTGGTTACCATAAGAG_CCT2	CCT2	581	435	433	443	335	573	547	429	509	463	421	559	455	863	520
ATCATTTTTGGTGCGTTGGC_MIR7977	MIR7977	240	258	232	174	261	405	346	332	371	258	251	239	414	888	228
ATCCAAAATCACCACCACCG_ARFRP1	ARFRP1	252	320	307	180	304	355	373	325	319	279	251	283	339	657	298
ATCCAACACCAGTGTCTGTG_MIR940	MIR940	429	581	360	378	443	541	743	512	484	484	533	389	463	813	470
ATCCAACTGAAACAACAAGT_MIR3915	MIR3915	139	235	217	134	203	258	292	146	177	159	172	143	242	465	168
ATCCAGCCATTCCTCAGACC_MIR2392	MIR2392	218	318	304	267	334	351	521	436	392	430	351	325	428	762	409
ATCCAGGATATTCCTACCCA_MIR3189	MIR3189	581	544	540	542	565	687	849	794	673	694	637	551	652	1371	752
ATCCAGGCCAAAGTCCTGTG_MIR4667	MIR4667	256	388	325	284	452	501	456	529	357	397	658	409	463	950	423
ATCCAGGGAACCCTAGAGCA_MIR5010	MIR5010	261	256	252	270	327	434	412	310	416	339	345	233	354	638	258
ATCCAGTCAGTGTATTTCGA_MIR4804	MIR4804	178	167	139	107	223	178	218	171	214	170	251	169	165	358	131
ATCCAGTGCAGTTTGGCAAG_MIR5010	MIR5010	527	560	503	455	662	780	876	803	839	694	656	584	708	1522	703
ATCCCAACCTGTGTAGAAAG_MIR92A1	MIR92A1	313	339	263	214	246	386	458	379	371	355	289	353	419	607	412
ATCCCACCGCCACAGACAGG_MIR663B	MIR663B	183	106	161	147	146	142	194	192	165	129	190	79	164	402	61
ATCCCATTATGCTAAGTCCA_MIR5704	MIR5704	317	340	299	311	305	483	551	407	454	415	416	388	407	1108	361
ATCCCCATCTTAGCATCTAA_MIR145	MIR145	146	118	193	144	223	263	301	189	302	236	147	189	263	498	248
ATCCCCCAGAACCGAGTCTG_MIR6875	MIR6875	212	293	275	229	333	488	483	459	432	504	313	476	413	832	695
ATCCCCTACCCGCTTACTGC_MIR4519	MIR4519	433	456	368	381	422	469	734	459	552	564	487	491	421	971	511
ATCCCCTTTGCTTTAACATG_MIR302C	MIR302C	745	884	868	644	876	1135	1582	1016	1012	1057	885	968	1066	2125	1077
ATCCGGGTAAAGTTCCAGGG_LSM7	LSM7	595	606	525	429	493	558	781	475	391	474	477	401	352	537	431
ATCCTACGAGATGAGAAATG_YARS	YARS	559	494	541	472	355	454	590	325	470	430	275	300	471	847	466
ATCCTAGAATGTTATTAGGT_MIR548A3	MIR548A3	534	583	468	502	537	818	859	715	692	522	667	611	694	1303	625
ATCCTCCAGCTGGGGCTGCA_MIR4313	MIR4313	224	300	196	153	316	360	406	351	259	326	308	353	357	649	441
ATCCTCTCTTTAAGTACCAA_MIR1185-2	MIR1185-2	99	130	96	118	112	167	181	182	177	134	162	143	156	302	193
ATCCTCTTGTCGAGCCCCCT_MIR3663	MIR3663	363	523	465	356	440	550	884	488	535	545	530	524	602	1482	565
ATCCTGCAAACCCTGCATGT_MIR188	MIR188	385	486	421	369	516	680	751	648	665	570	926	559	582	1240	657
ATCCTGGGATGGGTGTTTCG_MIR5705	MIR5705	57	58	72	53	62	83	117	121	99	100	92	102	110	157	99
ATCCTGTGATTTATGCATGG_MIR3651	MIR3651	252	269	326	202	293	346	536	332	445	372	412	379	418	855	347
ATCCTTAAACATGTTGTCTG_MIR514A2	MIR514A2	2204	2512	2236	1962	2441	3226	4018	2844	3142	2726	2757	2719	3029	6211	3204
ATCCTTAAACATGTTGTCTG_MIR514A3	MIR514A3	2204	2512	2236	1962	2441	3226	4018	2844	3142	2726	2757	2719	3029	6211	3204
ATCCTTAAACATGTTGTCTG_MIR514A1	MIR514A1	2204	2512	2236	1962	2441	3226	4018	2844	3142	2726	2757	2719	3029	6211	3204
ATCCTTCTTTGGTATTTAAA_MIR376A1	MIR376A1	400	442	369	313	533	578	758	599	558	539	624	524	541	1042	566
ATCCTTGAGAAGCAACTCAA_MIR1255A	MIR1255A	150	168	126	101	77	149	147	121	169	154	125	104	97	209	197
ATCCTTTGAGTTGCTTCTCA_MIR1255A	MIR1255A	816	1052	864	907	1117	1198	1738	1246	1165	1201	1095	1169	1050	2212	1206
ATCCTTTTTGTTTTTCCAGG_MIR4668	MIR4668	223	226	237	198	265	304	331	298	283	391	287	322	435	892	307
ATCGGGACAAAGGCTGGCGT_MIR4656	MIR4656	195	206	177	189	231	266	412	295	260	261	247	277	267	447	208
ATCTAAAATTAGGCTAGAGC_MIR4771-1	MIR4771-1	482	516	464	450	504	754	741	528	695	579	566	529	612	1304	611
ATCTAAAATTAGGCTAGAGC_MIR4771-2	MIR4771-2	482	516	464	450	504	754	741	528	695	579	566	529	612	1304	611
ATCTACACGATGCCTGGCAC_MIR493	MIR493	189	268	210	235	195	369	322	260	365	274	311	262	259	699	277
ATCTACCAAGATGAGGGAGT_MIR6127	MIR6127	275	263	329	263	306	451	418	350	378	322	387	324	338	714	447
ATCTACGGGTTTATGCCAAT_MIR99A	MIR99A	603	572	564	551	656	823	888	862	782	789	784	666	842	1637	927
ATCTACTTCCAGTTCACTAG_MIR3612	MIR3612	240	212	243	164	266	375	414	232	444	228	226	258	292	742	399
ATCTAGCTGTATGAGTGGTG_MIR9-1	MIR9-1	252	383	246	277	294	432	390	421	286	288	415	239	382	594	284
ATCTAGCTGTATGAGTGTAT_MIR9-2	MIR9-2	997	925	995	890	1210	1263	1711	1441	1349	1198	1328	1260	1228	2235	1217
ATCTCAAGCTGTGACTGCAA_MIR527	MIR527	796	912	771	685	766	1072	1117	966	1159	918	991	800	949	2053	814
ATCTCAAGCTGTGACTGCAA_MIR518A1	MIR518A1	796	912	771	685	766	1072	1117	966	1159	918	991	800	949	2053	814
ATCTCAGAGTCTCAGAGTCG_MIR3131	MIR3131	201	252	240	198	271	406	445	252	376	342	225	345	356	737	333
ATCTCCACGGGTAATCTGCA_MIR6788	MIR6788	456	478	440	438	580	760	750	619	778	648	714	613	676	1367	641
ATCTCCGGGGTCTTGGTTCA_MIR769	MIR769	430	679	449	472	614	860	1052	767	716	729	691	682	757	1607	772
ATCTCTTTGCAGACCACTTC_MIR4527	MIR4527	285	334	354	275	368	467	592	455	345	459	424	350	391	759	370
ATCTGACCAGAATAGTAAGT_MIR8060	MIR8060	175	303	157	163	264	299	365	305	276	189	169	141	222	475	245
ATCTGAGCACCACACAGGCC_MIR3663	MIR3663	211	303	238	199	230	382	480	321	262	340	225	318	275	688	326
ATCTGAGGGCCCAGGAAGAA_MIR5088	MIR5088	118	128	106	70	83	149	223	118	104	198	122	129	95	389	129
ATCTGATCTTTACTGAGTGA_MIR3920	MIR3920	487	499	538	387	718	624	816	545	625	716	510	583	586	1250	670
ATCTGCCAGCTTCCCACTAT_MIR4727	MIR4727	409	438	354	409	552	636	798	577	542	629	591	600	600	1244	702
ATCTGCGACAGGATCAGCAG_SYS1	SYS1	209	255	216	285	166	223	200	167	208	128	151	102	180	347	136
ATCTGCTCCACGATTTGGGC_MIR4436A	MIR4436A	900	1112	921	800	1080	1243	1646	1191	1307	1122	1184	998	920	2262	1291
ATCTGGAAAGAGTCAAGTCA_MIR3922	MIR3922	231	224	232	165	205	291	380	281	306	259	235	240	239	552	299
ATCTGGGAATCGAGAAGCGC_MIR3911	MIR3911	136	213	176	144	170	286	300	202	228	312	182	202	230	685	343
ATCTGTAAGGTGTTGCAGTG_MIR3064	MIR3064	484	729	582	603	775	888	959	797	777	667	801	761	856	1844	742
ATCTGTCTCGATTGTTTCCA_MIR6888	MIR6888	125	150	166	129	151	251	238	214	230	194	261	121	186	411	193
ATCTGTGAGCTAGATTGGGA_MIR6728	MIR6728	349	223	259	254	308	387	466	351	492	261	298	278	362	1045	362
ATCTTCAACCAACAGGCAAA_MIR552	MIR552	272	312	351	328	434	437	639	448	360	444	450	389	430	802	447
ATCTTCGATACTCGAAGGAG_MIR494	MIR494	561	705	537	574	635	685	846	570	750	520	555	512	660	1225	622
ATCTTCTTATCCTAGACACT_MIR4704	MIR4704	537	654	442	482	695	735	985	902	849	654	727	522	774	1556	887
ATCTTGGCAAATATAACCGA_KPNB1	KPNB1	123	110	97	99	107	97	131	106	91	50	119	58	49	151	64
ATGAAAAAAGAGGCTGAGAA_MIR7515	MIR7515	109	166	162	113	231	192	248	257	120	205	184	150	206	385	168
ATGAAACTGACTGAATAGGT_MIR3136	MIR3136	488	459	496	488	615	609	854	704	596	644	527	527	697	1213	612
ATGAAATAGGAAGTCATTGG_MIR616	MIR616	251	235	255	245	235	393	449	320	337	310	285	305	310	612	417
ATGAACTTTCCAAACCAGCA_MIR490	MIR490	236	248	222	194	281	368	412	279	359	250	239	252	382	745	292
ATGAAGAAAAATAAGAGGCT_MIR3201	MIR3201	257	320	347	328	396	415	519	370	345	357	342	313	432	990	349
ATGAAGAAAGACTGTAGCCA_MIR204	MIR204	493	389	536	434	619	886	943	658	786	786	728	557	928	1734	760
ATGAAGCCATAAGGCCTGGG_MIR7974	MIR7974	268	278	278	213	388	434	474	421	350	373	354	313	402	731	307
ATGAAGTGCTGGGCGCTTAG_MIR5191	MIR5191	250	269	205	180	263	313	425	326	217	277	405	208	296	577	265
ATGAAGTGGTGTGAAGGGTT_MIR3613	MIR3613	295	365	304	207	272	385	520	394	415	357	442	264	365	771	354
ATGAATCATTAGGTTCCAAT_MIR580	MIR580	184	381	196	175	260	218	361	239	332	231	223	247	315	575	360
ATGAATGTTGATTGTGACCT_MIR181D	MIR181D	613	817	758	605	852	1153	1344	1099	861	920	1073	785	930	1582	1049
ATGACATATTTTTCCTGCTC_MIR3193	MIR3193	298	295	286	257	303	364	588	453	534	421	442	348	479	1162	609
ATGACCAACACCCTAATGGC_TMEM207	TMEM207	237	285	315	245	378	557	503	345	404	323	335	312	322	797	405
ATGACCCTGCAGGGAGGTGC_MIR4722	MIR4722	200	265	238	221	251	362	485	363	441	255	315	194	361	592	298
ATGACCTAGTATTCTGTACC_MIR630	MIR630	379	434	377	366	483	693	720	562	522	463	591	464	532	1139	478
ATGACCTGACCTGGTGAATG_DAZ3	DAZ3	247	294	330	242	261	392	542	220	354	314	242	262	235	635	374
ATGAGATATGTACAATGGGA_MIR8054	MIR8054	562	781	561	611	771	826	908	812	831	738	585	745	709	1440	702
ATGAGATGTGAGAACTTGAG_MIR6734	MIR6734	515	654	540	422	551	774	876	654	805	676	560	558	653	1456	544
ATGAGATTTAGAATCAAGTT_MIR605	MIR605	327	357	369	293	461	401	665	493	573	416	445	347	456	1097	300
ATGAGCACTTTGGTACTACT_MIR20B	MIR20B	166	360	200	233	284	250	336	376	283	344	427	305	243	562	386
ATGAGCTCTTAATATATCCC_MIR549A	MIR549A	260	317	321	224	337	374	453	378	369	395	401	242	379	886	317
ATGAGGCCTACAATGTGCAC_MIR421	MIR421	789	868	786	744	902	1049	1405	1063	1200	1052	1039	1063	1062	2291	966
ATGAGGCCTGACATATCTGC_MIR4650-1	MIR4650-1	506	625	567	501	449	688	994	647	559	691	775	557	544	1056	654
ATGAGGCCTGACATATCTGC_MIR4650-2	MIR4650-2	506	625	567	501	449	688	994	647	559	691	775	557	544	1056	654
ATGAGGTGTACCAACCTAGG_MIR4714	MIR4714	355	554	374	373	482	570	736	609	585	526	772	485	475	1059	544
ATGATAAGCCATCTGTAAGC_MIR1269B	MIR1269B	214	296	298	208	260	419	463	342	356	326	414	267	325	986	292
ATGATAGTTATAGCCAACCC_MIR5739	MIR5739	540	696	601	493	701	852	1193	763	864	829	813	818	717	1501	998
ATGATATCACACCTCCCAGG_MIR3689E	MIR3689E	252	382	277	240	388	407	552	451	302	426	306	428	375	728	370
ATGATATTGTCAAAGCATCT_MIR301B	MIR301B	380	541	441	354	630	594	731	742	721	458	668	445	695	1075	494
ATGATCACCTAGCCAGAATA_MIR5583-1	MIR5583-1	968	1404	1177	914	1379	1824	2128	1793	1635	1505	1718	1656	1545	3484	1831
ATGATCACCTAGCCAGAATA_MIR5583-2	MIR5583-2	968	1404	1177	914	1379	1824	2128	1793	1635	1505	1718	1656	1545	3484	1831
ATGATGAGATGAGCAGAGGG_MIR4739	MIR4739	278	440	386	322	352	575	576	464	481	508	445	428	550	722	482
ATGATGTAACTTCAGACTTT_MIR4670	MIR4670	340	443	328	261	381	478	600	548	545	476	437	461	533	1143	508
ATGATTCATAAATCCAGAAG_MIR4795	MIR4795	283	419	260	251	335	351	671	296	360	294	243	372	331	723	360
ATGATTCTCCCATTTCCACA_MIR3123	MIR3123	503	586	517	561	683	1004	1004	772	881	715	731	698	849	1812	706
ATGATTGCCACGTCTGCAGT_MIR509-3	MIR509-3	166	234	212	223	208	371	273	316	354	233	346	259	389	1095	272
ATGCAAATTTTTGCTTGCAT_MIR5680	MIR5680	124	130	181	149	187	252	257	173	263	124	127	198	274	517	137
ATGCAACAAATCCCCACCCA_MIR92A2	MIR92A2	345	479	431	382	387	486	722	386	513	469	395	488	480	1005	523
ATGCAACAGCAATGCACCGC_MIR33B	MIR33B	907	1096	823	715	1144	1220	1693	1103	1205	1057	1138	856	1078	2044	1191
ATGCAAGGATATTTGAGGAG_MIR655	MIR655	427	635	443	433	547	548	818	563	588	575	481	516	579	1398	682
ATGCACAACTCAACAACCTT_MIR676	MIR676	304	416	305	307	470	510	591	563	587	444	534	481	489	858	532
ATGCACCCGACAGATGCACT_MIR3936	MIR3936	1347	1726	1571	1481	1633	2303	2917	2076	2094	1870	1978	1836	1919	3862	1995
ATGCAGGCCCCAGTGAGCAC_MIR6797	MIR6797	308	299	214	278	251	321	381	315	265	272	295	261	252	435	225
ATGCCAAAGCCAGGCTCTGA_MIR4755	MIR4755	520	609	435	483	595	731	958	737	713	634	680	767	719	1411	1119
ATGCCAAGCTCAGCGTGGAT_MIR5092	MIR5092	350	368	370	337	360	436	651	344	399	560	367	460	433	668	610
ATGCCATTATGTGGGTCATG_MIR6864	MIR6864	354	428	306	264	280	527	542	321	372	340	416	376	324	733	348
ATGCCCATTCATCCCTGGGT_MIR92A2	MIR92A2	914	1227	1064	817	1206	1752	1774	1454	1566	1433	1239	1126	1479	3017	1333
ATGCCCTAGGGGATGCGGGG_MIR324	MIR324	541	573	604	432	529	648	760	621	643	627	607	612	660	1193	864
ATGCCTGCGCCAGGGCCCTG_MIR6836	MIR6836	454	542	633	455	628	830	1081	647	725	638	599	653	759	1411	712
ATGCGCCATCGGTGACTCGG_EEF2	EEF2	96	85	99	42	47	103	80	53	59	51	61	65	81	197	56
ATGCGCCCCGGGAACGCGTG_MIR3180-5	MIR3180-5	277	205	179	159	190	246	231	229	198	195	111	166	155	410	156
ATGCGGATGAAGTGGTGTGA_MIR3613	MIR3613	443	458	370	441	460	620	749	579	627	537	473	468	590	1199	470
ATGCGGGAGGCAGGTTCCCG_MIR596	MIR596	185	240	201	168	209	331	428	301	270	373	228	267	323	467	330
ATGCTAAGAACCCCTAGCCT_MIR2116	MIR2116	193	213	216	203	253	292	389	304	269	322	361	294	226	498	296
ATGCTAGGCTTAAACAGCAT_MIR4423	MIR4423	259	250	204	179	222	330	441	237	283	240	282	177	216	508	261
ATGCTGCTATCGTTCCAAAG_MIR4524B	MIR4524B	394	422	397	448	470	683	845	631	564	774	763	670	597	1139	706
ATGCTGGAGGAGCATGACAG_MIR6076	MIR6076	696	780	696	526	729	799	1091	865	881	763	742	634	831	1804	837
ATGCTGGCATTGCTCGTGGA_MIR7847	MIR7847	390	440	489	453	537	583	969	728	817	517	702	440	765	1428	452
ATGCTGTTTAAGCCTAGCAT_MIR4423	MIR4423	228	240	221	172	277	296	403	230	270	278	309	187	240	514	234
ATGGAAAGAGGGTGCATAGG_MIR587	MIR587	375	495	400	312	445	606	837	543	508	617	444	529	549	906	597
ATGGAACTAACTGAATAGGT_MIR3136	MIR3136	646	714	726	673	744	952	1342	922	922	908	837	963	982	1623	1367
ATGGAATCGAATTTCCCTAA_MIR3117	MIR3117	516	659	537	431	670	894	1155	862	901	796	841	736	867	1450	808
ATGGAATGTAAGGAAGTGTG_MIR206	MIR206	280	344	271	268	313	350	478	421	387	360	469	254	348	709	366
ATGGACAAAGGAGCAGAGGT_FAM106A	FAM106A	339	392	367	300	378	517	511	429	486	409	351	278	428	743	457
ATGGACACAAAACAATGATC_MIR635	MIR635	195	229	191	198	215	283	318	236	195	218	160	156	216	525	152
ATGGACTTCTCGGGAGCTCT_MIR6779	MIR6779	591	757	872	703	779	1117	1498	897	1090	1053	903	937	1091	2404	1031
ATGGAGAGAGGAGAAACTTG_MIR6740	MIR6740	759	661	757	550	713	989	1055	937	878	754	931	664	1040	2135	672
ATGGAGCAGACTATATGCAG_MIR4776-1	MIR4776-1	437	486	390	321	486	636	789	396	573	634	493	593	504	1094	634
ATGGAGCAGACTATATGCAG_MIR4776-2	MIR4776-2	437	486	390	321	486	636	789	396	573	634	493	593	504	1094	634
ATGGAGCTGGGAATACTCTG_MIR8082	MIR8082	751	1011	866	792	925	1419	1488	1141	1342	1298	1142	1375	1392	2990	1287
ATGGATTTTTGGAGCAGGAG_MIR1246	MIR1246	332	411	307	262	397	542	672	434	543	494	419	502	433	763	487
ATGGCAAGGGCTCTCCTGAA_MIR4776-1	MIR4776-1	791	967	805	685	919	1207	1472	1065	1282	961	1053	1080	916	2087	1073
ATGGCAAGGGCTCTCCTGAA_MIR4776-2	MIR4776-2	791	967	805	685	919	1207	1472	1065	1282	961	1053	1080	916	2087	1073
ATGGCACCACTGTGCCCCAA_MIR5008	MIR5008	509	761	533	610	861	993	1140	819	776	809	758	815	795	1836	920
ATGGCAGGCTGCAGCCACTT_MIR7156	MIR7156	768	921	876	719	933	1250	1561	1131	1147	1139	1475	1088	1229	2632	1144
ATGGCATTTCTATTTCTCAG_MIR4482	MIR4482	236	240	233	181	219	348	426	270	418	289	303	241	320	705	263
ATGGCCAAAATGCAGTGGTG_MIR634	MIR634	282	394	348	331	304	488	542	420	564	380	496	381	538	1172	373
ATGGCCAGAGCTCACACAGA_MIR4435-1	MIR4435-1	1080	1017	762	637	663	983	1135	818	828	781	641	621	691	1418	790
ATGGCCAGAGCTCACACAGA_MIR4435-2	MIR4435-2	1080	1017	762	637	663	983	1135	818	828	781	641	621	691	1418	790
ATGGCCCACAAATCGCCTCG_RACK1	RACK1	393	357	313	322	250	377	489	273	221	312	267	224	257	297	244
ATGGCCCCAACCACACACTG_MIR1238	MIR1238	282	191	280	291	305	371	614	318	315	342	284	310	324	604	351
ATGGCCCTGTCCTCAAGACG_MIR6777	MIR6777	256	420	305	269	338	416	406	361	362	300	237	356	287	446	351
ATGGGAAAGGTTAGACCACA_MIR6828	MIR6828	273	362	267	321	322	470	651	386	457	553	421	581	409	946	597
ATGGGAGGACTTCTTAGCAT_MIR2116	MIR2116	308	351	354	301	409	401	642	519	378	385	455	330	394	923	472
ATGGGATCCAAGGCGGACCA_WDR33	WDR33	772	652	657	673	745	787	1051	634	658	742	651	533	661	1326	637
ATGGGATTTAGAACCAAGCT_MIR605	MIR605	263	327	355	256	286	369	566	403	355	388	378	451	466	755	436
ATGGGCACTTCCAGTACTCT_MIR20B	MIR20B	301	253	319	255	349	419	520	443	363	402	428	378	330	755	335
ATGGGCTAAGGGAGATGATT_MIR664B	MIR664B	287	317	342	276	285	406	664	419	420	384	389	346	272	797	453
ATGGGGAAAAGACTAAGGGT_MIR5187	MIR5187	588	576	475	441	562	470	759	492	480	463	436	456	456	769	499
ATGGGGAAGATGATTATATG_MIR3126	MIR3126	395	413	492	392	553	808	988	540	603	712	621	648	614	1330	719
ATGGGGACAATGGGAACCTG_MIR6721	MIR6721	392	367	373	329	332	449	492	388	420	331	264	254	298	880	349
ATGGGGCTGAAGACAGCTCA_MIR4472-1	MIR4472-1	348	343	337	279	399	580	533	447	402	326	368	309	486	823	451
ATGGGGGGTAGGGTAAGGAA_MIR6798	MIR6798	125	167	76	86	91	111	156	165	90	104	140	97	80	162	144
ATGGTAAAAATGAAAAGTAA_MIR548Q	MIR548Q	69	47	77	64	69	107	69	43	58	59	55	83	78	112	95
ATGGTGAATAAACAGGCATT_POLR2J3	POLR2J3	274	319	192	217	240	287	349	344	256	200	170	159	217	588	227
ATGGTTCCAGGTGAGCCAGG_MIR5192	MIR5192	337	395	413	333	407	492	717	443	477	467	482	455	641	928	454
ATGGTTTGGGACTCAGGATG_MIR1265	MIR1265	285	323	264	211	264	417	457	326	398	357	330	257	349	754	345
ATGTACACGAAGCTCACTCC_MIR4724	MIR4724	397	336	326	297	394	433	500	335	459	382	445	287	358	862	408
ATGTACTCAAAATATTAGGT_MIR548F3	MIR548F3	220	262	280	203	344	413	483	384	355	255	248	313	365	745	332
ATGTATGTCTGTTACACATA_MIR3688-2	MIR3688-2	1642	2358	1862	1588	2092	2972	3209	2210	2633	2531	2328	2118	2336	4778	2432
ATGTATGTCTGTTACACATA_MIR3688-1	MIR3688-1	1642	2358	1862	1588	2092	2972	3209	2210	2633	2531	2328	2118	2336	4778	2432
ATGTCACCAGCTCTCTCTAA_MIR4299	MIR4299	476	465	418	474	621	841	981	586	719	725	576	709	669	1198	877
ATGTCATGGAAGTCACTGAA_MIR616	MIR616	173	151	191	167	245	239	373	282	237	323	256	325	136	397	357
ATGTCCATGAAGTCAGGTGA_MIR6853	MIR6853	232	303	237	168	292	361	444	272	332	334	307	260	297	819	306
ATGTCCGCTTGGGGGAGCGA_MIR6090	MIR6090	434	674	541	502	660	691	878	654	601	564	784	535	596	1107	589
ATGTCGCAGCACTTTCCACT_MIR372	MIR372	623	834	924	706	1049	1301	1444	1190	1298	1115	1214	948	1316	2711	1078
ATGTCTCTTGACATTTAACA_SPRR4	SPRR4	357	287	301	294	407	446	561	536	402	496	371	360	411	981	466
ATGTCTGGTAAGACGCCCAT_MIR429	MIR429	299	292	383	314	361	449	610	337	407	441	305	296	331	706	468
ATGTCTTCTGCAACAGAAGC_MIR6838	MIR6838	192	170	186	146	235	198	253	225	238	229	257	189	296	537	267
ATGTCTTGGAGTAGATCAGT_MIR432	MIR432	558	561	392	349	506	654	533	547	510	525	576	374	514	778	598
ATGTGAGCTAAATGTGTGCT_MIR610	MIR610	300	438	266	282	438	425	695	558	429	421	475	465	560	1196	493
ATGTGAGGGAGTAGGATGTA_MIR4510	MIR4510	542	531	524	516	639	681	1191	821	719	886	797	757	656	1682	842
ATGTGCACTGTAGCTAAGCT_EFCAB3	EFCAB3	211	234	217	169	280	365	458	308	228	325	319	392	179	623	503
ATGTGCAGACTACTGTACAA_MIR199A2	MIR199A2	452	590	529	481	699	728	982	729	719	590	648	641	775	1462	701
ATGTGCATCTACTGCAGTGA_MIR17	MIR17	546	578	552	497	535	835	1120	707	860	657	639	535	707	1552	627
ATGTGGACTCTAGCTGCCAA_MIR1251	MIR1251	245	284	301	190	243	344	497	328	383	360	271	272	360	589	303
ATGTGGCAGAAGTATTACGT_MIR548A3	MIR548A3	591	605	492	418	556	710	862	762	659	669	775	560	515	1382	667
ATGTGGTAACCCCGGGCCGG_MIR6781	MIR6781	638	821	744	711	761	1085	1132	810	872	921	809	888	920	1909	858
ATGTGGTACTCTTCTCAAGA_MIR514B	MIR514B	332	595	452	309	458	730	861	570	688	385	533	467	573	1036	527
ATGTGGTTGTGGTGGGATTG_MIR4316	MIR4316	217	280	239	176	228	251	486	250	270	344	362	314	285	436	485
ATGTGTAGCAAAAGACAGAA_MIR511	MIR511	275	295	232	317	295	396	567	366	426	461	294	306	337	897	351
ATGTGTTACTCCACTCACAG_MIR514B	MIR514B	572	783	616	513	744	782	876	788	1036	714	788	728	1011	2121	721
ATGTGTTACTCCACTCTTAG_MIR510	MIR510	404	658	446	408	537	594	800	638	596	535	607	537	608	1148	688
ATGTTACCCCCACGAAACAG_ATP6V1A	ATP6V1A	206	280	229	181	326	247	315	220	176	249	262	187	228	348	212
ATGTTAGGCCATCACAGCAT_MIR6505	MIR6505	291	318	381	303	423	457	480	444	478	316	484	415	377	741	373
ATGTTCACACTGCATGCTCT_MIR1912	MIR1912	362	317	328	338	323	519	697	434	556	461	363	502	472	1095	612
ATGTTGACAGCAGACCACGG_WDR33	WDR33	201	101	121	164	80	132	106	98	87	55	55	62	76	175	105
ATGTTGATGAAAGACCCTTG_LRIT2	LRIT2	553	589	595	428	567	695	821	731	747	511	762	435	517	1145	599
ATGTTGTTGTGTCCCATTAT_MIR3657	MIR3657	295	383	277	306	420	453	487	503	529	575	575	527	451	820	480
ATGTTTACCGTTTAAATCCA_MIR125B1	MIR125B1	704	797	812	675	854	1172	1414	1215	1206	1066	1057	1016	1110	2237	1188
ATGTTTAGGACCACTAGACC_MIR203B	MIR203B	488	370	468	390	416	564	681	594	553	638	573	458	472	882	546
ATGTTTAGGACCACTAGACC_MIR203A	MIR203A	488	370	468	390	416	564	681	594	553	638	573	458	472	882	546
ATTAAAATTTCCAATCAACA_MIR1302-5	MIR1302-5	405	495	461	420	553	588	578	613	612	691	645	555	736	1286	634
ATTAAATTATTGAAGGCCTG_MIR5700	MIR5700	411	462	394	327	477	542	656	460	537	507	480	467	499	913	493
ATTAAGATCAGGCACAGGTC_MIR3944	MIR3944	316	320	275	179	289	431	466	360	449	339	331	373	519	1061	428
ATTAAGTGCATGCTCACCCG_MIR668	MIR668	508	508	528	389	518	761	816	720	656	464	694	507	615	1075	533
ATTAATATTTATGCACTGCA_MIR548A1	MIR548A1	439	547	547	393	623	639	936	902	685	727	767	623	546	1116	602
ATTAATGGAATGCTGTCCTA_MIR676	MIR676	574	718	594	452	680	944	1134	940	868	832	791	705	988	2027	810
ATTAATGGCGAATATACAGG_MIR1185-1	MIR1185-1	712	791	644	527	631	837	997	709	727	634	718	656	555	1057	697
ATTAATGGCGAATATACAGG_MIR1185-2	MIR1185-2	712	791	644	527	631	837	997	709	727	634	718	656	555	1057	697
ATTACATCCCATGAACCTGG_MIR4456	MIR4456	227	245	294	239	319	332	388	440	322	435	293	324	310	629	313
ATTACTAGCCAAGGTAACAG_MIR4473	MIR4473	218	239	245	196	225	394	445	339	465	317	361	273	392	715	370
ATTACTGAATTACTTATTAC_MIR627	MIR627	407	484	407	386	556	621	830	485	524	674	430	575	579	880	691
ATTAGAATTGGCTGCAGTTA_MIR4715	MIR4715	271	309	290	264	345	521	523	361	322	301	468	397	392	893	397
ATTAGCCGTTGCCATATCAA_NTC	NTC	1012	1245	1004	1038	1431	1483	1935	1543	1359	1569	1321	1400	1472	2573	1611
ATTAGGAGGTGTCGAGGCCG_MIR572	MIR572	919	1286	1107	872	1377	1912	1812	1470	1689	1574	1407	1289	1580	3055	1432
ATTAGGCAGCCTGTGCCAGA_MIR18B	MIR18B	373	471	443	323	552	844	806	603	591	627	665	565	617	1199	657
ATTATGGCCCTGAAGGAAAC_MIR4307	MIR4307	265	374	294	237	344	392	471	351	362	371	422	394	340	621	519
ATTATGTCATAAACCCACTG_MIR4318	MIR4318	1055	1114	1186	1007	1470	1564	1940	1531	1701	1463	1505	1266	1532	3061	1277
ATTATTAAGATTTAGAAAAA_MIR1252	MIR1252	64	101	71	40	87	85	67	94	120	58	88	73	140	183	55
ATTATTGACTAATTAGAGTT_MIR5007	MIR5007	209	224	251	235	256	348	361	282	333	358	312	293	303	737	299
ATTCAAGTGATGTGTTTCGG_FAM106A	FAM106A	108	158	157	136	135	181	157	152	209	160	152	66	175	204	136
ATTCACTCAAACAAACAAGA_MIR3610	MIR3610	129	84	58	74	117	162	209	121	87	147	125	165	120	278	207
ATTCAGGGAGCTCAGCTGTT_MIR7106	MIR7106	533	771	696	561	761	921	1018	952	1124	910	810	830	1157	2316	903
ATTCAGTTCTCAGTGCCAGG_MIR146B	MIR146B	574	685	587	580	559	871	998	723	768	733	546	643	756	1426	629
ATTCCCAGGAGTTATAGAAG_C17orf78	C17orf78	438	556	411	375	568	559	728	569	572	552	633	452	552	1108	500
ATTCCCCTAAGGCAGGGCTC_MIR6828	MIR6828	271	371	353	262	346	374	543	467	369	355	352	420	415	723	333
ATTCCTTATATTGGCTACCA_MIR563	MIR563	437	470	474	403	511	613	713	603	542	556	469	524	488	801	540
ATTCGACCCTTATGGGAGCC_MIR4713	MIR4713	365	467	454	339	666	668	763	601	741	625	660	629	628	1308	834
ATTCGTCACAAATAAAGCGA_MIR154	MIR154	68	61	72	61	132	128	120	101	110	72	95	61	139	119	83
ATTCGTGTTAACGAAGTACA_MIR7844	MIR7844	1081	1212	1153	1031	1478	1894	1991	1674	1782	1511	1812	1514	1669	3485	1857
ATTCTAGAGTATGCCCCCCG_AURKB	AURKB	256	316	319	227	232	420	493	324	372	377	227	195	423	897	336
ATTCTCAACACAGGGACGCA_KRT82	KRT82	230	305	290	206	311	424	463	368	308	339	394	258	363	656	486
ATTCTGCAAAGCCTACAGGC_MIR7151	MIR7151	133	224	199	124	176	233	271	240	211	207	290	149	216	454	286
ATTCTGCAGATCTGCAATTT_MIR1587	MIR1587	295	388	321	285	505	519	655	611	463	368	570	392	433	921	537
ATTGAAGAGAAAACCCAAGC_MIR6839	MIR6839	153	139	113	101	106	156	136	90	168	106	117	96	117	287	122
ATTGAAGAGACGACCCAAGC_MIR6839	MIR6839	155	254	196	202	222	265	359	235	170	337	252	262	209	384	285
ATTGACTGTCATCCAAGTAT_MIR599	MIR599	344	295	259	301	271	392	496	379	346	456	257	377	346	759	417
ATTGACTTAGCTGGGTAGTG_MIR491	MIR491	371	461	499	385	556	772	744	673	834	697	702	788	633	1372	908
ATTGCCACAGGGAGTGCAAA_MIR562	MIR562	205	270	213	202	233	365	487	267	310	331	173	274	242	636	206
ATTGCCCCTATTCTAACACA_MIR3152	MIR3152	203	186	197	187	222	283	383	220	272	219	242	273	289	630	228
ATTGCTCTGGTGCCTGTGTG_MIR6818	MIR6818	298	283	331	239	403	486	499	579	420	554	562	473	407	943	400
ATTGGATAAGCTTTTCTGAG_MIR5194	MIR5194	464	553	560	501	579	718	1027	671	600	577	642	595	694	1023	657
ATTGGATCAGAACAAGTCTT_MIR5701-1	MIR5701-1	1777	2174	2044	1731	2532	3141	3726	2787	2929	2583	2657	2526	2875	5275	2710
ATTGGATCAGAACAAGTCTT_MIR5701-2	MIR5701-2	1777	2174	2044	1731	2532	3141	3726	2787	2929	2583	2657	2526	2875	5275	2710
ATTGGATCAGAACAAGTCTT_MIR5701-3	MIR5701-3	1777	2174	2044	1731	2532	3141	3726	2787	2929	2583	2657	2526	2875	5275	2710
ATTGGTTCAGGAATTTGTCA_MIR1200	MIR1200	403	480	435	360	430	647	735	503	527	641	422	539	515	1105	737
ATTGTATAGTTATCTCCCAG_MIRLET7A1	MIRLET7A1	799	829	610	620	779	822	1228	830	776	773	894	695	782	1261	733
ATTGTATCCACCTTACCACT_MIR3165	MIR3165	409	474	336	440	425	563	851	560	486	546	569	581	592	1015	529
ATTGTCGAACATGTCTTGGG_FOXD4L3	FOXD4L3	476	387	458	406	546	713	724	680	556	583	606	488	514	900	531
ATTGTCTTACTGCTACAGCA_MIR6132	MIR6132	278	391	317	310	446	496	566	510	424	465	522	520	359	632	543
ATTGTCTTCATATCCAGAAC_MIR4782	MIR4782	190	241	157	154	187	246	383	255	201	258	197	271	233	566	416
ATTGTCTTCATATCTAGAAC_MIR4782	MIR4782	145	129	155	90	232	263	224	150	333	170	186	117	284	512	196
ATTGTGACACCCAACACAGT_MIR95	MIR95	276	353	312	277	326	476	435	410	313	314	481	233	369	821	317
ATTGTGATTTCCAATAATTG_MIR3618	MIR3618	739	844	793	627	846	988	1324	1155	1125	1137	1030	988	1047	1963	1210
ATTGTTACTGTGGGAACTGG_MIR132	MIR132	384	346	319	252	366	422	556	470	440	392	360	306	390	831	343
ATTGTTACTTGAAGAATGCT_WFDC11	WFDC11	218	306	226	179	293	268	347	285	338	243	398	259	369	665	276
ATTGTTGAACATCAGACTCA_MIR7849	MIR7849	1093	1039	1115	1039	1511	1761	2192	1928	1447	1403	1491	1329	1442	2619	1841
ATTGTTGTCGGTGGGTTGTG_MIR181D	MIR181D	819	955	890	793	1154	1520	1649	1221	1459	1468	1473	1210	1231	2429	1429
ATTGTTGTCTGGTATGTAGT_MIR4774	MIR4774	826	812	819	648	909	1232	1272	1077	1235	1042	1062	870	1144	2223	956
ATTGTTTGGTACTTAAAGCG_MIR381	MIR381	451	362	499	344	512	803	899	584	784	624	585	480	612	1500	621
ATTTAAAAAGGCCCTGAGCT_MIR8057	MIR8057	255	341	264	305	289	510	521	334	413	359	332	364	453	706	404
ATTTAGGGGTTTATCGGGAG_MIR484	MIR484	164	169	190	127	232	199	240	197	206	221	166	141	164	379	215
ATTTATATGGTAATAAAACC_VN1R5	VN1R5	128	165	165	158	147	244	249	223	209	198	156	107	234	334	89
ATTTATCTGCTGGGACGCTA_MIR4729	MIR4729	259	220	235	211	192	316	289	360	304	239	283	236	254	514	245
ATTTATGATGAAACATACAC_MIR494	MIR494	136	200	136	118	178	202	312	226	210	133	225	136	196	519	193
ATTTATGTTGAATCACACAA_MIR377	MIR377	402	561	368	297	399	567	734	590	535	558	502	422	682	1262	405
ATTTATTGCCAAATAACACA_MIR1298	MIR1298	280	380	261	204	306	400	397	293	439	308	288	277	458	826	561
ATTTCACCAGAAACAGGAGT_MIR4433A	MIR4433A	586	626	532	538	598	1005	1095	647	901	1053	838	765	976	1758	1084
ATTTCACCAGAAACAGGAGT_MIR4433B	MIR4433B	586	626	532	538	598	1005	1095	647	901	1053	838	765	976	1758	1084
ATTTCAGAGTCAGATAAGTG_MIR5687	MIR5687	298	366	257	237	270	267	455	266	319	226	318	289	379	652	304
ATTTCAGTGACCTGGCAGCA_MIR8073	MIR8073	255	247	225	195	238	341	366	266	387	197	201	251	294	597	338
ATTTCAGTGTCTATCAAGAG_MIR3912	MIR3912	144	263	173	168	144	307	333	267	244	172	135	200	212	483	205
ATTTCCAATAATTGAGGCAG_MIR3618	MIR3618	420	575	494	348	538	632	702	603	689	579	416	455	614	1259	623
ATTTCCTAAAAGCACAACCT_MIR5739	MIR5739	417	484	497	378	608	725	982	710	770	652	766	565	768	1497	792
ATTTGAAATCAGTGTTCTTG_MIR29B1	MIR29B1	386	487	352	421	497	644	647	599	570	496	654	450	593	1226	520
ATTTGAAGTAGTATGTCCCT_MIR5692B	MIR5692B	1064	1272	1252	1021	1313	1610	2105	1707	1729	1706	1520	1486	1678	3519	1654
ATTTGAGACAGTGACAACTA_MIR549A	MIR549A	181	202	231	198	279	346	431	343	443	242	241	240	376	612	259
ATTTGATGTTGCTATTAGGT_MIR548F5	MIR548F5	334	383	375	292	359	364	418	326	384	397	371	318	386	885	413
ATTTTCCCATAGTGGGAAGC_MIR4727	MIR4727	124	256	299	236	235	375	426	233	245	321	172	283	227	430	370
ATTTTCCTCTATGATTAACC_MIR376B	MIR376B	145	127	134	129	156	222	187	156	186	243	143	188	189	483	175
ATTTTCTAGGGGAGACGGAA_MIR6884	MIR6884	57	85	67	79	73	99	161	84	116	103	91	135	110	238	227
ATTTTGACCAGCTATATGCG_QARS	QARS	283	429	328	273	351	550	506	547	465	333	519	333	520	822	357
ATTTTGGCCATCGAGGGTTG_MIR634	MIR634	454	444	508	367	612	769	690	554	690	578	743	407	642	1561	571
ATTTTTTCAGACTCATCCAC_MIR618	MIR618	621	919	685	577	760	1059	1105	847	890	864	718	705	1120	1886	756
ATTTTTTTGTAGTAACTACT_MIR548AC	MIR548AC	304	345	285	269	358	496	596	377	625	443	438	336	497	1210	472
CAAAAACCAGAGAACAACAT_MIR5195	MIR5195	827	995	742	753	1100	1256	1209	1134	1021	1008	1054	930	978	1867	1071
CAAAAAGGCGTTTGAGCGTG_NTC	NTC	511	564	583	590	737	914	922	849	770	897	854	714	788	1403	972
CAAAAGTGTAGGTTCCACTC_MIR4298	MIR4298	298	365	322	283	297	516	573	483	453	480	485	375	426	898	360
CAAAATAACATTCTTCTATC_MIR548E	MIR548E	121	181	190	186	178	205	283	199	301	179	296	185	216	605	153
CAAACACATACTGTATTGTC_MIR4999	MIR4999	651	759	664	685	1014	945	1478	1036	975	995	1105	823	1169	2083	1171
CAAACAGGGAGTACTAGAGG_MIR6857	MIR6857	193	249	177	196	146	224	301	87	205	154	215	201	193	458	210
CAAACATATCACACAGAAGC_MIR190B	MIR190B	382	446	320	367	498	411	632	491	446	333	474	385	369	743	526
CAAACCGTAAACCTCTAAAG_MIR518B	MIR518B	132	176	150	172	176	200	309	196	232	260	155	172	229	389	178
CAAACCTAGATGGTATTGAG_MIR5011	MIR5011	351	465	447	319	425	571	696	542	513	539	780	500	484	940	599
CAAAGAACCTATGCTCTAAC_MIR8062	MIR8062	435	489	391	383	492	687	927	583	678	626	689	570	803	1569	702
CAAAGCAGACTGCACTAGCC_MIR3157	MIR3157	160	195	156	123	233	168	303	143	142	186	167	196	235	444	256
CAAAGCCACTGTGCTAACCA_PRPF19	PRPF19	191	218	178	164	187	207	237	251	158	194	210	174	132	246	151
CAAAGCGTTAACACTCTGAA_MIR518E	MIR518E	277	596	321	288	522	541	658	485	489	398	469	481	407	790	454
CAAAGCTTCAAAGCTTCAAC_MIR1256	MIR1256	178	205	133	140	224	189	230	178	228	231	307	271	327	453	304
CAAAGGCTGGCGTGGGCTGA_MIR4656	MIR4656	184	225	160	177	174	221	285	241	211	256	212	176	120	333	163
CAAAGTAATTCAAGTAATTC_MIR1297	MIR1297	754	935	887	800	1134	1522	1376	1178	1357	1267	1166	1077	1467	2966	1208
CAAAGTGTGCCGGCCATGCT_MIR197	MIR197	644	935	774	627	768	1211	1371	1047	1077	1022	1044	895	1020	1767	1079
CAAAGTTTTCTTCTTAGACA_MIR4659B	MIR4659B	551	677	575	368	611	759	798	774	882	668	655	586	790	1699	770
CAAAGTTTTCTTCTTAGACA_MIR4659A	MIR4659A	551	677	575	368	611	759	798	774	882	668	655	586	790	1699	770
CAAATAAAAAGGACTTCAGT_MIR5089	MIR5089	409	506	373	330	422	479	760	523	464	489	566	297	463	1190	424
CAAATAAAGCGAAAAAAACA_MIR543	MIR543	106	92	78	61	103	185	150	110	178	124	93	106	147	287	64
CAAATAAAGCGAAGGCAACA_MIR154	MIR154	383	580	436	423	600	824	706	744	570	541	556	485	671	1177	732
CAAATAAAGCGTACACACCA_MIR1197	MIR1197	414	503	396	414	456	512	581	493	496	361	494	400	434	1034	406
CAAATAAGGAAATAAACTCA_MIR1321	MIR1321	158	175	132	174	173	173	287	181	204	214	192	243	137	330	341
CAAATACAGGAAACAATGAA_IL21	IL21	172	104	149	148	297	162	277	241	138	184	266	198	214	287	206
CAAATCATAACCAGTGCTTC_MIR3126	MIR3126	799	984	944	731	1020	1411	1452	1202	1376	1191	1236	1342	1306	2580	1462
CAAATCGTGGAGCAGATTCG_MIR4436A	MIR4436A	353	476	417	400	456	553	735	631	437	489	498	451	477	869	519
CAACACCCTAGGAACAGCAG_MIR609	MIR609	504	601	507	401	578	709	676	629	809	435	601	483	765	1731	422
CAACAGAAAGTGCTTTCTTT_MIR515-1	MIR515-1	990	1319	1201	1067	1411	1986	2381	1719	1887	1759	1713	1524	1714	3613	1643
CAACAGAAAGTGCTTTCTTT_MIR515-2	MIR515-2	990	1319	1201	1067	1411	1986	2381	1719	1887	1759	1713	1524	1714	3613	1643
CAACAGACTTGCACCGACCA_BPIFA1	BPIFA1	438	506	517	387	512	683	945	661	581	602	725	622	569	1276	676
CAACAGCTACATTGTCTGCT_MIR221	MIR221	417	648	501	314	598	751	901	679	627	697	606	537	687	1217	656
CAACAGGCTGCACCGGAGAC_MIR3130-1	MIR3130-1	449	462	437	441	532	771	666	649	646	620	652	564	643	1361	693
CAACAGGCTGCACCGGAGAC_MIR3130-2	MIR3130-2	449	462	437	441	532	771	666	649	646	620	652	564	643	1361	693
CAACATCACAAAAATGACAC_MIR153-2	MIR153-2	648	636	572	462	594	828	952	661	759	816	729	719	750	1509	876
CAACATGTTAAACCTAGTAC_MIR3684	MIR3684	225	246	212	156	238	207	338	266	222	276	344	174	182	332	268
CAACCAAGTTCAAAGTCACG_MIR3186	MIR3186	872	1199	789	896	998	1319	1487	1008	1228	1165	1042	1138	1116	2446	1262
CAACCACGACACGCAAGACG_MIR4683	MIR4683	506	599	468	494	570	819	918	563	807	697	716	748	801	1656	731
CAACCCAGGTGTTGTCGCCA_MIR6742	MIR6742	390	448	354	292	441	563	717	550	495	464	493	430	485	1023	478
CAACCCGCTATGATGGTCTG_CCT2	CCT2	282	245	240	313	228	351	326	343	267	312	330	221	340	427	181
CAACCCTGGAAACCAAGAGT_MIR551A	MIR551A	416	419	402	398	510	533	619	472	461	465	397	437	542	1029	587
CAACCTCACAGGACTCAGTG_MIR1294	MIR1294	620	634	509	423	765	801	909	836	706	808	898	701	770	1682	834
CAACCTCGTCAGAGCACCTG_MIR301B	MIR301B	336	380	373	325	270	485	428	485	444	259	422	270	505	604	283
CAACCTTTGGGGTGATGGGT_MIR3151	MIR3151	375	479	470	321	573	696	858	551	577	563	512	517	598	1145	551
CAACGAGGTGCTCAAGAGTG_PHB2	PHB2	281	254	212	168	202	190	236	167	212	129	146	115	227	247	151
CAACGTCATCTAGAATATTT_MIR4777	MIR4777	157	234	230	181	227	303	388	353	232	304	329	254	288	424	309
CAACGTGGGAGACCTTCAGA_MIR662	MIR662	338	374	326	234	408	481	436	415	446	420	393	335	389	716	309
CAACTAAAGTCAGCAAATAC_IL21	IL21	173	171	148	170	207	266	308	236	254	229	193	140	232	546	250
CAACTAACATAGAAATGCCA_MIR7159	MIR7159	359	315	315	394	349	482	611	399	499	369	439	509	406	917	587
CAACTATGCAAAACTAACAG_MIR19A	MIR19A	238	225	232	243	216	251	528	257	268	388	214	313	252	488	354
CAACTGCAGTACATGATGTC_MIR4423	MIR4423	430	433	437	337	460	606	838	641	638	627	501	599	644	961	780
CAACTGTGGCAAGAACAGAC_MIR1231	MIR1231	238	305	283	277	309	304	537	392	376	338	326	349	341	812	403
CAACTTGCTAAGTAAAGTGG_MIR3943	MIR3943	255	324	226	239	239	296	397	276	288	235	184	262	261	589	316
CAACTTGGACAATCTCGTGG_TKTL2	TKTL2	224	247	264	179	269	285	377	319	332	257	314	272	180	480	321
CAAGAAATGAGTCTTCTCCT_MIR4468	MIR4468	313	405	364	340	372	469	557	473	475	491	548	593	554	1165	618
CAAGAACAGACAGGGTAGGG_MIR1231	MIR1231	316	305	290	227	322	449	417	394	489	329	448	275	322	859	333
CAAGAAGCTACAGGAGCTAT_MIR578	MIR578	518	662	622	560	743	925	1182	864	920	947	625	878	917	1783	1000
CAAGAGAAGCCATTAGTGAT_MIR6815	MIR6815	361	281	363	361	421	569	583	410	452	334	502	326	483	983	486
CAAGAGCCTGACAATCGTTG_GPR151	GPR151	1402	1473	1434	1113	1211	2118	2056	1569	1938	1549	1369	1238	1676	3706	1676
[truncated: 5,395 more rows]
