# Supplementary material for: A microRNA CRISPR screen reveals microRNA-483-3p as an apoptotic regulator in prostate cancer cells
Source: Cell Death Dis. 2025 Oct 24;16(1):752. doi: 10.1038/s41419-025-08098-7 (PMC12552650; doi:10.1038/s41419-025-08098-7)
Supplement: Supplementary file 5 — Supplemental File S5 [file 41419_2025_8098_MOESM5_ESM.txt]

Gene	22Rv1	DU145	LNCaP	PC3	VCaP
let-7a-2-3p	0	26	0	48	48
let-7a-5p	522993	289984	628296	201248	726015
let-7a-3p	208	17	154	40	119
let-7b-5p	306389	85790	204093	19160	125139
let-7b-3p	697	31	96	7	103
let-7c-5p	18163	2352	516561	2552	220282
let-7c-3p	94	0	660	0	327
let-7d-5p	20495	14525	16608	11060	35934
let-7d-3p	15483	5123	5982	2131	11569
let-7e-5p	28613	26164	28046	26110	81708
let-7e-3p	51	9	41	33	133
let-7f-1-3p	5	2	3	0	9
let-7f-2-3p	0	0	0	0	0
let-7f-5p	466147	194732	273058	239039	935575
let-7g-5p	332540	105345	365926	191443	1037681
let-7g-3p	7	0	0	0	13
let-7i-5p	966819	2135854	487466	1380404	2465264
let-7i-3p	23	4	0	13	21
miR-1-5p	0	0	0	0	0
miR-1-3p	108	8	6	1656	1663
miR-100-5p	1626	138980	1919	706834	708799
miR-100-3p	0	0	0	6	6
miR-101-5p	0	0	0	0	0
miR-101-2-5p	15	7	13	4	13
miR-101-3p	1513	66	350	375	2266
miR-10226	0	0	0	0	0
miR-10392-5p	70	40	17	34	146
miR-10392-3p	0	0	0	0	0
miR-10393-5p	0	0	0	25	25
miR-10393-3p	0	2	0	22	22
miR-10394-5p	0	0	0	6	6
miR-10394-3p	8	6	1	537	542
miR-10395-5p	692	285	273	236	743
miR-10395-3p	188227	127210	113865	53878	219366
miR-10396a-5p	0	0	0	0	0
miR-10396a-3p	0	0	0	0	0
miR-10396b-5p	0	0	0	0	0
miR-10396b-3p	0	0	0	0	0
miR-10397-5p	9	0	5	1	6
miR-10397-3p	0	0	0	15	15
miR-10398-5p	0	0	0	0	0
miR-10398-3p	0	5	0	1	2
miR-10399-5p	6	0	1	9	29
miR-10399-3p	187	24	310	82	1228
miR-103a-1-5p	0	0	0	0	0
miR-103a-2-5p	1	0	0	0	0
miR-103a-3p	41598	10943	25408	39631	114691
miR-103b	0	0	0	0	0
miR-10400-5p	0	0	0	0	0
miR-10400-3p	0	0	0	1	1
miR-10401-5p	0	0	0	0	0
miR-10401-3p	0	0	0	0	0
miR-105-5p	2996	6	2168	58	63
miR-105-3p	51	0	7	1	1
miR-10522-5p	0	0	0	0	0
miR-10523-5p	117	29	84	68	81
miR-10524-5p	0	0	0	0	0
miR-10525-3p	242	66	140	200	307
miR-10526-3p	0	27	0	129	129
miR-10527-5p	18	9	13	99	132
miR-106a-5p	118	6	6	111	1159
miR-106a-3p	0	0	0	0	3
miR-106b-5p	1095	47	131	110	543
miR-106b-3p	71224	20772	19419	11038	57104
miR-107	1460	250	702	420	1907
miR-10a-5p	199676	38983	3811	88442	89323
miR-10a-3p	851	486	28	578	582
miR-10b-5p	463	92	60	14436	34024
miR-10b-3p	2	1	0	36	85
miR-11181-5p	0	0	0	0	0
miR-11181-3p	0	0	0	0	0
miR-11399	0	15	0	2	5
miR-11400	0	0	0	0	0
miR-11401	8	1	103	0	8
miR-1178-3p	0	1	0	0	0
miR-1178-5p	0	0	0	0	0
miR-1179	0	0	0	0	0
miR-1180-3p	14077	8949	11492	2415	7125
miR-1180-5p	3	0	0	0	0
miR-1181	0	0	0	1	1
miR-1182	0	0	0	1	1
miR-1183	0	0	0	0	0
miR-1184	0	0	0	0	0
miR-1185-1-3p	0	3	0	2	2
miR-1185-2-3p	0	1	0	1	1
miR-1185-5p	0	0	0	0	0
miR-1193	0	0	0	0	0
miR-1197	0	0	0	0	0
miR-1199-5p	0	0	0	0	0
miR-1199-3p	0	0	0	0	0
miR-1200	0	0	0	0	0
miR-1202	0	0	0	0	0
miR-1203	0	0	0	0	0
miR-1204	0	0	1	0	1
miR-1205	0	0	0	0	0
miR-1206	0	0	0	1	1
miR-1207-5p	0	0	0	0	0
miR-1207-3p	0	0	0	0	0
miR-1208	0	0	0	0	0
miR-12113	0	3	0	0	0
miR-12114	0	0	0	1	1
miR-12115	0	0	0	0	0
miR-12116	0	0	0	0	0
miR-12117	0	0	0	0	0
miR-12118	0	0	0	0	0
miR-12119	0	0	0	2	2
miR-12120	0	0	0	0	0
miR-12121	8	0	2	1	2
miR-12122	0	0	0	0	0
miR-12123	0	0	0	0	0
miR-12124	0	0	0	0	0
miR-12125	0	0	0	0	0
miR-12126	0	0	0	0	0
miR-12127	0	0	0	0	0
miR-12128	0	0	0	0	0
miR-12129	0	0	0	0	2
miR-12130	0	0	0	0	0
miR-12131	0	0	0	0	0
miR-12132	0	0	0	0	0
miR-12133	0	0	0	0	0
miR-12135	0	0	0	0	0
miR-12136	229	13	767	205	591
miR-122-5p	42	50	118	39	102
miR-122-3p	0	0	0	0	0
miR-1224-5p	1959	10	6	39	720
miR-1224-3p	42	0	0	0	9
miR-1225-5p	0	0	0	0	0
miR-1225-3p	1	1	3	0	1
miR-1226-5p	30	1	13	4	27
miR-1226-3p	169	29	93	39	247
miR-1227-3p	16	10	0	6	14
miR-1227-5p	0	0	0	0	0
miR-1228-5p	0	3	0	1	1
miR-1228-3p	0	2	0	0	4
miR-1229-3p	61	18	14	1	51
miR-1229-5p	0	0	1	1	1
miR-122b-5p	0	0	0	0	0
miR-122b-3p	0	0	0	0	0
miR-1231	0	0	0	0	0
miR-1233-3p	0	0	0	0	0
miR-1233-5p	0	0	0	0	0
miR-1234-3p	43	5	4	2	12
miR-1236-3p	0	0	0	0	0
miR-1236-5p	0	0	0	0	0
miR-1237-3p	9	12	1	0	41
miR-1237-5p	0	0	0	0	5
miR-1238-3p	2	3	1	2	5
miR-1238-5p	0	0	0	0	0
miR-124-3p	6	0	0	0	2
miR-124-5p	0	0	0	0	0
miR-1243	0	1	0	1	4
miR-1244	7	1	1	1	4
miR-1245a	0	0	0	0	0
miR-1245b-5p	0	0	0	0	0
miR-1245b-3p	0	0	0	0	0
miR-1246	128	4	61	30	147
miR-1247-5p	5	0	15	125	127
miR-1247-3p	0	0	2	102	102
miR-1248	112	27	3	15	47
miR-1249-3p	832	539	585	122	457
miR-1249-5p	3	1	7	2	2
miR-1250-5p	39	5	2	79	1360
miR-1250-3p	0	0	0	0	0
miR-1251-5p	5	0	0	0	33
miR-1251-3p	0	0	0	0	3
miR-1252-5p	0	0	0	0	0
miR-1252-3p	0	0	0	0	0
miR-1253	2	0	0	0	11
miR-1255a	1250	78	842	37	1177
miR-1255b-2-3p	0	0	0	0	0
miR-1255b-5p	0	0	0	0	0
miR-1256	1	0	0	0	1
miR-1257	30	1	73	46	119
miR-1258	0	0	0	0	0
miR-125a-5p	32716	6558	27813	12174	92430
miR-125a-3p	674	549	389	373	1375
miR-125b-1-3p	5	2018	8	746	755
miR-125b-2-3p	2792	107	42255	241	12889
miR-125b-5p	4493	4334	71632	6524	46768
miR-126-5p	1	19	13	18	35
miR-126-3p	236	857	1772	1465	6100
miR-1260a	3	0	0	0	1
miR-1260b	127	10	32	2	6
miR-1261	0	0	0	1	1
miR-1262	9	89	8	36	58
miR-1263	0	0	0	0	0
miR-1264	0	0	0	0	0
miR-1265	0	0	0	0	0
miR-1266-5p	451	112	88	112	231
miR-1266-3p	0	0	0	0	0
miR-1267	0	0	0	0	0
miR-1268a	0	0	0	0	0
miR-1268b	0	0	0	0	0
miR-1269a	56	0	41	2760	2765
miR-1269b	4	9	6190	8	22
miR-127-3p	6	4	4	7	12
miR-127-5p	0	0	0	0	0
miR-1270	0	47	11	29	29
miR-1271-5p	124	92	3	27	197
miR-1271-3p	0	0	0	0	0
miR-1272	26	2	0	20	20
miR-1273c	11	4	5	0	7
miR-1273h-5p	0	0	0	0	0
miR-1273h-3p	0	0	0	0	0
miR-1275	63	93	86	36	160
miR-1276	109	52	229	96	534
miR-1277-3p	0	0	0	0	0
miR-1277-5p	0	0	0	0	0
miR-1278	86	4	29	8	55
miR-1279	0	0	0	0	0
miR-128-1-5p	148	378	489	145	307
miR-128-2-5p	0	0	0	0	0
miR-128-3p	16985	8506	23130	11784	38457
miR-1281	0	0	0	0	0
miR-1282	0	0	0	0	0
miR-1283	0	0	0	0	0
miR-1284	20	2	41	1	121
miR-1285-5p	0	0	0	0	0
miR-1285-3p	0	0	0	0	0
miR-1286	2	16	2	9	45
miR-1287-5p	313	27	186	101	212
miR-1287-3p	4	0	0	0	0
miR-1288-3p	94	4	54	21	100
miR-1288-5p	0	0	1	0	2
miR-1289	2	5	3	0	8
miR-129-1-3p	20	24	1	3	5
miR-129-2-3p	101	0	2	25	55
miR-129-5p	1400	2459	41	429	954
miR-1290	0	0	0	0	0
miR-1291	137803	75810	70083	22203	134950
miR-1292-5p	561	291	848	314	1273
miR-1292-3p	17	8	4	7	18
miR-1293	1	74	41	49	58
miR-1294	247	72	92	31	54
miR-1295a	38	41	0	27	29
miR-1295b-5p	0	0	0	0	0
miR-1295b-3p	0	0	0	0	0
miR-1296-5p	793	180	321	269	1129
miR-1296-3p	0	0	0	3	4
miR-1297	0	0	0	0	0
miR-1298-5p	5	0	9	2	2
miR-1298-3p	0	0	1	0	0
miR-1299	0	0	0	1	1
miR-1301-3p	4136	3815	3475	1406	8888
miR-1301-5p	0	0	0	0	0
miR-1302	0	0	0	0	0
miR-1303	0	33	0	0	0
miR-1304-5p	68	213	83	69	322
miR-1304-3p	0	0	0	0	0
miR-1305	0	0	0	1	1
miR-1306-3p	97	253	123	53	422
miR-1306-5p	414	253	238	159	1458
miR-1307-3p	125752	47795	118430	14355	98043
miR-1307-5p	470	90	121	27	559
miR-130a-3p	0	81	1	77	100
miR-130a-5p	0	10	0	0	5
miR-130b-3p	279	15	44	98	385
miR-130b-5p	12288	1947	3108	3637	37999
miR-132-3p	2608	101	210	60	1203
miR-132-5p	1469	155	170	19	1104
miR-1321	0	0	0	0	0
miR-1322	1	0	0	0	1
miR-1323	0	0	1	0	1
miR-1324	0	0	0	0	0
miR-133a-3p	0	0	0	27	27
miR-133a-5p	0	0	0	1	1
miR-133b	0	0	0	0	0
miR-134-5p	0	4	0	49	52
miR-134-3p	0	0	0	0	0
miR-1343-3p	338	151	381	37	235
miR-1343-5p	5	0	0	1	1
miR-135a-3p	0	0	0	0	4
miR-135a-2-3p	182	7	5	15	1788
miR-135a-5p	17	0	1	3	178
miR-135b-5p	26	59	1	130	134
miR-135b-3p	3	3	0	29	30
miR-136-5p	0	0	0	0	0
miR-136-3p	0	0	0	0	0
miR-137-3p	1	0	0	0	4
miR-137-5p	2	0	0	0	14
miR-138-1-3p	1	9	0	0	0
miR-138-2-3p	7	0	0	0	0
miR-138-5p	0	56	17	1	3
miR-139-5p	1085	159	394	1032	14135
miR-139-3p	17	33	16	35	698
miR-140-5p	89	17	17	24	51
miR-140-3p	6868	3165	3112	2325	6947
miR-141-3p	504	10	267	3	805
miR-141-5p	307	5	58	2	133
miR-142-5p	0	0	0	0	0
miR-142-3p	0	0	0	0	0
miR-143-3p	4	2	6	33	53
miR-143-5p	0	0	0	0	0
miR-144-3p	0	0	0	0	0
miR-144-5p	0	0	0	0	0
miR-145-5p	0	0	0	0	0
miR-145-3p	0	0	0	0	0
miR-1468-5p	38	6	3	1	87
miR-1468-3p	0	0	0	0	0
miR-1469	0	0	0	0	0
miR-146a-5p	121	197	98	67267	67358
miR-146a-3p	0	0	0	0	0
miR-146b-5p	8268	575	5048	1134	6734
miR-146b-3p	222	33	114	23	81
miR-1470	0	0	0	0	0
miR-1471	0	0	0	0	0
miR-147a	0	1	0	2	2
miR-147b-3p	320	822	75	427	525
miR-147b-5p	3	3	0	21	38
miR-148a-3p	1802109	43381	922202	150111	2810130
miR-148a-5p	2670	94	2514	277	3345
miR-148b-3p	76000	3113	16971	7528	73139
miR-148b-5p	229	41	123	62	364
miR-149-5p	15183	1636	1271	1215	6019
miR-149-3p	39	6	1	0	17
miR-150-5p	3	0	0	1	21
miR-150-3p	0	0	0	0	0
miR-151a-3p	227228	177937	151511	457751	1111108
miR-151a-5p	515	214	207	1112	2840
miR-151b	31	12	10	29	147
miR-152-3p	4574	1016	538	1181	1739
miR-152-5p	14	7	0	1	3
miR-153-5p	0	0	0	0	0
miR-153-3p	0	0	0	0	0
miR-1537-3p	0	0	0	0	0
miR-1537-5p	0	0	0	0	0
miR-1538	39	38	16	14	27
miR-1539	0	0	0	0	0
miR-154-5p	0	0	0	0	0
miR-154-3p	0	0	0	0	0
miR-155-5p	140	3017	17	12	24
miR-155-3p	0	0	0	0	0
miR-1587	0	0	0	0	0
miR-15a-5p	83	81	24	13	77
miR-15a-3p	17	2	5	2	16
miR-15b-5p	4634	1013	1663	1058	7136
miR-15b-3p	305	55	97	118	371
miR-16-1-3p	8	0	0	3	3
miR-16-2-3p	704	348	268	303	851
miR-16-5p	1763	227	392	357	1872
miR-17-5p	2878	379	1329	2160	7481
miR-17-3p	43	12	14	3	17
miR-181a-3p	195	165	1	112	112
miR-181a-2-3p	2810	4010	436	501	523
miR-181a-5p	20788	4850	836	1755	1853
miR-181b-3p	4	7	0	10	10
miR-181b-2-3p	0	0	0	0	0
miR-181b-5p	4243	6460	477	2198	2244
miR-181c-5p	0	0	0	4	4
miR-181c-3p	12	7	0	42	43
miR-181d-5p	428	668	5	1515	1884
miR-181d-3p	0	11	0	6	9
miR-182-5p	103282	34564	36996	45334	130324
miR-182-3p	107	9	24	16	101
miR-1825	0	0	0	2	2
miR-1827	0	0	0	0	0
miR-183-5p	113745	33834	54610	33309	158778
miR-183-3p	123	31	74	39	152
miR-184	12	0	45	5	55
miR-1843	1516	199	837	97	1667
miR-185-5p	11818	3160	1592	4482	9124
miR-185-3p	1389	742	505	196	686
miR-186-5p	2127	122	980	645	2931
miR-186-3p	0	0	0	0	0
miR-187-3p	304	2	1	3	83
miR-187-5p	3	0	0	0	0
miR-188-5p	57	8	50	11	26
miR-188-3p	0	0	0	0	0
miR-18a-5p	92	14	43	30	107
miR-18a-3p	912	115	266	134	667
miR-18b-5p	0	5	0	2	7
miR-18b-3p	50	0	0	4	142
miR-1908-5p	305	1089	208	353	608
miR-1908-3p	15	20	12	2	9
miR-1909-5p	1	0	0	1	3
miR-1909-3p	43	7	4	2	17
miR-190a-5p	0	0	0	3	3
miR-190a-3p	0	0	0	0	0
miR-190b-5p	184	0	290	15	131
miR-190b-3p	0	0	0	0	0
miR-191-5p	136592	8477	59524	13469	116591
miR-191-3p	194	28	140	23	341
miR-1910-5p	12	310	45	125	143
miR-1910-3p	0	7	0	11	11
miR-1911-5p	0	0	0	0	0
miR-1911-3p	0	0	0	0	0
miR-1912-3p	0	0	0	0	0
miR-1912-5p	0	0	0	0	0
miR-1913	0	9	11	5	5
miR-1914-5p	57	17	20	32	46
miR-1914-3p	0	1	1	5	6
miR-1915-5p	1	0	0	0	0
miR-1915-3p	0	0	0	0	0
miR-192-5p	1169	511	510	1186	9821
miR-192-3p	0	0	0	1	1
miR-193a-3p	42	223	68	78	188
miR-193a-5p	1477	4263	1753	954	5278
miR-193b-3p	114	212	658	50	134
miR-193b-5p	26	153	139	15	38
miR-194-3p	26	54	18	12	128
miR-194-5p	273	29	72	115	1645
miR-195-5p	252	4	40	6	196
miR-195-3p	2403	162	1306	24	2077
miR-196a-1-3p	0	0	0	0	0
miR-196a-3p	3	0	0	0	0
miR-196a-5p	9478	1237	175	3095	4467
miR-196b-5p	316	1149	463	1256	5642
miR-196b-3p	0	0	0	0	0
miR-197-3p	45011	3470	6977	2363	11894
miR-197-5p	50	37	19	20	54
miR-1972	0	0	0	0	0
miR-1976	53	11	65	5	16
miR-198	0	0	0	4	4
miR-199a-5p	15	0	0	1	1
miR-199a-3p	151	8	15	9	94
miR-199b-5p	23	11	1	0	36
miR-199b-3p	151	8	15	9	94
miR-19a-3p	5	0	0	5	10
miR-19a-5p	29	3	7	8	18
miR-19b-1-5p	31	22	25	11	43
miR-19b-2-5p	0	0	0	0	0
miR-19b-3p	16	2	1	14	55
miR-200a-3p	110	1236	6540	1855	15895
miR-200a-5p	154	4482	9051	1849	12328
miR-200b-3p	1223	35395	113805	24346	193805
miR-200b-5p	14	1449	2970	431	2568
miR-200c-3p	296350	23614	194739	701	280896
miR-200c-5p	54	4	23	0	70
miR-202-5p	0	0	0	0	0
miR-202-3p	0	0	0	0	0
miR-203a-3p	716	19	1346	277	2506
miR-203a-5p	2	0	4	0	8
miR-203b-5p	0	0	0	0	0
miR-203b-3p	0	0	0	40	40
miR-204-5p	104	0	4	31	325
miR-204-3p	8	0	0	0	10
miR-205-5p	7	0	1	62	62
miR-205-3p	0	0	0	0	0
miR-2052	0	0	0	0	0
miR-2053	0	0	0	0	0
miR-2054	0	0	0	0	0
miR-206	8	0	0	0	0
miR-208a-3p	0	0	0	0	0
miR-208a-5p	0	0	0	0	0
miR-208b-3p	0	0	0	0	0
miR-208b-5p	0	0	0	0	0
miR-20a-5p	2999	480	1270	3077	8195
miR-20a-3p	0	0	0	0	1
miR-20b-5p	279	14	0	229	3142
miR-20b-3p	24	1	0	4	92
miR-21-5p	63122	89791	21897	176081	228079
miR-21-3p	183	742	141	437	531
miR-210-3p	194	183	144	189	332
miR-210-5p	59	115	10	12	28
miR-211-5p	8	0	0	0	0
miR-211-3p	0	0	0	0	0
miR-2110	912	488	886	105	1102
miR-2113	10	33	1	65	65
miR-2114-5p	0	0	0	0	0
miR-2114-3p	0	0	0	0	0
miR-2115-5p	2	0	1	0	1
miR-2115-3p	0	0	0	0	3
miR-2116-5p	0	0	0	1	1
miR-2116-3p	31	51	7	11	102
miR-2117	0	0	0	0	0
miR-212-3p	47	1	4	2	39
miR-212-5p	813	87	125	22	2472
miR-214-3p	0	0	0	1	1
miR-214-5p	0	0	0	0	0
miR-215-5p	18	0	13	7	15
miR-215-3p	0	0	0	0	0
miR-216a-5p	1	0	0	0	0
miR-216a-3p	51	6	1	2	2
miR-216b-5p	35	0	0	2	2
miR-216b-3p	0	0	0	0	0
miR-217-5p	4	5	0	6	14
miR-217-3p	0	0	0	0	0
miR-218-1-3p	25	0	0	2	2
miR-218-2-3p	0	0	0	0	0
miR-218-5p	882	17	10	1152	1278
miR-219a-1-3p	0	0	0	0	0
miR-219a-2-3p	0	0	0	1	1
miR-219a-5p	0	0	0	0	0
miR-219b-5p	9	2	7	7	20
miR-219b-3p	0	0	0	0	0
miR-22-3p	2107	2881	1493	1133	2321
miR-22-5p	222	169	34	51	95
miR-221-3p	89	6909	2129	23515	23855
miR-221-5p	15	1760	390	2902	2951
miR-222-3p	418	43060	13532	63119	64716
miR-222-5p	0	2	0	6	6
miR-223-3p	0	0	0	0	0
miR-223-5p	5	0	0	0	0
miR-224-5p	7691	19	359	12	31
miR-224-3p	8	0	0	0	0
miR-2276-3p	312	9	72	98	203
miR-2276-5p	10	0	3	0	7
miR-2277-3p	14	0	5	2	2
miR-2277-5p	531	143	185	170	575
miR-2278	22	34	5	13	42
miR-2355-5p	0	0	0	0	0
miR-2355-3p	28	1	2	8	65
miR-2392	0	0	0	0	0
miR-23a-3p	6316	2906	306	7217	7727
miR-23a-5p	35	384	4	57	57
miR-23b-3p	4074	844	1041	2627	9369
miR-23b-5p	138	137	114	101	422
miR-23c	0	0	0	0	4
miR-24-1-5p	54	5	9	15	97
miR-24-2-5p	378	249	6	526	541
miR-24-3p	23406	8944	2655	24276	34416
miR-2467-5p	0	0	0	0	0
miR-2467-3p	4	6	0	1	7
miR-25-3p	285141	29657	86106	37922	232150
miR-25-5p	3610	2908	1877	542	1540
miR-2681-5p	7	0	0	0	0
miR-2681-3p	0	0	0	0	0
miR-2682-5p	93	12	1	16	2588
miR-2682-3p	0	0	0	0	5
miR-26a-1-3p	5	0	3	6	19
miR-26a-2-3p	6	0	0	2	4
miR-26a-5p	129866	12285	42904	16694	212133
miR-26b-5p	27473	2212	8031	3055	20160
miR-26b-3p	214	17	12	11	59
miR-27a-3p	4211	1892	280	5268	6157
miR-27a-5p	109	736	13	144	151
miR-27b-3p	38859	6552	11252	31720	103387
miR-27b-5p	587	729	434	1896	2897
miR-28-5p	802	233	331	122	1036
miR-28-3p	32925	18654	23391	5548	33361
miR-2861	0	0	0	0	0
miR-2909	0	0	0	0	0
miR-296-5p	6	55	0	0	0
miR-296-3p	11	903	4	4	11
miR-297	0	0	0	0	0
miR-298	0	0	0	0	0
miR-299-3p	0	0	0	0	0
miR-299-5p	0	0	0	0	0
miR-29a-3p	932	2666	455	2615	3189
miR-29a-5p	1	3	8	6	8
miR-29b-1-5p	5	258	6	16	18
miR-29b-2-5p	79	0	64	8	55
miR-29b-3p	60	18	35	23	91
miR-29c-3p	19	2	8	2	9
miR-29c-5p	704	51	588	56	445
miR-300	0	0	0	0	0
miR-301a-3p	0	0	0	1	1
miR-301a-5p	169	13	36	109	326
miR-301b-3p	3	0	3	0	11
miR-301b-5p	12	0	1	5	43
miR-302a-5p	0	0	0	6	6
miR-302a-3p	0	0	0	0	0
miR-302b-5p	0	0	0	0	0
miR-302b-3p	0	0	0	0	0
miR-302c-5p	0	0	0	0	0
miR-302c-3p	0	0	0	0	0
miR-302d-3p	0	0	0	0	0
miR-302d-5p	0	0	0	0	0
miR-302e	0	0	0	0	0
miR-302f	0	0	0	0	0
miR-3059-5p	0	0	0	0	0
miR-3059-3p	0	0	0	0	0
miR-3064-5p	64	65	77	22	111
miR-3064-3p	6	0	0	0	0
miR-3065-5p	133	33	106	36	195
miR-3065-3p	19	0	10	4	11
miR-3074-3p	3	0	3	1	1
miR-3074-5p	428	98	422	52	377
miR-3085-5p	0	0	0	1	3
miR-3085-3p	0	0	0	0	1
miR-30a-5p	47988	10274	9404	19038	48442
miR-30a-3p	6476	1508	1490	1746	5898
miR-30b-5p	948	30	97	321	1948
miR-30b-3p	175	217	202	131	394
miR-30c-1-3p	149	165	110	52	134
miR-30c-2-3p	947	1347	553	601	1518
miR-30c-5p	11198	862	3483	3301	15535
miR-30d-5p	458583	73882	254461	116314	1175626
miR-30d-3p	27	5	14	18	172
miR-30e-5p	1304	204	630	475	1673
miR-30e-3p	4842	667	2122	759	5574
miR-31-5p	172	1260	8	1094	1100
miR-31-3p	11	106	1	44	44
miR-3115	1	0	1	0	12
miR-3116	5	5	5	1	14
miR-3117-3p	0	0	0	0	0
miR-3117-5p	0	0	0	0	0
miR-3118	0	0	0	0	0
miR-3119	0	0	0	0	0
miR-3120-3p	13	2	0	1	1
miR-3120-5p	3	0	0	0	0
miR-3121-3p	1	2	0	2	7
miR-3121-5p	0	0	0	0	0
miR-3122	1	6	0	2	8
miR-3123	0	0	0	0	0
miR-3124-5p	27	33	17	19	35
miR-3124-3p	0	1	0	0	0
miR-3125	0	0	0	1	1
miR-3126-5p	0	18	0	1	16
miR-3126-3p	0	0	0	1	2
miR-3127-5p	28	23	23	17	31
miR-3127-3p	49	32	77	25	64
miR-3128	2	0	0	1	2
miR-3129-5p	12	0	1	5	13
miR-3129-3p	7	0	1	5	11
miR-3130-3p	3	0	0	0	0
miR-3130-5p	27	3	2	4	8
miR-3131	7	5	0	20	225
miR-3132	0	0	0	4	4
miR-3133	1	0	3	1	1
miR-3134	0	0	0	0	0
miR-3135a	10	0	5	1	7
miR-3135b	0	0	0	0	0
miR-3136-5p	0	0	0	0	0
miR-3136-3p	0	0	0	0	0
miR-3137	0	0	2	1	6
miR-3138	2	46	14	2	14
miR-3139	0	0	0	0	1
miR-3140-3p	20	0	18	14	24
miR-3140-5p	0	0	0	0	0
miR-3141	0	0	0	0	1
miR-3142	0	0	0	6	6
miR-3143	25	10	5	2	11
miR-3144-5p	0	22	0	0	0
miR-3144-3p	0	2	0	0	0
miR-3145-3p	3	0	0	0	0
miR-3145-5p	0	0	0	0	0
miR-3146	25	13	1	6	24
miR-3147	0	0	0	0	0
miR-3148	8	5	0	51	59
miR-3149	24	10	3	37	67
miR-3150a-3p	7	1	0	1	1
miR-3150a-5p	156	31	25	36	266
miR-3150b-3p	7	0	0	0	1
miR-3150b-5p	0	0	0	0	0
miR-3151-5p	0	0	0	0	0
miR-3151-3p	0	0	0	0	0
miR-3152-3p	0	0	0	0	0
miR-3152-5p	0	0	0	0	0
miR-3153	0	0	0	0	0
miR-3154	0	0	0	0	0
miR-3155a	0	0	0	0	0
miR-3155b	0	0	0	0	0
miR-3156-5p	0	0	3	0	11
miR-3156-3p	1	0	0	0	0
miR-3157-5p	12	0	5	5	10
miR-3157-3p	34	15	19	3	14
miR-3158-3p	3952	465	1873	470	1910
miR-3158-5p	0	0	1	0	0
miR-3159	0	0	0	0	4
miR-3160-3p	0	0	0	0	0
miR-3160-5p	0	0	1	1	1
miR-3161	5	0	0	8	8
miR-3162-5p	5	3	0	1	1
miR-3162-3p	8	0	0	0	3
miR-3163	11	5	7	3	14
miR-3164	5	8	1	11	43
miR-3165	0	0	7	0	0
miR-3166	0	0	0	0	0
miR-3167	0	0	0	3	3
miR-3168	0	0	0	0	0
miR-3169	0	0	0	0	0
miR-3170	10	16	32	7	64
miR-3171	0	0	0	0	0
miR-3173-3p	4	0	0	0	7
miR-3173-5p	159	108	111	45	388
miR-3174	32	33	40	30	169
miR-3175	61	9	27	3	49
miR-3176	98	23	64	8	22
miR-3177-3p	469	142	295	60	367
miR-3177-5p	15	0	5	1	3
miR-3178	0	0	0	0	0
miR-3179	0	0	0	0	0
miR-3180-5p	0	0	0	0	0
miR-3180-3p	0	0	0	0	0
miR-3180	24	0	0	0	0
miR-3181	0	7	0	2	2
miR-3182	0	0	0	0	0
miR-3183	0	13	0	7	14
miR-3184-5p	2	0	12	1	36
miR-3184-3p	2	0	11	0	21
miR-3185	0	0	2	0	22
miR-3186-5p	0	0	0	0	2
miR-3186-3p	0	0	0	0	3
miR-3187-3p	346	94	80	60	385
miR-3187-5p	11	7	4	2	33
miR-3188	10	0	0	2	7
miR-3189-3p	0	0	5	2	2
miR-3189-5p	1	0	1	0	0
miR-3190-5p	0	0	10	0	0
miR-3190-3p	64	21	10	8	13
miR-3191-3p	26	3	4	0	3
miR-3191-5p	3	0	0	1	1
miR-3192-5p	8	45	11	20	34
miR-3192-3p	9	3	5	4	6
miR-3193	34	0	4	15	30
miR-3194-5p	0	0	0	0	0
miR-3194-3p	0	0	0	0	0
miR-3195	1	0	0	178	180
miR-3196	0	0	0	0	0
miR-3197	0	0	0	2	4
miR-3198	36	17	9	7	13
miR-3199	4	14	3	4	16
miR-32-5p	3	0	12	7	32
miR-32-3p	726	86	154	75	882
miR-3200-3p	486	12	97	49	206
miR-3200-5p	12	4	3	9	10
miR-3201	0	0	0	1	1
miR-3202	2	0	2	6	21
miR-320a-3p	44020	35598	10185	15865	30429
miR-320a-5p	9	0	3	1	5
miR-320b	5165	3233	1182	924	2334
miR-320c	1245	925	284	252	626
miR-320d	52	45	20	19	40
miR-320e	14	3	0	15	18
miR-323a-3p	0	0	2	50	135
miR-323a-5p	0	0	0	0	0
miR-323b-5p	0	0	0	0	0
miR-323b-3p	0	6	6	28	41
miR-324-5p	175	19	48	13	55
miR-324-3p	284	11	46	23	76
miR-325	0	0	0	0	0
miR-326	307	9	83	18	140
miR-328-3p	10614	2214	5510	642	2490
miR-328-5p	0	0	1	0	0
miR-329-3p	0	0	0	14	17
miR-329-5p	0	0	0	1	1
miR-330-3p	6150	856	556	1543	4703
miR-330-5p	3257	187	195	692	2242
miR-331-3p	1940	156	224	84	443
miR-331-5p	1214	524	515	278	961
miR-335-5p	16	0	0	14	25
miR-335-3p	5103	1282	143	1130	4384
miR-337-3p	0	0	0	0	0
miR-337-5p	0	0	0	0	0
miR-338-3p	0	0	0	3	34
miR-338-5p	63	0	0	18	905
miR-339-5p	1269	239	656	294	997
miR-339-3p	965	238	531	230	1183
miR-33a-5p	3	0	0	0	3
miR-33a-3p	4	0	0	1	7
miR-33b-5p	5	0	0	0	0
miR-33b-3p	34	1	126	4	18
miR-340-3p	1799	66	543	145	4284
miR-340-5p	968	43	821	194	2179
miR-342-3p	6257	768	1435	513	7836
miR-342-5p	290	280	166	58	748
miR-345-5p	856	162	769	226	3094
miR-345-3p	0	0	0	1	4
miR-346	29	1	0	47	64
miR-34a-5p	418	137	1251	282	634
miR-34a-3p	0	0	0	0	0
miR-34b-5p	0	0	0	0	0
miR-34b-3p	0	86	1	0	0
miR-34c-5p	1	672	3	2	13
miR-34c-3p	0	25	0	0	0
miR-3529-5p	12	0	3	0	0
miR-3529-3p	0	0	0	0	0
miR-3605-5p	42	25	22	27	99
miR-3605-3p	51	20	15	14	95
miR-3606-5p	0	0	0	0	0
miR-3606-3p	0	0	0	0	0
miR-3609	2184	4455	970	188	1451
miR-361-5p	928	189	372	227	1028
miR-361-3p	13616	3891	6984	3191	12633
miR-3610	15	4	1	4	4
miR-3611	0	0	0	0	0
miR-3612	0	0	0	0	0
miR-3613-5p	27	0	10	7	22
miR-3613-3p	10	5	0	2	2
miR-3614-5p	0	0	1	30	30
miR-3614-3p	0	0	0	3	3
miR-3615	3309	704	3887	2965	8304
miR-3616-5p	1	0	0	7	20
miR-3616-3p	0	0	0	0	0
miR-3617-5p	0	33	3	8	8
miR-3617-3p	0	0	0	0	0
miR-3618	0	0	0	0	0
miR-3619-5p	17	7	0	1	7
miR-3619-3p	37	8	8	0	20
miR-362-5p	336	41	147	44	117
miR-362-3p	0	0	0	0	0
miR-3620-3p	18	0	4	2	3
miR-3620-5p	6	7	4	0	0
miR-3621	0	0	0	0	0
miR-3622a-5p	232	1	0	3	4
miR-3622a-3p	0	0	0	0	0
miR-3622b-5p	1	0	0	0	0
miR-3622b-3p	5	0	0	0	0
miR-363-3p	7483	316	121	3334	109572
miR-363-5p	31	0	1	13	263
miR-3646	0	0	0	0	0
miR-3648	0	0	0	0	0
miR-3649	0	0	0	0	0
miR-3650	0	0	0	0	0
miR-3651	69	51	66	27	49
miR-3652	20	5	3	11	22
miR-3654	1	1	0	106	106
miR-3655	5	3	1	4	7
miR-3657	0	0	0	0	0
miR-3658	0	0	0	2	2
miR-3659	0	0	0	0	0
miR-365a-3p	883	170	795	361	2074
miR-365a-5p	29	205	394	29	106
miR-365b-5p	82	316	126	78	484
miR-365b-3p	883	169	795	361	2074
miR-3660	0	0	0	0	0
miR-3661	23	91	24	33	64
miR-3662	61	35	150	54	77
miR-3663-5p	0	6	0	4	4
miR-3663-3p	0	0	0	1	1
miR-3664-5p	3	0	0	1	35
miR-3664-3p	23	4	0	15	48
miR-3665	0	0	0	0	0
miR-3666	0	0	0	0	0
miR-3667-5p	0	0	0	0	0
miR-3667-3p	15	0	0	0	0
miR-3668	0	0	0	0	0
miR-367-3p	0	0	0	0	0
miR-367-5p	0	0	0	0	0
miR-3670	0	0	0	0	0
miR-3671	0	0	0	0	0
miR-3672	0	0	0	0	0
miR-3674	0	0	0	0	0
miR-3675-5p	78	0	0	0	0
miR-3675-3p	0	0	0	0	0
miR-3677-3p	2	0	0	0	6
miR-3677-5p	0	0	0	0	0
miR-3678-5p	52	6	42	6	50
miR-3678-3p	8	0	0	1	1
miR-3679-5p	38	56	41	49	147
miR-3679-3p	3	0	0	1	5
miR-3680-5p	0	1	0	0	0
miR-3680-3p	0	0	0	0	1
miR-3681-5p	0	0	0	7	11
miR-3681-3p	0	0	0	0	0
miR-3682-3p	1	0	3	4	10
miR-3682-5p	0	0	0	0	0
miR-3683	0	0	0	0	0
miR-3684	3	0	0	2	3
miR-3685	13	1	0	10	27
miR-3686	0	0	0	0	0
miR-3688-3p	3	0	7	0	13
miR-3688-5p	0	0	0	0	0
miR-3689a-5p	80	0	20	0	0
miR-3689a-3p	0	0	0	0	0
miR-3689b-5p	93	0	25	0	1
miR-3689b-3p	0	0	0	0	0
miR-3689c	0	0	0	0	0
miR-3689d	0	0	0	0	0
miR-3689e	83	1	29	0	0
miR-3689f	13	0	0	0	0
miR-369-3p	0	0	0	1	1
miR-369-5p	0	0	0	1	1
miR-3690	0	0	0	0	0
miR-3691-5p	74	112	44	70	119
miR-3691-3p	7	0	9	5	12
miR-3692-5p	0	0	0	0	0
miR-3692-3p	0	0	0	1	1
miR-370-3p	1	0	12	1	11
miR-370-5p	0	0	0	0	0
miR-3714	0	0	0	0	0
miR-371a-3p	0	0	0	0	0
miR-371a-5p	0	0	0	0	1
miR-371b-5p	0	9	0	0	0
miR-371b-3p	0	0	0	0	0
miR-372-3p	3	5	0	0	0
miR-372-5p	0	0	0	0	0
miR-373-5p	0	0	0	0	0
miR-373-3p	7	0	5	0	0
miR-374a-5p	33	0	13	18	74
miR-374a-3p	16	0	4	9	13
miR-374b-5p	580	239	213	356	1207
miR-374b-3p	15	0	1	13	16
miR-374c-5p	0	0	0	0	0
miR-374c-3p	0	0	0	0	0
miR-375-3p	104855	1036	1644	870	281549
miR-375-5p	5	0	0	0	4
miR-376a-5p	0	0	0	0	0
miR-376a-2-5p	0	0	0	0	0
miR-376a-3p	0	0	0	0	0
miR-376b-3p	0	0	0	0	0
miR-376b-5p	0	0	0	0	0
miR-376c-3p	0	0	0	0	0
miR-376c-5p	0	0	0	0	0
miR-377-3p	0	0	0	0	0
miR-377-5p	0	0	0	1	1
miR-378a-5p	812	72	107	107	323
miR-378a-3p	71316	16916	17181	26361	59718
miR-378b	0	0	0	0	0
miR-378c	422	73	47	163	293
miR-378d	29	7	1	8	24
miR-378e	1	0	3	0	1
miR-378f	8	0	1	1	1
miR-378h	2	0	0	0	0
miR-378i	36	2	6	12	30
miR-378j	0	0	0	0	0
miR-379-5p	0	44	0	246	324
miR-379-3p	0	0	0	3	3
miR-380-5p	0	0	0	0	0
miR-380-3p	0	0	0	0	0
miR-381-3p	7	5	0	70	81
miR-381-5p	0	0	0	0	0
miR-382-5p	0	7	2	83	110
miR-382-3p	0	0	2	5	11
miR-383-5p	8892	16	10	14	35
miR-383-3p	4	0	0	0	0
miR-384	0	0	0	0	0
miR-3907	4	0	0	0	0
miR-3908	2	0	41	1	7
miR-3909	791	440	641	249	1355
miR-3910	0	0	0	0	0
miR-3911	41	19	63	11	21
miR-3912-3p	2	0	1	0	0
miR-3912-5p	0	0	2	0	0
miR-3913-5p	19	9	32	9	67
miR-3913-3p	3	0	1	0	4
miR-3914	0	0	0	0	0
miR-3915	0	0	0	0	0
miR-3916	4	6	2	5	9
miR-3917	145	27	22	7	36
miR-3918	23	27	0	2	18
miR-3919	0	0	0	20	20
miR-3920	0	0	0	0	0
miR-3921	0	0	0	0	1
miR-3922-3p	7	7	0	28	30
miR-3922-5p	0	0	0	0	0
miR-3923	0	0	0	0	0
miR-3924	0	0	0	0	0
miR-3925-5p	0	0	0	0	0
miR-3925-3p	3	0	0	2	2
miR-3926	0	0	0	0	0
miR-3927-3p	0	0	0	0	0
miR-3927-5p	0	0	0	0	0
miR-3928-3p	275	111	89	114	214
miR-3928-5p	0	0	0	0	0
miR-3929	2	25	19	27	30
miR-3934-5p	306	629	63	483	837
miR-3934-3p	0	0	0	0	0
miR-3935	0	0	0	7	7
miR-3936	3	19	6	1	7
miR-3937	0	0	0	0	0
miR-3938	2	0	0	6	25
miR-3939	1	0	1	5	8
miR-3940-3p	388	52	90	85	128
miR-3940-5p	0	0	0	1	3
miR-3941	3	0	0	0	6
miR-3942-5p	2	0	0	1	3
miR-3942-3p	0	0	0	0	0
miR-3943	8	0	0	0	0
miR-3944-3p	190	53	35	9	32
miR-3944-5p	54	7	5	7	17
miR-3945	0	0	0	0	0
miR-3960	0	0	0	0	0
miR-3972	0	0	0	0	0
miR-3973	0	0	0	0	0
miR-3974	0	0	0	0	0
miR-3975	0	0	0	0	0
miR-3976	0	0	0	0	0
miR-3977	0	0	0	0	0
miR-3978	0	0	0	0	0
miR-409-5p	0	0	0	17	20
miR-409-3p	0	38	3	224	287
miR-410-3p	0	0	0	0	0
miR-410-5p	0	0	0	1	1
miR-411-5p	0	0	0	2	7
miR-411-3p	0	0	0	1	4
miR-412-3p	0	0	0	0	0
miR-412-5p	0	4	4	4	7
miR-421	96	20	99	118	534
miR-422a	2	0	0	0	0
miR-423-3p	230586	113221	145240	26725	472730
miR-423-5p	68475	54526	33497	10222	104995
miR-424-5p	9	0	0	6	6
miR-424-3p	952	7082	479	654	861
miR-425-3p	927	78	410	128	731
miR-425-5p	17266	2253	9568	2782	11817
miR-4251	0	0	0	0	0
miR-4252	0	0	0	0	0
miR-4253	0	0	0	0	0
miR-4254	7	0	0	0	0
miR-4255	0	0	0	0	0
miR-4256	0	0	0	0	0
miR-4257	0	0	0	0	0
miR-4258	0	0	0	0	0
miR-4259	0	0	0	0	0
miR-4260	0	0	0	0	0
miR-4261	0	0	0	0	0
miR-4262	0	0	0	0	0
miR-4263	0	0	0	0	0
miR-4264	0	0	0	0	0
miR-4265	0	0	0	0	0
miR-4266	0	0	0	0	0
miR-4267	0	0	0	0	0
miR-4268	0	0	0	0	0
miR-4269	0	0	0	0	0
miR-4270	0	0	0	0	0
miR-4271	0	0	0	0	0
miR-4272	0	0	0	0	0
miR-4273	0	0	0	0	0
miR-4274	0	0	0	0	0
miR-4275	0	0	0	0	0
miR-4276	0	0	0	0	0
miR-4277	0	0	0	0	0
miR-4278	0	0	0	0	0
miR-4279	0	0	0	0	0
miR-4280	0	0	0	0	0
miR-4281	0	0	0	0	0
miR-4282	0	0	0	0	0
miR-4283	0	0	0	0	0
miR-4284	0	0	0	0	0
miR-4285	0	0	0	0	0
miR-4286	5	0	1	0	1
miR-4287	0	0	0	0	0
miR-4288	0	0	0	0	0
miR-4289	0	0	0	0	0
miR-429	10	114	488	239	858
miR-4290	0	0	0	0	0
miR-4291	0	0	0	0	0
miR-4292	0	0	0	0	0
miR-4293	0	0	0	0	0
miR-4294	0	0	0	0	0
miR-4295	0	0	0	0	0
miR-4296	0	0	0	0	0
miR-4297	0	0	0	0	0
miR-4298	0	0	0	0	0
miR-4299	0	0	0	0	0
miR-4300	0	0	0	0	0
miR-4301	0	0	0	0	0
miR-4302	0	0	0	0	0
miR-4303	0	0	0	0	0
miR-4304	0	0	0	0	0
miR-4305	0	0	0	0	0
miR-4306	0	0	0	0	0
miR-4307	0	0	0	0	0
miR-4308	0	0	0	0	0
miR-4309	0	0	0	0	0
miR-431-5p	0	0	0	0	0
miR-431-3p	0	0	0	0	0
miR-4310	0	0	0	0	0
miR-4311	0	0	0	0	0
miR-4312	0	0	0	0	0
miR-4313	0	0	0	0	0
miR-4314	0	0	0	0	0
miR-4315	0	0	0	0	0
miR-4316	0	0	0	0	0
miR-4317	0	0	0	0	0
miR-4318	0	0	0	0	0
miR-4319	0	0	0	0	0
miR-432-5p	0	0	1	0	0
miR-432-3p	0	0	0	0	0
miR-4320	0	0	0	0	0
miR-4321	0	0	0	0	0
miR-4322	0	0	0	0	0
miR-4323	0	0	0	0	0
miR-4324	0	0	1	0	0
miR-4325	0	0	0	0	0
miR-4326	730	803	658	34	1599
miR-4327	0	0	0	0	0
miR-4328	0	0	0	0	0
miR-4329	0	0	0	0	0
miR-433-3p	1	0	0	0	0
miR-433-5p	0	0	0	0	0
miR-4330	0	0	0	0	0
miR-4418	0	0	0	0	0
miR-4420	0	0	0	2	2
miR-4421	12	0	0	0	1
miR-4422	0	0	0	0	0
miR-4423-3p	0	0	0	0	0
miR-4423-5p	0	0	0	0	0
miR-4424	0	0	0	0	0
miR-4425	0	0	0	14	14
miR-4426	3	0	0	23	24
miR-4427	4	0	0	0	0
miR-4428	9	0	4	0	0
miR-4429	5	1	0	0	0
miR-4430	2	1	0	0	0
miR-4431	4	0	0	0	0
miR-4432	0	0	0	0	0
miR-4433a-3p	0	0	0	0	0
miR-4433a-5p	0	0	14	0	155
miR-4433b-5p	0	6	0	1	1
miR-4433b-3p	0	0	0	0	0
miR-4434	0	0	0	0	0
miR-4435	0	28	6	23	23
miR-4436a	0	0	0	0	0
miR-4436b-5p	0	1	0	0	0
miR-4436b-3p	0	6	0	1	1
miR-4437	0	0	0	0	0
miR-4438	0	0	0	0	0
miR-4439	0	9	0	0	0
miR-4440	0	0	0	0	0
miR-4441	0	0	0	0	0
miR-4442	9	2	0	1	6
miR-4443	144	116	120	68	281
miR-4444	3	1	0	33	35
miR-4445-5p	0	0	0	0	0
miR-4445-3p	0	0	0	0	0
miR-4446-3p	16	0	9	141	209
miR-4446-5p	0	0	0	3	4
miR-4447	0	0	0	0	0
miR-4448	0	0	0	0	0
miR-4449	1	0	22	7	21
miR-4450	0	0	0	0	0
miR-4451	0	0	0	0	0
miR-4452	0	0	0	0	0
miR-4453	6	0	0	0	1
miR-4454	0	0	0	0	0
miR-4455	0	1	0	0	0
miR-4457	0	0	0	0	0
miR-4458	0	0	2	0	5
miR-4460	0	0	0	0	0
miR-4462	0	0	0	0	0
miR-4463	0	0	0	0	0
miR-4464	0	0	0	0	0
miR-4465	0	0	0	0	0
miR-4466	1	0	0	0	0
miR-4467	0	14	11	73	73
miR-4468	0	0	0	0	0
miR-4469	1	0	0	0	8
miR-4470	1	0	0	1	15
miR-4471	0	0	0	0	0
miR-4472	0	0	0	0	0
miR-4473	693	124	257	44	1150
miR-4474-3p	15	3	0	0	2
miR-4474-5p	0	0	0	0	0
miR-4475	0	0	0	1	1
miR-4476	4	0	0	0	1
miR-4477a	0	0	0	0	0
miR-4477b	0	0	0	0	0
miR-4478	0	0	0	0	0
miR-4479	9	9	0	3	21
miR-448	0	0	0	0	0
miR-4480	0	0	0	0	0
miR-4481	0	0	0	0	0
miR-4482-5p	0	0	0	0	0
miR-4482-3p	6	0	15	20	20
miR-4483	0	0	2	0	0
miR-4484	0	0	0	0	0
miR-4485-3p	43	4	368	5	158
miR-4485-5p	0	0	0	0	0
miR-4486	0	0	0	0	0
miR-4487	0	0	0	0	0
miR-4488	0	0	0	1	1
miR-4489	0	6	2	1	1
miR-4490	0	0	0	0	0
miR-4491	0	0	0	0	0
miR-4492	0	0	0	4	4
miR-4493	0	0	0	0	0
miR-4494	0	0	0	0	0
miR-4495	0	0	0	0	0
miR-4496	0	0	0	0	0
miR-4497	0	1	0	0	0
miR-4498	32	14	25	15	63
miR-4499	0	0	0	0	0
miR-449a	1	1	0	0	4
miR-449b-5p	0	0	0	0	0
miR-449b-3p	3	0	0	0	0
miR-449c-5p	233	21	107	45	386
miR-449c-3p	0	0	0	0	0
miR-4500	0	0	0	0	0
miR-4501	1	0	0	0	0
miR-4502	0	0	0	7	7
miR-4503	0	0	0	0	0
miR-4504	102	1	33	0	48
miR-4505	0	0	1	0	0
miR-4506	0	0	0	0	0
miR-4507	0	0	0	0	0
miR-4508	0	0	0	0	0
miR-4509	0	0	0	0	0
miR-450a-1-3p	0	0	0	2	2
miR-450a-2-3p	3	32	14	10	13
miR-450a-5p	24	15	3	30	55
miR-450b-5p	36	12	13	65	93
miR-450b-3p	0	0	0	0	0
miR-4510	0	0	2	0	0
miR-4511	4	0	2	1	2
miR-4512	15	0	4	1	3
miR-4513	0	0	0	0	0
miR-4514	0	0	0	0	0
miR-4515	5	2	0	2	18
miR-4516	0	0	1	25	25
miR-4517	0	0	0	0	0
miR-4518	0	0	0	0	0
miR-4519	4	0	0	3	5
miR-451a	12	0	0	0	6
miR-451b	0	0	0	0	0
miR-452-5p	431	2	22	0	1
miR-452-3p	10	0	0	0	0
miR-4520-3p	10	0	0	0	0
miR-4520-2-3p	12	0	0	0	0
miR-4520-5p	0	0	0	0	0
miR-4521	1169	973	1829	739	1365
miR-4522	20	1	5	0	15
miR-4523	0	0	0	2	9
miR-4524a-5p	0	0	0	0	0
miR-4524a-3p	0	0	0	0	0
miR-4524b-5p	0	0	0	0	0
miR-4524b-3p	0	0	0	0	0
miR-4525	1	0	1	1	3
miR-4526	0	0	0	0	0
miR-4527	0	0	0	0	0
miR-4528	0	0	0	0	0
miR-4529-3p	0	0	0	1	1
miR-4529-5p	0	0	0	0	0
miR-4530	0	0	0	0	0
miR-4531	0	0	0	0	0
miR-4533	0	0	0	0	0
miR-4534	0	0	0	0	0
miR-4535	0	0	0	0	0
miR-4536-5p	1	0	0	0	0
miR-4536-3p	0	0	0	0	0
miR-4537	0	0	0	0	0
miR-4538	0	0	0	0	0
miR-4539	0	0	0	0	0
miR-454-5p	38	14	39	49	127
miR-454-3p	303	51	113	180	518
miR-4540	0	0	0	0	0
miR-455-5p	817	373	11	1069	1278
miR-455-3p	1037	479	2	224	378
miR-4632-3p	0	0	0	0	0
miR-4632-5p	0	0	0	0	0
miR-4633-5p	0	0	0	0	0
miR-4633-3p	0	0	0	0	0
miR-4634	0	0	0	0	0
miR-4635	4	0	2	3	9
miR-4636	0	0	0	0	0
miR-4637	3	0	0	0	1
miR-4638-5p	71	25	21	4	66
miR-4638-3p	4	0	0	0	2
miR-4639-5p	3	0	7	3	3
miR-4639-3p	0	0	0	0	0
miR-4640-5p	0	0	0	0	0
miR-4640-3p	0	0	0	0	0
miR-4641	0	0	0	0	1
miR-4642	1	0	1	4	6
miR-4643	0	0	0	0	0
miR-4644	0	0	0	0	0
miR-4645-5p	0	0	0	0	0
miR-4645-3p	0	7	0	5	5
miR-4646-5p	0	0	0	0	0
miR-4646-3p	0	0	0	0	0
miR-4647	1	4	3	0	2
miR-4648	1	0	0	0	0
miR-4649-5p	0	0	0	0	0
miR-4649-3p	0	0	0	0	0
miR-4650-5p	0	0	0	0	0
miR-4650-3p	0	0	0	0	0
miR-4651	2	5	4	2	12
miR-4652-5p	12	143	1	0	0
miR-4652-3p	0	0	0	0	0
miR-4653-5p	0	0	0	0	0
miR-4653-3p	4	0	1	0	0
miR-4654	11	11	0	2	8
miR-4655-5p	0	9	1	0	0
miR-4655-3p	0	0	0	0	0
miR-4656	0	0	0	0	0
miR-4657	0	3	0	2	2
miR-4658	1	5	0	0	0
miR-4659a-5p	0	0	0	0	0
miR-4659a-3p	146	18	60	18	88
miR-4659b-5p	0	0	0	0	0
miR-4659b-3p	0	0	0	0	0
miR-466	0	0	0	0	0
miR-4660	7	26	6	1	2
miR-4661-5p	223	126	70	44	254
miR-4661-3p	0	0	1	0	0
miR-4662a-5p	0	0	0	1	1
miR-4662a-3p	0	0	0	0	0
miR-4662b	0	0	0	0	0
miR-4663	0	0	0	0	4
miR-4664-5p	4	0	4	0	1
miR-4664-3p	5050	3664	7345	1170	6963
miR-4665-5p	40	5	41	3	34
miR-4665-3p	0	0	0	0	0
miR-4666a-5p	0	0	0	0	0
miR-4666a-3p	0	0	0	0	0
miR-4666b	0	0	0	0	0
miR-4667-5p	4	2	3	1	6
miR-4667-3p	10	6	0	0	8
miR-4668-5p	0	0	0	0	1
miR-4668-3p	0	0	0	0	0
miR-4669	3	0	0	0	0
miR-4670-5p	0	0	0	0	0
miR-4670-3p	0	0	0	0	0
miR-4671-5p	0	54	0	32	68
miR-4671-3p	0	7	0	5	8
miR-4672	0	0	0	0	3
miR-4673	0	0	1	0	0
miR-4674	4	0	0	0	6
miR-4675	0	0	0	0	0
miR-4676-5p	0	5	0	2	2
miR-4676-3p	3	0	2	0	5
miR-4677-5p	6	6	1	11	30
miR-4677-3p	41	10	30	76	189
miR-4678	0	0	0	0	0
miR-4679	0	0	0	0	0
miR-4680-5p	0	0	0	4	4
miR-4680-3p	3	0	0	0	0
miR-4681	0	0	0	0	0
miR-4682	0	0	0	5	6
miR-4683	243	5	10	151	293
miR-4684-5p	0	0	0	0	2
miR-4684-3p	4	63	2	24	74
miR-4685-5p	0	0	0	0	0
miR-4685-3p	37	23	16	4	4
miR-4686	0	4	0	0	0
miR-4687-5p	1	0	3	0	2
miR-4687-3p	3	9	13	1	10
miR-4688	0	2	5	4	7
miR-4689	9	0	5	20	26
miR-4690-5p	0	9	3	4	22
miR-4690-3p	3	0	1	0	37
miR-4691-5p	0	0	0	0	1
miR-4691-3p	2	0	6	4	16
miR-4692	0	0	0	0	0
miR-4693-5p	0	0	0	0	0
miR-4693-3p	0	0	0	0	0
miR-4694-5p	0	0	0	0	0
miR-4694-3p	0	0	0	0	0
miR-4695-5p	2	2	0	0	2
miR-4695-3p	0	0	2	0	2
miR-4696	0	0	0	0	0
miR-4697-5p	0	0	0	1	1
miR-4697-3p	0	0	0	5	6
miR-4698	0	0	0	0	0
miR-4699-5p	0	0	0	0	0
miR-4699-3p	0	0	0	0	0
miR-4700-5p	0	0	0	1	11
miR-4700-3p	2	0	0	2	8
miR-4701-5p	11	0	0	0	0
miR-4701-3p	3	0	0	0	0
miR-4703-5p	0	0	0	0	0
miR-4703-3p	0	0	0	0	0
miR-4704-5p	0	0	0	0	0
miR-4704-3p	0	0	0	0	0
miR-4705	0	0	0	0	0
miR-4706	24	10	13	10	12
miR-4707-5p	1	0	1	0	0
miR-4707-3p	5	4	0	1	1
miR-4708-5p	0	0	3	1	2
miR-4708-3p	3	0	4	0	7
miR-4709-5p	2	4	11	17	17
miR-4709-3p	2	2	5	18	18
miR-4710	0	0	0	0	0
miR-4711-5p	0	0	0	0	0
miR-4711-3p	0	0	0	0	0
miR-4712-5p	0	0	0	0	0
miR-4712-3p	0	0	0	0	0
miR-4713-5p	3	0	0	0	0
miR-4713-3p	0	0	0	0	0
miR-4714-5p	0	0	0	0	9
miR-4714-3p	0	0	0	0	0
miR-4715-5p	0	0	0	0	0
miR-4715-3p	0	0	0	0	0
miR-4716-5p	0	0	0	0	11
miR-4716-3p	0	0	0	0	5
miR-4717-5p	0	0	0	0	0
miR-4717-3p	0	6	8	11	12
miR-4718	0	0	0	0	0
miR-4719	0	0	0	0	0
miR-4720-5p	0	0	0	0	0
miR-4720-3p	0	0	0	0	0
miR-4721	0	8	4	2	3
miR-4722-5p	3	5	2	0	0
miR-4722-3p	0	0	0	0	0
miR-4723-5p	10	17	5	1	1
miR-4723-3p	3	1	1	0	3
miR-4724-5p	0	0	0	0	77
miR-4724-3p	0	0	0	0	0
miR-4725-5p	7	3	0	4	16
miR-4725-3p	11	10	0	2	18
miR-4726-5p	15	0	5	0	16
miR-4726-3p	0	0	0	0	0
miR-4727-5p	0	0	0	0	0
miR-4727-3p	13	8	1	1	1
miR-4728-5p	20	0	12	0	8
miR-4728-3p	19	15	16	0	0
miR-4729	0	0	0	0	0
miR-4730	0	0	0	0	0
miR-4731-5p	2	0	0	2	2
miR-4731-3p	0	0	0	0	0
miR-4732-5p	0	0	0	0	0
miR-4732-3p	0	0	0	0	0
miR-4733-5p	2	0	0	0	0
miR-4733-3p	0	0	0	0	0
miR-4734	1	0	0	0	0
miR-4735-5p	0	0	0	0	0
miR-4735-3p	0	0	0	0	0
miR-4736	0	0	0	0	0
miR-4737	0	0	0	0	0
miR-4738-5p	0	0	0	0	0
miR-4738-3p	17	2	0	3	5
miR-4739	0	0	0	0	0
miR-4740-5p	0	0	0	0	0
miR-4740-3p	0	0	0	0	0
miR-4741	80	16	36	27	63
miR-4742-5p	37	7	4	2	17
miR-4742-3p	17	2	10	2	27
miR-4743-5p	2	0	0	0	0
miR-4743-3p	0	0	0	0	0
miR-4744	3	0	0	0	0
miR-4745-5p	30	2	31	9	22
miR-4745-3p	58	59	34	10	19
miR-4746-5p	2047	594	749	196	1019
miR-4746-3p	0	0	1	0	2
miR-4747-5p	0	0	1	1	1
miR-4747-3p	0	0	1	0	4
miR-4748	0	5	3	1	5
miR-4749-5p	2	0	0	3	20
miR-4749-3p	5	3	0	1	3
miR-4750-5p	8	7	20	3	9
miR-4750-3p	0	0	0	3	3
miR-4751	0	0	0	4	4
miR-4752	0	0	0	0	0
miR-4753-5p	25	2	0	1	7
miR-4753-3p	2	0	0	0	0
miR-4754	8	0	10	3	10
miR-4755-5p	32	10	5	8	35
miR-4755-3p	5	1	7	3	8
miR-4756-5p	0	0	0	0	0
miR-4756-3p	0	0	0	0	0
miR-4757-5p	8	1	1	0	2
miR-4757-3p	2	0	0	0	0
miR-4758-5p	0	10	4	3	5
miR-4758-3p	39	10	2	0	0
miR-4759	0	0	0	0	0
miR-4760-5p	0	0	0	0	0
miR-4760-3p	0	0	0	0	0
miR-4761-5p	0	0	1	1	1
miR-4761-3p	0	0	5	1	2
miR-4762-5p	0	0	0	0	0
miR-4762-3p	12	0	10	7	10
miR-4763-5p	10	2	15	0	20
miR-4763-3p	3	0	8	0	0
miR-4764-5p	0	0	0	0	2
miR-4764-3p	0	0	0	0	0
miR-4765	0	0	0	0	0
miR-4766-5p	0	0	0	0	0
miR-4766-3p	0	0	0	0	0
miR-4767	6	0	0	0	0
miR-4768-5p	0	0	0	3	3
miR-4768-3p	0	0	0	1	1
miR-4769-5p	0	0	0	0	0
miR-4769-3p	5	10	0	1	1
miR-4770	0	0	0	0	0
miR-4771	0	0	0	0	0
miR-4772-5p	0	0	0	0	0
miR-4772-3p	0	0	0	1	1
miR-4773	0	0	0	0	0
miR-4774-5p	0	1	3	2	6
miR-4774-3p	0	0	0	0	0
miR-4775	0	0	1	1	1
miR-4776-5p	0	0	0	0	0
miR-4776-3p	0	0	0	0	0
miR-4777-5p	0	0	0	0	0
miR-4777-3p	0	0	0	0	0
miR-4778-5p	0	0	0	0	0
miR-4778-3p	0	0	0	0	0
miR-4779	4	1	0	0	0
miR-4780	0	0	0	0	0
miR-4781-5p	0	0	0	0	0
miR-4781-3p	8	0	10	0	7
miR-4782-5p	0	0	0	0	0
miR-4782-3p	0	0	0	0	0
miR-4783-5p	0	0	0	0	0
miR-4783-3p	0	0	5	2	6
miR-4784	3	0	0	0	0
miR-4785	0	0	0	0	0
miR-4786-5p	56	14	17	5	58
miR-4786-3p	6	0	2	0	0
miR-4787-5p	0	0	0	0	0
miR-4787-3p	876	67	55	18	33
miR-4788	1	204	1	45	52
miR-4789-5p	0	0	0	0	0
miR-4789-3p	0	0	0	0	0
miR-4790-5p	0	0	0	0	0
miR-4790-3p	0	0	0	0	2
miR-4791	16	0	3	0	9
miR-4793-5p	1	0	0	0	0
miR-4793-3p	119	13	2	2	26
miR-4794	0	0	0	0	0
miR-4795-5p	0	0	0	0	0
miR-4795-3p	0	0	0	0	0
miR-4796-5p	6	0	0	1	4
miR-4796-3p	0	2	0	3	3
miR-4797-5p	0	0	0	1	4
miR-4797-3p	8	0	0	5	11
miR-4798-5p	0	0	0	3	3
miR-4798-3p	0	0	0	0	0
miR-4799-5p	2	9	2	0	3
miR-4799-3p	0	0	0	0	0
miR-4800-5p	0	0	4	2	2
miR-4800-3p	0	0	0	2	2
miR-4801	0	0	0	0	0
miR-4802-5p	0	0	0	0	1
miR-4802-3p	0	0	12	0	11
miR-4803	0	0	0	0	0
miR-4804-5p	0	13	0	0	0
miR-4804-3p	5	0	0	1	1
miR-483-3p	13	14	1	470	488
miR-483-5p	1	9	3	334	337
miR-484	10036	1728	4686	1818	6218
miR-485-5p	0	3	0	1	2
miR-485-3p	0	2	0	2	2
miR-486-5p	1853	721	1262	382	2379
miR-486-3p	6	1	7	3	29
miR-487a-3p	0	0	0	0	0
miR-487a-5p	0	0	0	2	2
miR-487b-3p	1	0	0	4	4
miR-487b-5p	0	0	0	1	1
miR-488-5p	0	0	0	0	0
miR-488-3p	0	0	0	0	0
miR-489-3p	0	3	0	0	0
miR-489-5p	0	0	0	0	0
miR-490-3p	84	0	0	0	0
miR-490-5p	105	0	0	0	0
miR-491-5p	145	28	80	21	99
miR-491-3p	0	0	1	0	0
miR-492	0	0	0	8	8
miR-493-5p	3	0	1	4	4
miR-493-3p	0	0	0	0	2
miR-494-3p	0	0	0	21	27
miR-494-5p	0	0	0	1	1
miR-495-3p	7	1	0	5	10
miR-495-5p	0	0	0	0	0
miR-496	0	0	0	0	0
miR-497-5p	192	5	92	4	208
miR-497-3p	13	0	0	0	3
miR-498-5p	0	0	0	0	0
miR-498-3p	0	0	0	0	0
miR-4999-5p	5	4	7	3	10
miR-4999-3p	0	0	0	1	1
miR-499a-5p	22	0	16	6	24
miR-499a-3p	0	0	0	0	0
miR-499b-5p	0	0	0	1	6
miR-499b-3p	0	0	1	0	3
miR-5000-5p	0	0	0	0	0
miR-5000-3p	11	0	4	1	3
miR-5001-5p	16	5	13	5	12
miR-5001-3p	13	0	0	2	7
miR-5002-5p	0	0	5	15	46
miR-5002-3p	0	0	0	3	10
miR-5003-5p	0	0	0	0	0
miR-5003-3p	11	2	1	1	4
miR-5004-5p	1	0	2	0	2
miR-5004-3p	2	1	0	0	1
miR-5006-5p	0	0	0	0	2
miR-5006-3p	6	0	0	0	0
miR-5007-5p	0	0	0	0	0
miR-5007-3p	0	0	0	0	0
miR-5008-5p	0	0	0	1	1
miR-5008-3p	0	0	0	0	0
miR-5009-5p	48	16	12	10	39
miR-5009-3p	0	0	0	0	0
miR-500a-3p	2488	276	1226	323	1026
miR-500a-5p	307	41	170	31	82
miR-500b-5p	307	41	170	28	79
miR-500b-3p	4	6	17	7	20
miR-501-5p	474	111	377	67	203
miR-501-3p	2228	1199	1583	401	1043
miR-5010-5p	10	11	1	0	5
miR-5010-3p	118	85	19	1	106
miR-5011-5p	0	0	0	0	0
miR-5011-3p	0	0	0	0	0
miR-502-5p	5	0	0	3	4
miR-502-3p	466	78	246	75	207
miR-503-5p	537	841	157	580	614
miR-503-3p	18	66	0	11	15
miR-504-5p	26253	146	3649	2501	87408
miR-504-3p	19	0	2	1	19
miR-5047	1	2	1	7	7
miR-505-3p	1553	336	460	375	1828
miR-505-5p	99	42	32	41	89
miR-506-3p	50	1	0	3	3
miR-506-5p	0	0	0	0	0
miR-507	0	0	0	0	0
miR-508-3p	20	0	0	2	2
miR-508-5p	3	0	0	0	0
miR-5087	9	13	2	4	22
miR-5088-5p	1	0	0	3	5
miR-5088-3p	0	0	0	0	1
miR-5089-5p	0	0	1	0	0
miR-5089-3p	1	0	2	2	2
miR-509-3-5p	67	0	0	11	12
miR-509-3p	17	0	0	3	3
miR-509-5p	2	0	0	0	0
miR-5090	6	8	1	4	4
miR-5091	119	17	33	1	119
miR-5092	0	5	0	0	0
miR-5093	0	0	3	0	0
miR-5094	12	0	11	7	23
miR-510-5p	0	0	0	0	0
miR-510-3p	0	0	0	0	0
miR-5100	6	0	24	9	21
miR-511-5p	11	4	0	4	11
miR-511-3p	0	0	0	0	0
miR-512-5p	0	0	0	0	0
miR-512-3p	5	0	0	0	1
miR-513a-5p	0	0	0	0	0
miR-513a-3p	0	0	0	0	0
miR-513b-5p	0	0	0	0	0
miR-513b-3p	0	0	0	0	0
miR-513c-5p	2	0	0	0	0
miR-513c-3p	0	0	0	0	0
miR-514a-3p	97	0	0	3	3
miR-514a-5p	0	0	0	0	0
miR-514b-5p	0	0	0	0	0
miR-514b-3p	0	0	0	0	0
miR-515-5p	0	0	0	0	0
miR-515-3p	0	0	0	0	0
miR-516a-5p	0	0	0	0	5
miR-516a-3p	0	0	0	0	0
miR-516b-5p	2	0	36	2	35
miR-516b-3p	0	0	0	0	0
miR-517-5p	0	0	0	0	0
miR-517a-3p	0	0	0	2	5
miR-517b-3p	0	0	0	2	5
miR-517c-3p	0	0	0	0	0
miR-5186	0	0	0	0	0
miR-5187-5p	44	2	5	4	12
miR-5187-3p	7	0	0	4	4
miR-5188	1	0	1	0	0
miR-5189-5p	12	0	0	1	2
miR-5189-3p	9	0	14	0	9
miR-518a-3p	0	0	0	0	0
miR-518a-5p	0	0	0	0	0
miR-518b	0	0	0	0	0
miR-518c-5p	0	0	0	0	6
miR-518c-3p	0	0	0	0	0
miR-518d-3p	0	0	0	0	0
miR-518d-5p	0	0	0	0	0
miR-518e-3p	0	0	0	0	0
miR-518e-5p	0	0	0	0	0
miR-518f-5p	0	0	0	0	0
miR-518f-3p	0	0	0	0	0
miR-5190	0	0	0	0	0
miR-5191	2	0	0	0	0
miR-5192	0	0	0	0	0
miR-5193	0	0	0	0	1
miR-5194	0	0	0	0	0
miR-5195-5p	0	0	0	0	0
miR-5195-3p	0	0	0	0	0
miR-5196-5p	0	0	0	0	0
miR-5196-3p	0	1	0	0	0
miR-5197-5p	0	0	0	0	0
miR-5197-3p	0	0	0	0	0
miR-519a-5p	0	0	0	0	0
miR-519a-2-5p	0	0	0	0	0
miR-519a-3p	0	0	0	0	0
miR-519b-3p	0	0	0	0	0
miR-519b-5p	0	0	0	0	0
miR-519c-5p	0	0	0	0	0
miR-519c-3p	0	0	0	0	0
miR-519d-3p	0	0	0	0	0
miR-519d-5p	0	0	0	0	0
miR-519e-5p	0	0	0	0	0
miR-519e-3p	0	0	0	0	0
miR-520a-5p	0	0	0	0	0
miR-520a-3p	0	0	0	0	0
miR-520b-3p	0	0	0	0	0
miR-520b-5p	0	0	0	0	0
miR-520c-3p	0	0	0	0	0
miR-520c-5p	0	0	0	0	0
miR-520d-5p	0	0	0	0	0
miR-520d-3p	0	0	0	0	0
miR-520e-3p	0	0	0	0	0
miR-520e-5p	0	0	0	0	0
miR-520f-3p	0	0	0	0	0
miR-520f-5p	0	0	0	0	0
miR-520g-3p	0	0	0	1	1
miR-520g-5p	0	0	0	0	0
miR-520h	0	0	0	0	0
miR-521	0	0	0	0	0
miR-522-3p	0	0	0	0	5
miR-522-5p	0	0	0	0	0
miR-523-3p	4	0	0	0	0
miR-523-5p	0	0	0	0	0
miR-524-5p	0	0	0	0	0
miR-524-3p	0	0	0	0	0
miR-525-5p	0	0	0	0	0
miR-525-3p	0	0	0	0	0
miR-526a-3p	0	0	0	0	0
miR-526a-5p	0	0	0	0	0
miR-526b-5p	0	0	0	0	0
miR-526b-3p	0	0	0	0	0
miR-527	0	0	0	0	0
miR-532-5p	13631	6150	16191	3459	11701
miR-532-3p	536	91	135	37	142
miR-539-5p	0	0	0	1	1
miR-539-3p	0	0	0	0	0
miR-541-5p	0	0	0	0	0
miR-541-3p	0	3	0	0	3
miR-542-5p	0	0	0	0	3
miR-542-3p	29	5	10	29	46
miR-543	7	13	4	20	38
miR-544a	0	0	0	0	0
miR-544b	0	0	0	0	0
miR-545-3p	0	0	0	0	0
miR-545-5p	0	0	0	0	0
miR-548a-5p	0	0	0	0	0
miR-548a-3p	0	0	0	0	0
miR-548aa	0	0	0	0	0
miR-548ab	1	0	0	0	0
miR-548ac	0	0	0	1	1
miR-548ad-3p	0	0	0	0	0
miR-548ad-5p	0	0	0	0	0
miR-548ae-5p	0	0	0	0	0
miR-548ae-3p	0	0	0	0	0
miR-548ag	0	0	0	0	0
miR-548ah-5p	0	0	0	0	0
miR-548ah-3p	0	0	0	0	0
miR-548ai	0	0	0	0	0
miR-548aj-5p	0	0	0	0	0
miR-548aj-3p	0	0	0	0	0
miR-548ak	0	0	0	0	0
miR-548al	0	0	0	0	0
miR-548am-3p	21	10	10	3	15
miR-548am-5p	0	0	0	0	0
miR-548an	0	0	0	0	0
miR-548ao-5p	0	0	0	0	0
miR-548ao-3p	0	0	0	0	1
miR-548ap-5p	0	0	0	0	0
miR-548ap-3p	0	0	0	0	0
miR-548aq-5p	0	0	0	0	0
miR-548aq-3p	0	0	0	0	0
miR-548ar-5p	0	0	0	0	0
miR-548ar-3p	1	0	3	0	4
miR-548as-5p	0	0	0	0	0
miR-548as-3p	0	0	0	0	0
miR-548at-5p	0	0	0	0	0
miR-548at-3p	0	0	0	0	0
miR-548au-5p	0	0	0	0	0
miR-548au-3p	0	0	0	0	0
miR-548av-5p	0	0	0	0	0
miR-548av-3p	0	0	0	0	0
miR-548aw	0	0	0	1	6
miR-548ax	0	0	0	0	0
miR-548ay-5p	0	0	0	0	0
miR-548ay-3p	2	0	0	11	24
miR-548az-5p	10	3	10	3	13
miR-548az-3p	0	0	0	0	0
miR-548b-3p	0	0	0	0	0
miR-548b-5p	0	0	0	0	0
miR-548ba	0	0	0	0	0
miR-548bb-5p	0	0	0	0	0
miR-548bb-3p	0	0	0	0	0
miR-548bc	0	0	0	0	0
miR-548c-3p	0	0	0	0	0
miR-548c-5p	0	0	0	0	0
miR-548d-3p	2	0	0	0	0
miR-548d-5p	0	0	0	0	0
miR-548e-3p	24	6	5	3	19
miR-548e-5p	0	0	0	0	0
miR-548f-5p	0	0	0	0	0
miR-548f-3p	0	0	0	19	19
miR-548g-3p	0	0	0	0	0
miR-548g-5p	0	0	0	0	0
miR-548h-3p	0	0	0	0	0
miR-548h-5p	0	0	0	0	0
miR-548i	0	0	0	0	0
miR-548j-5p	0	17	9	12	19
miR-548j-3p	0	0	0	0	0
miR-548k	35	15	16	40	203
miR-548l	32	12	7	6	41
miR-548m	0	0	0	0	0
miR-548n	0	0	0	0	0
miR-548o-5p	0	0	0	0	0
miR-548o-3p	3295	303	712	876	4863
miR-548p	0	0	0	0	0
miR-548q	7	0	4	0	1
miR-548s	11	0	1	5	9
miR-548t-5p	0	5	5	0	10
miR-548t-3p	0	0	0	0	0
miR-548u	0	0	0	2	2
miR-548v	0	0	0	0	0
miR-548w	0	0	0	0	0
miR-548x-3p	0	0	0	0	0
miR-548x-5p	0	0	0	0	0
miR-548y	0	0	0	0	0
miR-548z	0	0	0	0	0
miR-549a-3p	29	0	0	7	24
miR-549a-5p	7	0	0	1	5
miR-550a-3-5p	62	131	10	51	119
miR-550a-3p	18	3	2	4	20
miR-550a-5p	182	271	44	157	515
miR-550b-3p	0	0	0	0	0
miR-550b-2-5p	0	0	0	0	0
miR-551a	21	2	2	2	33
miR-551b-3p	1	0	0	0	0
miR-551b-5p	1	0	0	4	4
miR-552-3p	0	0	2	0	2
miR-552-5p	1	0	0	0	6
miR-553	0	0	0	0	0
miR-554	0	0	0	0	0
miR-555	1	3	0	1	1
miR-556-5p	0	0	0	2	5
miR-556-3p	0	0	0	0	0
miR-557	0	0	0	0	0
miR-5571-5p	0	0	0	0	0
miR-5571-3p	0	0	0	0	0
miR-5572	0	0	0	0	0
miR-5579-5p	3	0	0	3	3
miR-5579-3p	0	0	0	2	2
miR-558	0	0	0	0	0
miR-5580-5p	0	0	0	0	0
miR-5580-3p	0	0	0	0	0
miR-5581-5p	0	0	0	0	0
miR-5581-3p	27	0	5	3	17
miR-5582-5p	0	0	0	0	0
miR-5582-3p	7	0	0	2	2
miR-5583-5p	0	0	0	0	0
miR-5583-3p	0	0	0	2	2
miR-5584-5p	2	18	0	2	2
miR-5584-3p	0	0	0	0	0
miR-5585-5p	0	0	0	0	0
miR-5585-3p	0	0	0	0	0
miR-5586-5p	0	0	0	0	2
miR-5586-3p	0	0	0	0	0
miR-5587-5p	0	0	3	2	2
miR-5587-3p	40	62	87	8	104
miR-5588-5p	0	9	0	3	3
miR-5588-3p	1	0	0	1	1
miR-5589-5p	0	0	0	0	0
miR-5589-3p	0	0	0	0	0
miR-559	0	0	0	0	0
miR-5590-5p	0	0	0	0	0
miR-5590-3p	0	0	0	0	0
miR-5591-5p	0	0	0	0	0
miR-5591-3p	0	0	0	0	0
miR-561-3p	0	0	0	0	0
miR-561-5p	0	0	2	0	0
miR-562	0	0	0	0	0
miR-563	0	0	0	0	0
miR-564	0	0	0	0	0
miR-567	0	0	0	0	0
miR-568	0	0	0	0	0
miR-5680	0	1	2	3	91
miR-5681a	0	0	0	0	0
miR-5681b	0	0	0	0	0
miR-5682	0	0	0	0	0
miR-5683	0	0	0	0	0
miR-5684	0	0	0	0	0
miR-5685	0	0	0	0	0
miR-5687	0	0	0	0	0
miR-5688	0	0	0	0	0
miR-5689	0	0	9	0	2
miR-569	0	0	0	0	0
miR-5690	308	4	2	0	77
miR-5691	0	0	0	0	0
miR-5692a	0	0	0	0	1
miR-5692b	0	0	0	0	0
miR-5692c	0	0	0	0	0
miR-5693	1	0	0	0	1
miR-5694	0	0	0	0	0
miR-5695	0	2	0	0	0
miR-5696	0	0	0	0	0
miR-5697	0	0	0	2	6
miR-5698	0	11	1	0	8
miR-5699-3p	10	5	4	1	35
miR-5699-5p	18	0	3	4	22
miR-570-3p	0	0	0	0	0
miR-570-5p	0	0	0	0	0
miR-5700	0	0	0	0	0
miR-5701	0	0	0	0	0
miR-5702	1	0	0	0	3
miR-5703	1	0	0	0	4
miR-5704	0	0	0	0	0
miR-5705	0	0	0	0	0
miR-5706	0	0	0	0	0
miR-5707	0	0	0	0	0
miR-5708	43	2	0	0	39
miR-571	0	0	0	0	0
miR-572	0	0	0	0	0
miR-573	27	9	3	5	11
miR-5739	0	0	0	0	0
miR-574-3p	4616	728	1511	647	1711
miR-574-5p	11	22	13	4	9
miR-575	0	0	0	0	0
miR-576-5p	243	9	27	24	80
miR-576-3p	0	0	0	0	0
miR-577	33	0	0	3	43
miR-578	75	0	31	14	26
miR-5787	0	0	0	0	0
miR-579-3p	0	0	0	0	0
miR-579-5p	8	45	27	10	51
miR-580-3p	0	0	0	0	0
miR-580-5p	0	0	0	0	0
miR-581	1	2	1	3	27
miR-582-5p	59	0	6	3	76
miR-582-3p	1187	4	258	174	1565
miR-583	0	0	0	0	0
miR-584-5p	56	752	61	3840	4207
miR-584-3p	0	0	0	3	3
miR-585-3p	0	0	0	153	168
miR-585-5p	0	0	0	1	4
miR-586	0	0	0	0	0
miR-587	0	0	0	0	0
miR-588	0	0	0	2	3
miR-589-3p	3	0	0	4	5
miR-589-5p	5694	4645	1330	1671	6942
miR-590-5p	0	0	0	0	0
miR-590-3p	0	2	1	0	0
miR-591	0	0	0	0	0
miR-592	113	0	1	11	18
miR-593-5p	0	0	0	0	0
miR-593-3p	0	0	0	0	0
miR-595	0	0	0	0	0
miR-596	0	0	0	0	0
miR-597-5p	0	0	0	0	0
miR-597-3p	115	71	116	30	60
miR-598-3p	1875	17	44	107	595
miR-598-5p	47	4	0	3	13
miR-599	0	0	0	0	0
miR-600	0	0	0	0	2
miR-601	0	0	0	0	0
miR-602	4	0	0	0	0
miR-603	0	0	0	0	0
miR-604	0	0	0	0	0
miR-605-5p	214	0	0	7	7
miR-605-3p	5	0	0	4	4
miR-606	0	0	0	0	0
miR-6068	0	0	0	0	0
miR-6069	0	0	0	0	0
miR-607	0	3	3	0	3
miR-6070	0	0	0	0	0
miR-6071	0	0	0	0	0
miR-6072	0	0	0	0	0
miR-6073	0	0	0	0	0
miR-6074	0	0	0	0	0
miR-6075	0	0	0	0	0
miR-6076	0	0	0	0	0
miR-6077	0	0	0	0	0
miR-6078	0	0	0	0	0
miR-6079	0	0	0	0	0
miR-608	0	0	0	0	0
miR-6080	0	0	0	0	0
miR-6081	0	0	0	0	0
miR-6082	0	0	0	0	0
miR-6083	0	0	0	0	0
miR-6084	1	0	0	1	1
miR-6085	0	0	0	0	0
miR-6086	0	0	0	0	0
miR-6088	0	0	0	1	1
miR-6089	0	0	0	0	0
miR-609	3	0	0	0	0
miR-6090	0	0	0	0	0
miR-610	2	0	2	0	7
miR-611	2	0	0	3	3
miR-612	0	0	6	0	13
miR-6124	0	0	0	0	0
miR-6125	58	11	20	3	29
miR-6126	0	0	0	0	0
miR-6127	0	0	0	0	0
miR-6128	0	0	0	0	0
miR-6129	0	0	0	0	0
miR-613	0	0	0	0	0
miR-6130	0	0	1	0	0
miR-6131	0	0	0	0	0
miR-6132	0	0	0	0	11
miR-6133	0	0	0	0	0
miR-6134	0	0	0	0	0
miR-614	0	0	0	0	0
miR-615-3p	188361	21310	72429	21229	128403
miR-615-5p	144	37	63	24	121
miR-616-5p	68	2	3	2	6
miR-616-3p	36	6	8	1	10
miR-6165	0	0	0	0	0
miR-617	0	0	0	0	0
miR-618	858	5	271	8	1827
miR-619-3p	0	0	0	0	0
miR-619-5p	0	0	0	0	0
miR-620	0	0	0	0	0
miR-621	0	0	0	0	0
miR-622	1	0	0	0	0
miR-623	0	0	0	0	0
miR-624-5p	9	2	3	1	21
miR-624-3p	0	0	0	0	0
miR-625-5p	11	35	4	207	224
miR-625-3p	1102	670	377	4872	5770
miR-626	0	0	0	0	0
miR-627-5p	2	0	1	0	0
miR-627-3p	17	0	6	3	13
miR-628-3p	56	12	24	22	48
miR-628-5p	17	3	5	7	10
miR-629-3p	296	13	59	15	156
miR-629-5p	10007	4581	11394	3671	14596
miR-630	0	0	0	0	0
miR-631	0	0	0	0	0
miR-632	23	9	15	3	24
miR-633	0	0	0	0	0
miR-634	0	0	0	0	0
miR-635	0	0	0	1	1
miR-636	77	21	23	5	34
miR-637	0	0	0	2	2
miR-638	0	0	0	0	0
miR-639	17	6	6	6	9
miR-640	0	0	0	0	0
miR-641	153	52	94	38	312
[truncated: 653 more rows]
