# Supplementary material for: A microRNA CRISPR screen reveals microRNA-483-3p as an apoptotic regulator in prostate cancer cells
Source: Cell Death Dis. 2025 Oct 24;16(1):752. doi: 10.1038/s41419-025-08098-7 (PMC12552650; doi:10.1038/s41419-025-08098-7)
Supplement: Supplementary file 7 — Supplemental Table S1 [file 41419_2025_8098_MOESM7_ESM.xlsx]

## Sheet: Sheet1
Primer ID	Sequence (5' - 3')
Library amplification Fwd	TAACTTGAAAGTATTTCGATTTCTTGGCTTTATATATCTTGTGGAAAGGACGAAACA CCG
Library amplification Rev	ACTTTTTCAAGTTGATAACGGACTAGCCTTATTTTAACTTGCTATTTCTAGCTCTAA AAC
miR-483-3p TD Fwd	GCCTCACCGGTCTCGAGGACGG
miR-483-3p TD Rev	CACGCGCGAATTCAAAAAAGACGGC
MIR483 gDNA Fwd	CTGCTGCTTGACTCTGGAAG
MIR483 gDNA Rev	AGGTGAGAGGGGAGGTGAGT
MIR483 sequencing Fwd	CATTTGGGGGTAGGAAGTGG
miR-483-3p_sensor_fwd	CAGTAATTCTAGGCGATCGCacgtctcaagaccagaggtctctg
miR-483-3p_sensor_rev	ATTTTATTGCGGCCAGCGGCCgcacaggtctcttctggttg
BBC3/PUMA 3'UTR Fwd #1	cagtaattctaggcgatcgcgtggacgtcagggactcg
BBC3/PUMA 3'UTR Rev #1	gctccaggaggctagtggtc
BBC3/PUMA 3'UTR Fwd #2	aagagcaaatgagccaaac
BBC3/PUMA 3'UTR Rev #2	gatattttattgcggccagcttgaaaaggaaacatacaaaaatc
BAK1 3'UTR Fwd #1	cagtaattctaggcgatcgcCTCCCAAGGGTGCCCTTTG
BAK1 3'UTR Rev #1	gggccataaaCATCACATATGTTGAGTTTG
BAK1 3'UTR Fwd #2	atatgtgatgTTTATGGCCCTCAGATCC
BAK1 3'UTR Rev #2	gatattttattgcggccagcTGACATTCTATTACAGAGTTCTTAC
BCLAF1 3'UTR Fwd #1	cagtaattctaggcgatcgcGTTCATTAATAGTATTTTAAAAAAATTGTTTTTC
BCLAF1 3'UTR Rev #1	gggccataaaCATCACATATGTTGAGTTTG
BCLAF1 3'UTR Fwd #2	atatgtgatgTTTATGGCCCTCAGATCC
BCLAF1 3'UTR Rev #2	gatattttattgcggccagcTGACATTCTATTACAGAGTTCTTAC
BBC3/PUMA MUT Fwd	GAGGAGTCTGaattaGGGGAGGGATGG
BBC3/PUMA MUT Rev	CCTCTTCCGAGATTTC
BCLAF1 6mer MUT Fwd	TATGTAATAGaattaGGGAATAAAACTACTTAATTCCTGTG
BCLAF1 6mer MUT Rev	gggccataaaCATCACATATGTTGAGTTTG
BCLAF1 8mer MUT Fwd	AGCTCTTAAAaattaGAAAATCTAAAATAGTAAATTTCAATGTTAAG
BCLAF1 8mer MUT Rev	ATCAATATAGACACAAAAGATAATTC
