# Supplementary material for: A microRNA CRISPR screen reveals microRNA-483-3p as an apoptotic regulator in prostate cancer cells
Source: Cell Death Dis. 2025 Oct 24;16(1):752. doi: 10.1038/s41419-025-08098-7 (PMC12552650; doi:10.1038/s41419-025-08098-7)
Supplement: Supplementary file 8 — Supplemental Table S2 [file 41419_2025_8098_MOESM8_ESM.xlsx]

## Sheet: Sheet1
Target	Sequence (5' - 3')
lacz	CCCGAATCTCTATCGTGCGG
MIR483	GGGGAGAGGGGGAAGACGGG
