# Supplementary material for: A microRNA CRISPR screen reveals microRNA-483-3p as an apoptotic regulator in prostate cancer cells
Source: Cell Death Dis. 2025 Oct 24;16(1):752. doi: 10.1038/s41419-025-08098-7 (PMC12552650; doi:10.1038/s41419-025-08098-7)
Supplement: Supplementary file 9 — Supplemental Table S3 [file 41419_2025_8098_MOESM9_ESM.xlsx]

## Sheet: Sheet1
Name	Sequence (5' -> 3')
MIR483 DKO insert	CCCGTCTCCCACCGAAGACGGGAGGAGAGGAGTGGTTTTAGAGCTAGAAATAGCAAGTTAAAATAAGGCTAGTCCGTTATCAACTTGAAAAAGTGGCACCGAGTCGGTGCTTTTTTGAATTCGAGGGCCTATTTCCCATGATTCCTTCATATTTGCATATACGATACAAGGCTGTTAGAGAGATAATTAGAATTAATTTGACTGTAAACACAAAGATATTAGTACAAAATACGTGACGTAGAAAGTAATAATTTCTTGGGTAGTTTGCAGTTTTAAAATTATGTTTTAAAATGGACTATCATATGCTTACCGTAACTTGAAAGTATTTCGATTTCTTGGCTTTATATATCTTGTGGAAAGGACGAAACACCGGGGGAGAGGGGGAAGACGGGGTTTTGA…
lacz DKO insert	CCCGTCTCCCACCGCCCGAATCTCTATCGTGCGGGTTTTAGAGCTAGAAATAGCAAGTTAAAATAAGGCTAGTCCGTTATCAACTTGAAAAAGTGGCACCGAGTCGGTGCTTTTTTGAATTCGAGGGCCTATTTCCCATGATTCCTTCATATTTGCATATACGATACAAGGCTGTTAGAGAGATAATTAGAATTAATTTGACTGTAAACACAAAGATATTAGTACAAAATACGTGACGTAGAAAGTAATAATTTCTTGGGTAGTTTGCAGTTTTAAAATTATGTTTTAAAATGGACTATCATATGCTTACCGTAACTTGAAAGTATTTCGATTTCTTGGCTTTATATATCTTGTGGAAAGGACGAAACACCGGGCGCGAAGCGCTTATCGGCGTTTTGA…
MIR483 OE insert	AAACACCGGAGACGGCTCCTGCTCCCTCCTCCGGCTGATGGCACCTGCCCTTTGGCACCCCAAGGTGGAGCCCCCAGCGACCTTCCCCTTCCAGCTGAGCATTGCTGTGGGGGAGAGGGGGAAGACGGGAGGAAAGAAGGGAGTGGTTCCATCACGCCTCCTCACTCCTCTCCTCCCGTCTTCTCCTCTCCTGCCCTTGTCTCCCTGTCTCAGCAGCTCCAGGGGTGGTGTGGGCCCCTCCAGCCTCCTAGGTGGTGCCAGGCCAGAGTCCAAGCTCAGGGACAGCAGTCTTTTTTCGTCTCTGTTTTAGA
shlacz insert	AAACACCGGAGACGGATCCCGTCGTATTACAACGTCGTGACTCTCGAGAGTCACGACGTTGTAATACGATTTTTTGTCGTCTCTGTTTTAGA
miR-483-3p TD insert	ACCGGTCTCGAGGACGGCGCTAGGATCATCAACAAGACGGGAGGAGAGGAGTGACAAGTATTCTGGTCACACAGAATACAACAAGACGGGAGGAGAGGAGTGACAAGATGATCCTAGCGCCGTCTTTTTTGAATTC
